# Supplementary material for: Integrative Pathway-Based Approach for Genome-Wide Association Studies: Identification of New Pathways for Rheumatoid Arthritis and Type 1 Diabetes
Source: PLoS One. 2013 Oct 25;8(10):e78577. doi: 10.1371/journal.pone.0078577 (PMC3808349; doi:10.1371/journal.pone.0078577)
Supplement: Table S1 — Overview of several pathway analysis studies. This table gives an overview of related pathway analysis studies for GWAS. The methods are briefly described and the investigated disease and used bioinformatics databases are listed. (XLSX) [file pone.0078577.s002.xlsx]

## Sheet: Tabelle1
Application name	UNPHASED	-	-	SNP ratio test	-	GRAIL	GenGen	Path	PoDA (Pathways of distinction analysis)	KGG	IPA and GSEA	DAPPLE	ICSNPathway		BGSAsnp	WGNCA
Author/s	Dudbridge 2008	Torkamani et al. 2008	Baranzini et al. 2009	O'Dushlaine et al. 2009	Eleftherohorinou et al. 2009	Raychaudhuri et al. 2009	Wang et al. 2009	Zamar et al. 2009	Braun et al. 2011	Gui et al. 2011	Ngwa et al. 2011	Rossin et al. 2011	Zhang et al. 2011	Fehringer et al. 2012	Shababa et al. 2012	Farber 2013
Method	- uses statistical knowledge to testi for interactions considering binary traits, continuous traits and unrelated subjects	- applied Pearsons correlation coefficients and Spearman's correlation coefficients to obtain correlations between genes - used MetaCore to obtain pathway enrichement values	- jActive modules serach submodules of PPI networks with aggegrate scoreS -score is compared to background distributions	- pathway enrichement-analysis uses ratio tests	- apply a cummulative trend test statistic to build a model containing the interesting disease genes	- apply text minig and homology search for Identification of interacting genes - regions are previously defined	- combined single SNP statistics of overlapping genes using Kolomogorov-Smirnov - after this correction for LD	- use UNPHASED for their analysis - the user selects which SNP-SNP interactions he wants to analyse	- seperate with a statistic cases and controls depending on the SNP sets - prooved their method with simulated data	- implemented their own method using gene-level statistics and compared it to others - use Gates-Simes or GATES-Hyper for gene level statistics	- due simple GSEA, IPA form Ingeuity and another method which was already published	- built PPIs themselves using interaction information from pathway databases - provide several R, Perl and Phython scripts	- integrate LD - perform an iGSEA (improved GSEA using Kolmogorov-Smirnov, later FDR)	- compared 4 statistical methods on 4 GWAS - EASE - GenGen (GSEA) - SLAT - mSUMSTAT	- gene level summary statistics with Cochran-Armitage trend statistic - create a Bayesian model	- combines GWAS with Microarray data - considers LD - includes pathway knowledge - combine several R packages for the analysis
Investigated disease	Simulated data	- Bipolar disorder - Crohn's disease - coronary artery disease - hypertension - rheumatoid arthritis - type 1 diabetes - type 2 diabetes	- Alzheimers disease - Bipolar disorder - Rheumatoid arthritis - Type 1 diabetes	Parkinsons disease	- Crohn's disease - Rheumatoid arthritis - Type 1 diabetes	- Crohn's disease - schizophrenia	CD	---	- Breast cancer - liver cancer	Crohn's disease	Mini exome scan	- Crohn's disease - Rheumatoid arthritis - Type 2 diabetes	Rheumatoid arthritis	Lung Cancer	Type 2 diabetes	Bone mineral density
Applied pathway database	---	BioCarta	KEGG	KEGG	KEGG, Ingenuity	---	BioCarta, KEGG, GO	NCBI, OMIM, KEGG, Seattle SNPs, PharmGKB, Genetic Association Database, dbSNP, UCSS	PID (Pathway Interaction database) = Reactome, BioCarta, NCI; KEGG	MSigDB	MSigDB	MINT, BIND, IntAct, KEGG (PPrel, ECrel), Reactome, HPRD, BioGrid, DIP, MIPS, HapMap, UCSC	KEGG, BioCarta, GO, MSigDB	GO	Molecular Function Ontology (MFO)	KEGG, GO, BioCarta, Pfam
