# Supplementary material for: Integrative Pathway-Based Approach for Genome-Wide Association Studies: Identification of New Pathways for Rheumatoid Arthritis and Type 1 Diabetes
Source: PLoS One. 2013 Oct 25;8(10):e78577. doi: 10.1371/journal.pone.0078577 (PMC3808349; doi:10.1371/journal.pone.0078577)
Supplement: Table S2 — Best lists of the MIP analyses of Crohn's disease. This excel file contains four spreadsheets presenting the results of our MIP analysis for Crohn's disease (CD): the best list of the analysis with all SNPs, the best list of the analysis using SNPs having a p-value ≤10−3, the best list of the analysis using SNPs having a p-value ≤10−4 and the best list of the analysis using SNPs having a p-value ≤10−5. (XLSX) [file pone.0078577.s003.xlsx]

## Sheet: All SNPs
Pathway	Analysis method	No of SNPs	P-value	PW Gene count	PW Enrichment p-value	Genes	SNPs
Acute myeloid leukemia	interaction, high	510	<=1.0E-06	47/58	6.081e-22	207, 208, 572, 673, 861, 1147, 2322, 2475, 2885, 3551, 3815, 4790, 5292, 5295, 5594, 5604, 6198, 6199, 6774, 6776, 6777, 8503, 10000, 23533	rs10037187, rs10040640, rs10043473, rs10056163, rs10064315, rs1006639, rs10070943, rs10071585, rs10075612, rs10078240, rs1010447, rs1015602, rs10244133, rs1026916, rs10281173, rs10434440, rs10460712, rs10487888, rs10515052, rs10515058, rs10515062, rs10515070, rs10515086, rs1053005, rs1057079, rs1064261, rs1076094, rs10803158, rs10803171, rs10805422, rs10805425, rs10854374, rs10927039, rs10927067,…
Adherens junction	pathway	2991	<=1.0E-06	68/73	1.33e-39	52, 60, 71, 81, 87, 88, 89, 998, 999, 1387, 1457, 1459, 1495, 1496, 1499, 1500, 1956, 2033, 2064, 2241, 2260, 2534, 3480, 3643, 4008, 4087, 4088, 4089, 4233, 4301, 5594, 5770, 5787, 5792, 5795, 5797, 5818, 5819, 5879, 5880, 6591, 6615, 6714, 6885, 6932, 6934, 7046, 7048, 7082, 7414, 7454, 7525, 8826, 8936, 8976, 9855, 10163, 10458, 10580, 10810, 25945, 29119, 51176, 51701, 56288, 81607, 83439, 11…	rs1001877, rs1002715, rs10038162, rs10043478, rs10043540, rs1004765, rs10049325, rs10055161, rs10055448, rs1005785, rs10062069, rs1006309, rs1006412, rs10064960, rs1006607, rs10069821, rs1007369, rs10074150, rs1007530, rs10076453, rs1007740, rs10077992, rs10078397, rs1009145, rs10100077, rs1011170, rs10128270, rs10128526, rs10141794, rs1014573, rs1015484, rs10159479, rs1016188, rs10165984, rs1016…
Adipocytokine signaling pathway	pathway	1254	<=1.0E-06	60/69	4.602e-31	32, 207, 208, 948, 1147, 1374, 1375, 2180, 2181, 2182, 2475, 2538, 3551, 3667, 3717, 3952, 3953, 4790, 4792, 4793, 4852, 5105, 5106, 5443, 5465, 5562, 5563, 5564, 5565, 5588, 5599, 5601, 5602, 5781, 5970, 6256, 6257, 6258, 6513, 6517, 6774, 7124, 7133, 7186, 8471, 8660, 9021, 9370, 10000, 10645, 10891, 23205, 23305, 51422, 51703, 57818, 79602, 81616, 84254, 126129	rs10001480, rs10007750, rs10010833, rs10020457, rs10021219, rs10024003, rs10026060, rs10029339, rs10032829, rs10032937, rs10033283, rs10033885, rs1003634, rs1005592, rs10062565, rs10074987, rs10074991, rs1010447, rs10116352, rs10118518, rs10119004, rs1012731, rs10128072, rs10132268, rs1014677, rs10147603, rs1015249, rs10158279, rs10158937, rs1016331, rs10179260, rs10187044, rs10189760, rs10195273…
Alcoholism	interaction, high	1419	<=1.0E-06	58/180	0.0002678	136, 627, 673, 805, 814, 1392, 1812, 1813, 2030, 2786, 2787, 2788, 2791, 2793, 2885, 2903, 2904, 2905, 2906, 3066, 4128, 4129, 4852, 4915, 5173, 5569, 5594, 5604, 6531, 8332, 8335, 8344, 8347, 8353, 8355, 8358, 8360, 8364, 8365, 8367, 8520, 8968, 9734, 9759, 10014, 10645, 25759, 51564, 53358, 54331, 55869, 55970, 79885, 83933, 84254, 286436, 399694, 440093	rs1002261, rs1003634, rs10040249, rs10052016, rs10053602, rs1005549, rs1005592, rs10057481, rs10057497, rs1006446, rs10069450, rs10070886, rs1007662, rs1008454, rs10102662, rs10103514, rs10110371, rs10111712, rs10113394, rs10115390, rs10115908, rs10116287, rs10116324, rs10118423, rs10123600, rs10125469, rs1012586, rs10131301, rs1013548, rs10138800, rs1014157, rs10153674, rs10164912, rs10165126, r…
Allograft rejection	interaction, high	430	<=1.0E-06	34/39	3.34e-18	355, 940, 941, 942, 958, 959, 3002, 3105, 3106, 3107, 3108, 3109, 3111, 3112, 3113, 3115, 3117, 3118, 3119, 3122, 3126, 3127, 3133, 3134, 3135, 3558, 3565, 3586, 3592, 3593, 7124	rs1003199, rs10174652, rs10193976, rs1034325, rs1044429, rs10483286, rs10490573, rs1050391, rs10509561, rs1051336, rs1059174, rs1063320, rs1077433, rs10866712, rs10887911, rs10887918, rs10909625, rs11119447, rs11202972, rs11202989, rs11626395, rs11689629, rs11926233, rs11928737, rs12012220, rs12191230, rs12193110, rs12433772, rs1245218, rs12556784, rs12613538, rs12635350, rs1264563, rs12878495, r…
Alzheimer's disease	pathway	2511	<=1.0E-06	112/167	7.909e-37	102, 317, 351, 355, 489, 498, 509, 517, 518, 539, 572, 637, 775, 776, 779, 801, 805, 808, 810, 823, 824, 836, 840, 841, 842, 1020, 1327, 1337, 1345, 1350, 1351, 2081, 2597, 2776, 2903, 2904, 2905, 2906, 2932, 3416, 3553, 3708, 3709, 3710, 4023, 4035, 4137, 4311, 4694, 4696, 4697, 4698, 4700, 4702, 4704, 4705, 4706, 4710, 4712, 4716, 4718, 4719, 4720, 4723, 4724, 4725, 4726, 4728, 4729, 4731, 4842…	rs10005129, rs10005711, rs10011961, rs10030362, rs10031159, rs10040791, rs10051603, rs1005549, rs10065919, rs1006737, rs1007573, rs10092898, rs1012586, rs10128881, rs10132599, rs1013548, rs10140990, rs10153674, rs10161032, rs10161275, rs10164229, rs10172635, rs10178101, rs10179642, rs10181407, rs10194429, rs10195102, rs10202772, rs1020410, rs10207413, rs10215108, rs10225194, rs1022596, rs1025192,…
Amoebiasis	pathway	2465	<=1.0E-06	99/106	1.701e-57	81, 87, 88, 89, 107, 383, 384, 731, 732, 735, 836, 912, 929, 1277, 1278, 1280, 1281, 1282, 1284, 1286, 1288, 1289, 1290, 1301, 1302, 1437, 1511, 1992, 2335, 2767, 2769, 2774, 2776, 2778, 2919, 3315, 3458, 3553, 3554, 3569, 3576, 3586, 3592, 3593, 3684, 3689, 3908, 3909, 3910, 3911, 3912, 3914, 3915, 3918, 4583, 4790, 4843, 5055, 5269, 5272, 5273, 5275, 5290, 5291, 5293, 5294, 5295, 5330, 5331, 53…	rs1003199, rs10037187, rs1003979, rs10040640, rs10043473, rs10048945, rs10056163, rs10064315, rs10070943, rs10071585, rs10075612, rs10078240, rs10088475, rs1009145, rs1009588, rs1010544, rs10105905, rs10106750, rs10111852, rs10115005, rs1013316, rs10141794, rs1014632, rs1015416, rs1015846, rs10161783, rs10163726, rs1016379, rs10166736, rs10172425, rs10172458, rs10176882, rs10177513, rs10178202, r…
Amphetamine addiction	pathway	2378	<=1.0E-06	58/70	1.109e-27	111, 468, 775, 776, 801, 805, 808, 810, 814, 815, 816, 817, 818, 1385, 1386, 1388, 1644, 1812, 2353, 2354, 2778, 2890, 2891, 2892, 2893, 2903, 2904, 2905, 2906, 3725, 4128, 4129, 5173, 5500, 5501, 5530, 5532, 5533, 5534, 5567, 5568, 5578, 5579, 5582, 5613, 6531, 6570, 6571, 9586, 11261, 23237, 23411, 51806, 63928, 64764, 84699, 90993, 116443	rs10000610, rs10000775, rs10004211, rs10005635, rs10005711, rs10009286, rs10011455, rs10011961, rs10012684, rs10015062, rs10015110, rs10023113, rs10029864, rs10030362, rs10031040, rs10031159, rs10031554, rs10035262, rs10035289, rs10040249, rs10045463, rs10050608, rs10052016, rs10053602, rs1005549, rs10056328, rs10057481, rs10057497, rs10061978, rs10066581, rs1006737, rs10067604, rs10069450, rs100…
Amyotrophic lateral sclerosis (ALS)	pathway	1253	<=1.0E-06	43/53	3.18e-20	317, 572, 596, 598, 637, 834, 836, 842, 847, 1432, 1616, 2890, 2891, 2903, 2904, 2905, 2906, 4217, 4741, 4744, 4747, 4842, 5530, 5532, 5533, 5534, 5603, 5606, 5608, 5630, 5868, 5879, 5961, 6506, 6647, 7124, 7133, 7157, 11261, 54205, 57679, 63928, 79139	rs10000610, rs10004211, rs10005711, rs10011455, rs10011961, rs10030362, rs10031159, rs10031554, rs10035262, rs10035289, rs10045463, rs1005549, rs10056328, rs10061978, rs10067604, rs10070447, rs10072570, rs10073988, rs10075495, rs1007573, rs10077641, rs10080005, rs10110118, rs1011969, rs1012473, rs1012586, rs1013548, rs1013996, rs1019738, rs10276962, rs1028565, rs1036342, rs1036605, rs1036606, rs1…
Antigen processing and presentation	interaction, ultra	351	<=1.0E-06	50/78	5.352e-16	567, 920, 925, 926, 972, 3105, 3106, 3107, 3108, 3109, 3111, 3112, 3113, 3115, 3117, 3118, 3119, 3122, 3126, 3127, 3133, 3134, 3135, 3304, 3805, 3806, 3809, 3821, 3824, 5721, 5994, 7124, 8302	rs1005834, rs1034325, rs1044429, rs1050391, rs1051336, rs1055141, rs1059174, rs1063320, rs10734826, rs10734827, rs1075835, rs1075836, rs1075838, rs10772285, rs1077433, rs10774450, rs10845089, rs10849517, rs11053712, rs11053720, rs11053751, rs11053839, rs11084372, rs12191230, rs12193110, rs12370398, rs1245218, rs12520101, rs1264563, rs13023213, rs1322751, rs13409176, rs13409196, rs1367731, rs13749…
Apoptosis	interaction, medium	972	<=1.0E-06	70/86	2.793e-32	207, 208, 317, 330, 331, 355, 356, 572, 596, 598, 637, 1147, 1439, 3551, 3552, 3553, 3554, 3556, 3562, 3654, 3656, 4615, 4790, 4792, 4803, 4914, 5295, 5530, 5532, 5533, 5534, 5567, 5568, 5613, 7124, 7157, 7186, 8503, 8737, 8743, 8772, 8793, 8794, 8795, 8797, 9020, 10000, 11213, 11261, 23533, 51135, 54205, 63928, 79444, 112401	rs10005711, rs10011961, rs10030362, rs10031159, rs10037187, rs10040640, rs10043473, rs10056163, rs10064315, rs10070943, rs10071585, rs10075612, rs1007573, rs10078240, rs1008800, rs10102276, rs10111172, rs10132268, rs10147603, rs1016379, rs10218421, rs10276962, rs1028593, rs1035347, rs1037215, rs1040605, rs1041532, rs10442682, rs10458360, rs10493750, rs10501999, rs10503078, rs10503079, rs10509561,…
Asthma	interaction, high	191	<=1.0E-06	27/31	1.123e-14	958, 959, 2205, 2206, 2207, 3108, 3109, 3111, 3112, 3113, 3115, 3117, 3118, 3119, 3122, 3126, 3127, 3562, 3565, 3578, 3586, 3596, 5553, 6037, 6356, 7124	rs1044429, rs10489849, rs1050391, rs1051336, rs10896615, rs11119447, rs11230161, rs12012220, rs12119226, rs12135788, rs12191230, rs12556784, rs12656759, rs1303621, rs1367731, rs1431403, rs151719, rs154982, rs1554286, rs1569723, rs16870880, rs16969449, rs16969457, rs17132324, rs17169344, rs17169348, rs17254457, rs17330906, rs175737, rs176248, rs17666424, rs1799964, rs181781, rs188245, rs1883834, r…
Autoimmune thyroid disease	interaction, medium	504	<=1.0E-06	47/54	1.236e-24	355, 356, 940, 941, 942, 958, 959, 1081, 1493, 3002, 3105, 3106, 3107, 3108, 3109, 3111, 3112, 3113, 3115, 3117, 3118, 3119, 3122, 3126, 3127, 3133, 3134, 3135, 3439, 3440, 3441, 3442, 3443, 3444, 3445, 3447, 3448, 3449, 3451, 3452, 3558, 3565, 3586, 7252, 7253	rs10083503, rs10116540, rs10116615, rs10119678, rs10142999, rs10149689, rs10174652, rs10179639, rs10193976, rs1034325, rs1044429, rs10458360, rs10483286, rs10490573, rs1050391, rs10509561, rs1051336, rs1059174, rs1063320, rs10757219, rs1077433, rs10811497, rs10811519, rs10811523, rs10811525, rs10811527, rs10887911, rs10887918, rs10909625, rs10912276, rs10964878, rs10964882, rs10964930, rs10964981…
Axon guidance	interaction, medium	4155	<=1.0E-06	81/130	7.977e-24	25, 998, 1020, 1072, 1073, 1630, 1808, 1942, 1944, 1946, 1947, 1948, 2041, 2042, 2043, 2045, 2051, 2534, 2770, 2771, 2773, 2932, 3845, 3983, 3984, 3985, 4690, 4893, 5058, 5062, 5063, 5530, 5532, 5533, 5534, 5594, 5747, 5879, 5880, 5921, 5998, 6091, 6092, 6387, 7852, 8440, 8633, 9475, 9723, 9901, 10298, 10507, 10509, 10512, 11261, 22885, 23365, 23380, 25791, 27289, 29984, 56896, 56924, 57144, 5752…	rs1000144, rs10005711, rs10007047, rs1000987, rs10010112, rs10011961, rs10017332, rs10019264, rs1001952, rs1002084, rs1002254, rs10023553, rs10024436, rs1002825, rs1002826, rs10030362, rs10031159, rs10043302, rs10044396, rs10045557, rs1004725, rs10049058, rs10049501, rs10063716, rs10067098, rs10068445, rs10070246, rs1007684, rs10079296, rs10084692, rs10088475, rs10088476, rs10090689, rs10093451, …
B cell receptor signaling pathway	interaction, high	762	<=1.0E-06	60/75	4.402e-27	207, 208, 695, 933, 971, 974, 1147, 1380, 2885, 2932, 3551, 3635, 4067, 4790, 4792, 4793, 5295, 5336, 5594, 5604, 6850, 7409, 7410, 8503, 8915, 10000, 10451, 23533, 27071, 29760, 84433, 118788	rs10031708, rs10037187, rs10040640, rs10043473, rs10056163, rs10064315, rs10070943, rs10071585, rs10075612, rs10078240, rs10089762, rs10100561, rs10114465, rs10114624, rs10119727, rs10132268, rs10147603, rs10210302, rs10218891, rs10229652, rs10240660, rs10241890, rs10252183, rs10267119, rs1027986, rs10280353, rs1028593, rs10443202, rs10487884, rs10491067, rs10493763, rs10494071, rs10494080, rs104…
Bacterial invasion of epithelial cells	interaction, high	635	<=1.0E-06	61/71	6.284e-31	857, 858, 859, 867, 868, 998, 1398, 1399, 2335, 2549, 3611, 3678, 5295, 6714, 8503, 9844, 10092, 10109, 23533, 23624, 25759, 26084, 53358, 81873, 399694	rs10037187, rs10040640, rs10043473, rs10056163, rs10064315, rs10070943, rs10071585, rs10075612, rs1007662, rs10078240, rs1016321, rs1017148, rs10171839, rs10172425, rs10199059, rs10201850, rs10202483, rs10209954, rs10224438, rs10227696, rs10228039, rs10239692, rs10239693, rs10255208, rs10256450, rs10257460, rs10267165, rs10268319, rs10274668, rs10277512, rs10279544, rs10282309, rs1035582, rs10356…
Calcium signaling pathway	pathway	6155	<=1.0E-06	154/177	3.654e-78	107, 108, 109, 113, 114, 115, 136, 146, 147, 148, 153, 154, 185, 291, 292, 293, 489, 490, 491, 492, 493, 552, 623, 624, 683, 773, 774, 775, 776, 777, 779, 801, 805, 808, 810, 814, 815, 816, 817, 818, 886, 887, 952, 1128, 1129, 1131, 1133, 1139, 1812, 1816, 1909, 1910, 1956, 2064, 2065, 2066, 2149, 2185, 2767, 2769, 2774, 2776, 2778, 2903, 2905, 2906, 2911, 2915, 2925, 3269, 3274, 3356, 3358, 3360…	rs1000061, rs10000775, rs10000992, rs10002658, rs10003447, rs10005574, rs10005635, rs10005711, rs10007143, rs10008134, rs10009286, rs10009905, rs10010407, rs1001064, rs10011914, rs10011961, rs10012661, rs10012684, rs10014946, rs10015062, rs10015110, rs10016073, rs10016663, rs10016888, rs10017663, rs10018343, rs10019008, rs10019405, rs10021665, rs10022164, rs10023113, rs10023700, rs10023943, rs100…
Carbohydrate digestion and absorption	interaction, ultra	355	<=1.0E-06	37/44	1.346e-18	276, 279, 280, 486, 3938, 6476, 6523, 8972, 23533	rs1015204, rs1038810, rs1042712, rs10494003, rs10494011, rs10494043, rs10748478, rs10748518, rs10748519, rs10785739, rs10785758, rs10785759, rs10785764, rs1086089, rs1086090, rs1086092, rs1086514, rs10881300, rs10881363, rs10881418, rs10881449, rs11184169, rs11184211, rs11184213, rs11184262, rs11184263, rs11184316, rs11184341, rs11184372, rs11184404, rs11184414, rs11184592, rs11184593, rs11184594…
Cell adhesion molecules (CAMs)	interaction, ultra	2522	<=1.0E-06	101/136	1.525e-39	214, 914, 920, 925, 926, 933, 940, 941, 942, 947, 958, 959, 965, 1272, 1364, 1365, 1462, 1493, 3105, 3106, 3107, 3108, 3109, 3111, 3112, 3113, 3115, 3117, 3118, 3119, 3122, 3126, 3127, 3133, 3134, 3135, 3683, 3684, 4099, 4267, 4359, 4684, 4685, 4756, 4897, 5010, 5175, 5818, 5819, 6403, 6404, 6614, 6693, 6900, 7412, 9019, 9071, 9073, 9074, 9075, 9076, 10666, 10686, 23114, 23308, 23562, 23705, 2594…	rs1000625, rs1001162, rs10045126, rs10047413, rs10049325, rs1005834, rs10059489, rs1006826, rs1006832, rs1006833, rs1007304, rs1007369, rs1007530, rs10082977, rs1008434, rs10084595, rs10085952, rs1009897, rs10099072, rs10110591, rs10114060, rs10118693, rs10121158, rs10122089, rs10122509, rs10127961, rs1013416, rs1015020, rs1016930, rs10172481, rs10174652, rs1017739, rs10179639, rs10180136, rs1018…
Cell cycle	pathway	1334	<=1.0E-06	101/128	1.019e-43	25, 472, 545, 595, 701, 890, 891, 894, 896, 898, 902, 983, 990, 991, 993, 994, 995, 996, 1017, 1019, 1021, 1022, 1026, 1027, 1029, 1031, 1111, 1387, 1647, 1869, 1870, 1871, 1874, 1875, 2033, 2932, 3066, 4085, 4087, 4088, 4089, 4172, 4174, 4175, 4193, 4609, 4616, 4998, 4999, 5000, 5001, 5111, 5347, 5591, 5885, 5925, 5933, 5934, 6500, 6502, 7027, 7029, 7042, 7043, 7157, 7272, 7465, 7529, 7531, 7532…	rs10018583, rs1002169, rs1002170, rs10027814, rs10028496, rs10032067, rs1003827, rs1004765, rs10079980, rs10096521, rs1010608, rs10111415, rs10156094, rs10157619, rs10167387, rs10178648, rs10187701, rs10205561, rs10226475, rs10230949, rs10231843, rs10234557, rs10234981, rs10242452, rs10244946, rs10246098, rs10255204, rs10257653, rs10269570, rs10269774, rs10275045, rs10276536, rs1027690, rs1027692…
Chemokine signaling pathway	interaction, high	2346	<=1.0E-06	150/189	4.496e-65	157, 207, 208, 643, 673, 998, 1147, 1230, 1232, 1233, 1234, 1235, 1236, 1237, 1398, 1399, 1524, 2268, 2786, 2787, 2788, 2791, 2793, 2829, 2868, 2869, 2870, 2885, 2919, 2920, 2932, 3055, 3551, 3576, 3577, 3579, 3702, 3717, 3718, 4067, 4283, 4790, 4792, 4793, 5058, 5196, 5197, 5295, 5330, 5331, 5332, 5473, 5567, 5568, 5594, 5604, 5613, 6346, 6347, 6348, 6351, 6352, 6354, 6355, 6356, 6357, 6358, 635…	rs10000203, rs10000241, rs10006360, rs1000927, rs10012879, rs10016230, rs1002084, rs10037187, rs10038760, rs10040640, rs10043473, rs10054204, rs10056163, rs10064315, rs10070943, rs10071585, rs10075612, rs1007662, rs10078240, rs10079961, rs1008454, rs1008673, rs10089762, rs10100561, rs10116352, rs10119004, rs10119727, rs10131301, rs10132268, rs10138800, rs1014157, rs1014638, rs10147603, rs1015077,…
Cholinergic synapse	interaction, high	1718	<=1.0E-06	45/113	5.267e-06	207, 208, 596, 814, 815, 816, 817, 818, 1128, 1129, 1131, 1133, 1136, 1137, 1139, 1143, 2534, 2786, 2787, 2788, 2791, 2793, 3717, 3759, 3760, 3761, 3763, 3768, 5295, 5330, 5331, 5332, 5567, 5568, 5594, 5604, 5613, 8503, 8973, 10000, 23236, 23533, 54331, 55970, 60482	rs10000775, rs1000173, rs10005635, rs10009286, rs10012684, rs10015062, rs10015110, rs1001953, rs10023113, rs10031040, rs10037187, rs10040249, rs10040640, rs10043473, rs10050608, rs1005546, rs10056163, rs10064315, rs10066581, rs10070943, rs10071585, rs10075612, rs10078240, rs10083886, rs1008454, rs10116352, rs1011729, rs10119004, rs10131301, rs10138800, rs1014157, rs1016379, rs10167400, rs10171648…
Chronic myeloid leukemia	interaction, high	777	<=1.0E-06	65/73	6.049e-35	25, 207, 208, 572, 598, 673, 861, 867, 868, 1019, 1021, 1147, 1398, 1399, 2885, 3066, 3551, 4790, 4792, 5295, 5594, 5604, 5781, 6776, 6777, 7046, 7048, 7157, 8503, 9846, 10000, 23533, 23624, 25759, 53358, 399694	rs10037187, rs1003827, rs10040640, rs10043473, rs10056163, rs10064315, rs1006639, rs10070943, rs10071585, rs10075612, rs1007662, rs10078240, rs1007837, rs10132268, rs10147603, rs1015249, rs1015602, rs1019855, rs10230949, rs10234981, rs10244133, rs1024467, rs10269570, rs10269774, rs10281173, rs1028593, rs1036097, rs1036307, rs10400584, rs10435256, rs10460712, rs10487888, rs10488529, rs10510636, rs…
Cocaine addiction	pathway	1546	<=1.0E-06	40/50	1.935e-18	111, 468, 627, 1020, 1385, 1386, 1388, 1644, 1742, 1812, 1813, 2354, 2770, 2771, 2773, 2778, 2891, 2903, 2904, 2905, 2906, 2913, 3725, 4128, 4129, 4790, 5173, 5567, 5568, 5613, 5970, 6531, 6570, 6571, 8787, 9586, 64764, 84699, 90993, 116443	rs10000610, rs10004211, rs10011455, rs10031554, rs1003407, rs10052016, rs10053602, rs1005549, rs10057481, rs10057497, rs10069450, rs10070886, rs1010271, rs10107837, rs10115450, rs10116192, rs10120848, rs10123826, rs1012586, rs1013264, rs1013548, rs10159308, rs1016181, rs1016379, rs10172070, rs1017685, rs10180144, rs1018077, rs1018078, rs10218421, rs10219275, rs10224250, rs10225559, rs10225574, rs…
Cytokine-cytokine receptor interaction	interaction, high	3237	<=1.0E-06	213/265	2.993e-94	90, 91, 92, 93, 355, 608, 643, 657, 658, 659, 943, 944, 958, 959, 970, 1230, 1232, 1233, 1234, 1235, 1236, 1237, 1271, 1435, 1436, 1439, 1440, 1441, 1489, 1524, 1956, 2056, 2057, 2321, 2322, 2324, 2688, 2689, 2690, 2829, 2919, 2920, 3082, 3439, 3440, 3441, 3442, 3443, 3444, 3445, 3447, 3448, 3449, 3451, 3452, 3454, 3455, 3456, 3459, 3460, 3467, 3552, 3553, 3554, 3556, 3558, 3559, 3560, 3562, 3565…	rs10000203, rs10000241, rs10005096, rs1000515, rs10005450, rs10006293, rs10006360, rs10006747, rs10008126, rs10012879, rs10016230, rs10017970, rs10018945, rs1002084, rs10023994, rs1002655, rs1002656, rs10027656, rs10027875, rs10029166, rs10029718, rs1003199, rs10033375, rs10036224, rs10038062, rs10038760, rs10044080, rs10044838, rs10045084, rs10049681, rs10050046, rs1005017, rs10050597, rs1005088…
Dilated cardiomyopathy	pathway	3143	<=1.0E-06	81/90	4.266e-44	60, 70, 71, 107, 108, 109, 111, 112, 113, 114, 115, 153, 775, 776, 779, 781, 782, 783, 784, 785, 786, 1605, 1674, 1756, 2778, 3479, 3655, 3672, 3673, 3674, 3675, 3676, 3678, 3679, 3680, 3685, 3688, 3690, 3691, 3693, 3694, 3695, 3696, 3908, 4000, 4607, 4624, 4625, 4633, 4634, 5567, 5568, 5613, 6262, 6442, 6443, 6444, 6445, 6546, 7042, 7043, 7124, 7139, 7168, 7169, 7170, 7171, 7273, 8515, 8516, 925…	rs1000014, rs1002671, rs10035541, rs10036164, rs1003617, rs10036440, rs10036787, rs1003738, rs10038971, rs10039324, rs10044804, rs10045068, rs10048831, rs10049174, rs10049380, rs1005077, rs1005213, rs10053728, rs1005381, rs10056289, rs10057067, rs10061798, rs10063966, rs10064971, rs1006737, rs10068942, rs10073394, rs10076488, rs10077734, rs1007856, rs10082812, rs10087741, rs10093375, rs10095393, …
Dopaminergic synapse	interaction, medium	2919	<=1.0E-06	85/131	1.252e-26	207, 208, 801, 805, 808, 810, 815, 816, 817, 818, 1312, 1432, 1812, 1813, 1814, 1816, 2770, 2771, 2773, 2774, 2775, 2776, 2778, 2782, 2786, 2787, 2788, 2791, 2793, 2890, 2891, 2892, 2893, 2903, 2904, 2932, 3760, 3762, 3763, 3765, 3798, 3799, 3800, 4128, 4129, 5330, 5331, 5332, 5500, 5501, 5515, 5518, 5519, 5520, 5521, 5522, 5523, 5525, 5527, 5528, 5529, 5530, 5532, 5533, 5567, 5568, 5578, 5579, 5…	rs10000610, rs10000775, rs10001480, rs10004211, rs10005635, rs10005711, rs10009286, rs10011455, rs10011961, rs10012684, rs10015062, rs10015110, rs10023113, rs10024003, rs10026060, rs10029339, rs10029864, rs10030362, rs10031040, rs10031159, rs10031554, rs10033283, rs10035262, rs10035289, rs10037715, rs10045463, rs10050608, rs10052016, rs10053602, rs1005546, rs1005549, rs10056328, rs10056782, rs100…
ECM-receptor interaction	pathway	2148	<=1.0E-06	77/85	1.825e-42	948, 960, 961, 1277, 1278, 1280, 1281, 1282, 1284, 1286, 1288, 1289, 1290, 1291, 1292, 1293, 1301, 1302, 1605, 2335, 2811, 2814, 3161, 3339, 3371, 3381, 3655, 3672, 3673, 3674, 3675, 3676, 3678, 3679, 3680, 3685, 3688, 3690, 3691, 3693, 3694, 3695, 3696, 3908, 3909, 3910, 3911, 3912, 3914, 3915, 3918, 5649, 6382, 6383, 6385, 6696, 7057, 7058, 7060, 7143, 7148, 7448, 7450, 8515, 8516, 9672, 9899, …	rs1002480, rs10030625, rs1003492, rs10036293, rs1003979, rs10040232, rs1004395, rs10049380, rs1005142, rs10057067, rs10059683, rs10064352, rs10066756, rs1007856, rs10086882, rs1009588, rs10100191, rs10115005, rs10120598, rs10121268, rs1014038, rs1015260, rs1015846, rs10161783, rs10166736, rs1016815, rs10170582, rs10172321, rs10172425, rs10172458, rs10174098, rs10176882, rs10177513, rs10178084, rs…
Endocytosis	characteristic	1451	<=1.0E-06	168/204	1.653e-77	1601, 2060, 2348, 2352, 5867, 6455, 6456, 6457, 7251, 9101, 9135, 9525, 9727, 9744, 9815, 9829, 9922, 10015, 10617, 10938, 11031, 11267, 11311, 22841, 22905, 23096, 23362, 23527, 23550, 25978, 26056, 26119, 26286, 27183, 29924, 30011, 30844, 30845, 30846, 51028, 51100, 51160, 51510, 51534, 51652, 55048, 55738, 57403, 60682, 64145, 64411, 64744, 79643, 79720, 80230, 84249, 84440, 89853, 91782, 924…	rs10010791, rs10015901, rs10017069, rs10018122, rs10022638, rs1002774, rs10028563, rs10031547, rs10043361, rs10055860, rs10055946, rs10061228, rs1006286, rs10066459, rs10073538, rs10076961, rs10078637, rs10081624, rs10087450, rs10106755, rs10111009, rs10118522, rs10119063, rs10119710, rs10153659, rs10166654, rs10169296, rs10173168, rs10173831, rs10182604, rs1018313, rs1018448, rs10188236, rs10188…
Epstein-Barr virus infection	interaction, ultra	697	<=1.0E-06	39/204	0.831	683, 952, 958, 965, 2208, 3105, 3106, 3107, 3113, 3115, 3117, 3118, 3119, 3122, 3126, 3127, 3133, 3134, 3135, 3304, 3586, 3587, 3588, 3683, 3716, 3718, 5714, 5757, 6693, 6885, 7128, 7297, 7514, 8021, 10622, 11317, 23533, 26993, 55718	rs10016073, rs10019008, rs1011170, rs1014573, rs10166046, rs10167875, rs1020322, rs10204481, rs1034325, rs1040817, rs1040818, rs10455175, rs10485365, rs10485371, rs10485404, rs10488968, rs10498972, rs10498974, rs10498977, rs10498978, rs10498982, rs10499198, rs1050567, rs1051336, rs1058867, rs1059174, rs1063320, rs1077433, rs10806443, rs10806445, rs10854364, rs10871449, rs10889503, rs10889504, rs1…
ErbB signaling pathway	interaction, high	1809	<=1.0E-06	78/87	3.251e-42	25, 27, 207, 208, 374, 572, 673, 685, 815, 816, 817, 818, 867, 868, 1398, 1399, 1839, 1956, 2064, 2065, 2066, 2069, 2475, 2549, 2885, 2932, 3084, 4690, 5058, 5062, 5063, 5295, 5335, 5336, 5594, 5599, 5601, 5602, 5604, 6198, 6199, 6416, 6714, 6776, 6777, 7039, 8440, 8503, 9542, 10000, 10298, 23533, 23624, 25759, 53358, 56924, 57144, 145957, 399694	rs10000775, rs10001480, rs10002688, rs10005635, rs10009286, rs10012684, rs10015062, rs10015110, rs10017114, rs10022745, rs10023113, rs10024003, rs10025144, rs10026060, rs10029339, rs10031040, rs10033283, rs10037187, rs10040640, rs10043473, rs1004725, rs10050608, rs10056163, rs10064315, rs10066581, rs10070943, rs10071585, rs10075612, rs1007662, rs10078240, rs10087434, rs10089599, rs10093657, rs100…
Fc epsilon RI signaling pathway	interaction, high	1193	<=1.0E-06	68/79	1.908e-34	207, 208, 695, 1432, 2205, 2206, 2207, 2534, 2885, 3562, 3565, 3596, 3635, 3937, 4067, 5295, 5319, 5320, 5321, 5322, 5335, 5336, 5594, 5599, 5601, 5602, 5603, 5604, 5606, 5608, 6416, 6850, 7124, 7409, 7410, 8398, 8503, 8681, 9846, 10000, 10451, 23533, 26279, 27040, 30814, 64600, 81579, 84647, 391013	rs10001480, rs10024003, rs10026060, rs10029339, rs10033283, rs10037187, rs10040640, rs10043473, rs10050695, rs10056163, rs10064315, rs10068619, rs10070943, rs10071585, rs10075612, rs10078240, rs1007837, rs10089762, rs10100561, rs10114465, rs10114624, rs10119727, rs1013996, rs1018378, rs10210302, rs1022649, rs1027986, rs1032213, rs10432016, rs10443202, rs10465592, rs10468608, rs10489410, rs1048976…
Fc gamma R-mediated phagocytosis	interaction, high	1190	<=1.0E-06	74/95	1.091e-31	207, 208, 998, 1398, 1399, 2212, 3055, 3635, 3984, 3985, 4067, 4082, 5058, 5295, 5321, 5335, 5336, 5337, 5338, 5594, 5604, 5788, 6198, 6199, 6850, 7409, 7410, 8398, 8503, 8853, 8877, 9846, 10000, 10092, 10109, 10451, 23533, 27040, 55616, 81873, 255189, 283748	rs10037187, rs10040640, rs10043473, rs10056163, rs1006387, rs10064315, rs10070943, rs10071585, rs10075612, rs10078240, rs1007837, rs10089762, rs10100561, rs10114465, rs10114624, rs10119727, rs10153576, rs10171839, rs10172687, rs10177742, rs1018378, rs10192759, rs10204214, rs10210302, rs1027986, rs1032213, rs1033391, rs1033804, rs10443202, rs10465592, rs10484458, rs10489410, rs10489767, rs10494071…
Focal adhesion	interaction, high	2433	<=1.0E-06	175/200	1.162e-89	81, 87, 88, 89, 207, 208, 330, 331, 572, 596, 673, 857, 858, 859, 998, 1291, 1292, 1293, 1398, 1399, 1956, 2064, 2321, 2324, 2335, 2534, 2885, 2909, 2932, 3082, 3371, 3381, 3479, 3480, 3611, 3655, 3672, 3673, 3675, 3676, 3678, 3679, 3680, 3791, 4638, 4659, 5058, 5062, 5063, 5155, 5156, 5159, 5228, 5295, 5594, 5599, 5601, 5602, 5604, 5728, 5923, 6696, 6714, 7094, 7143, 7148, 7409, 7410, 7422, 7424…	rs10001480, rs1000515, rs10006293, rs10006747, rs10017970, rs10023994, rs10024003, rs10026060, rs10027875, rs10029166, rs10029339, rs10029718, rs10030625, rs10033283, rs10033375, rs10037187, rs10040640, rs10043473, rs1004395, rs1004725, rs10050046, rs10056163, rs10057067, rs10064315, rs10070943, rs10071585, rs10075612, rs1007662, rs10078240, rs10082812, rs10085109, rs1009145, rs1011851, rs1011972…
Gastric acid secretion	pathway	2271	<=1.0E-06	71/74	8.868e-44	60, 107, 108, 109, 111, 112, 113, 114, 115, 476, 477, 480, 481, 482, 483, 495, 496, 760, 801, 805, 808, 810, 815, 816, 817, 818, 887, 1080, 1131, 2520, 2770, 2771, 2773, 2776, 2778, 3274, 3708, 3709, 3710, 3758, 3759, 3766, 3772, 3773, 3776, 3784, 4638, 5330, 5331, 5332, 5567, 5568, 5578, 5579, 5582, 5613, 6522, 6548, 6750, 6752, 7430, 9992, 23236, 23439, 51806, 54207, 85366, 91807, 115111, 19688…	rs10000775, rs10005635, rs10009286, rs10012684, rs10015062, rs10015110, rs10023113, rs10031040, rs10035541, rs10036787, rs10037879, rs1005043, rs10050608, rs10053728, rs10063966, rs10066581, rs10068942, rs10083886, rs10087741, rs1009207, rs10093375, rs10095393, rs10095524, rs10097218, rs10099092, rs10104127, rs1010544, rs1010665, rs10108431, rs10112018, rs1011729, rs1013063, rs10132599, rs1013316…
Glioma	interaction, high	809	<=1.0E-06	58/65	2.013e-31	207, 208, 673, 805, 815, 816, 817, 818, 1019, 1021, 1956, 2475, 2885, 3479, 3480, 5155, 5156, 5159, 5295, 5335, 5336, 5594, 5604, 5728, 7039, 7157, 8503, 10000, 23533, 25759, 53358, 399694	rs10000775, rs10005635, rs10009286, rs10012684, rs10015062, rs10015110, rs10023113, rs10031040, rs10037187, rs1003827, rs10040640, rs10043473, rs10050608, rs10056163, rs10064315, rs10066581, rs10070943, rs10071585, rs10075612, rs1007662, rs10078240, rs10082812, rs1010447, rs10153674, rs10172635, rs1019731, rs10230949, rs10234981, rs10244108, rs10244133, rs10256393, rs10269570, rs10269774, rs10281…
Glutamatergic synapse	interaction, high	3495	<=1.0E-06	97/126	2.357e-40	157, 1742, 2786, 2787, 2788, 2791, 2793, 2890, 2891, 2892, 2893, 2897, 2898, 2899, 2900, 2901, 2903, 2904, 2905, 2906, 2911, 2913, 2914, 2915, 2916, 2917, 2918, 3760, 5319, 5320, 5321, 5322, 5330, 5331, 5332, 5337, 5338, 5567, 5568, 5594, 5613, 8398, 8681, 9229, 23236, 26279, 27165, 30814, 54331, 55970, 64600, 81579, 84647, 391013	rs1000061, rs10000610, rs10004211, rs10011455, rs1001892, rs10029864, rs10031554, rs10035262, rs10035289, rs10045463, rs1005549, rs10056328, rs10061978, rs10067604, rs10070447, rs10072570, rs10073988, rs10075495, rs10077641, rs10080005, rs1008260, rs1008454, rs1008673, rs1008906, rs1008907, rs1012041, rs1012346, rs1012496, rs1012586, rs10131301, rs1013264, rs1013548, rs10138800, rs1014157, rs1015…
Glycerophospholipid metabolism	pathway	1887	<=1.0E-06	68/82	2.267e-32	1040, 1103, 1119, 1607, 1608, 1609, 2819, 2820, 5130, 5319, 5320, 5321, 5322, 5337, 5338, 8398, 8443, 8525, 8526, 8527, 8611, 8612, 8613, 8681, 8760, 9162, 9468, 9489, 9663, 9791, 9926, 10162, 10390, 10400, 10434, 10554, 10908, 23171, 23175, 23761, 26279, 30814, 50487, 54675, 54947, 55224, 55500, 56894, 56895, 56985, 56994, 57678, 64600, 64900, 79143, 79888, 81579, 84647, 84803, 85465, 129642, 13…	rs10005962, rs10016545, rs1002297, rs10026591, rs10032581, rs1006757, rs1007854, rs1011575, rs1013986, rs1015716, rs10160166, rs10170463, rs10175906, rs1018378, rs10185097, rs10191994, rs1019382, rs1019583, rs10196273, rs10198798, rs10198885, rs1019906, rs10200589, rs1020251, rs1020344, rs10204395, rs10205312, rs10207070, rs1020961, rs10210269, rs10211429, rs10227486, rs10229230, rs10234581, rs10…
GnRH signaling pathway	pathway	2654	<=1.0E-06	86/101	1.839e-42	107, 108, 109, 111, 112, 113, 114, 115, 468, 775, 776, 779, 801, 805, 808, 810, 815, 816, 817, 818, 998, 1081, 1432, 1839, 1956, 2185, 2488, 2767, 2776, 2778, 2796, 2797, 2798, 2885, 3708, 3709, 3710, 3725, 3845, 4214, 4215, 4216, 4313, 4893, 5319, 5320, 5321, 5322, 5330, 5331, 5332, 5337, 5338, 5567, 5568, 5578, 5579, 5580, 5594, 5598, 5599, 5601, 5602, 5603, 5604, 5606, 5608, 5613, 5894, 6416, …	rs10000775, rs10001480, rs10005635, rs1000754, rs10009286, rs10012684, rs10015062, rs10015110, rs10023113, rs10024003, rs10026060, rs10029339, rs10031040, rs10033283, rs10035541, rs10036787, rs10037963, rs10050608, rs10051671, rs10053728, rs10063966, rs10066581, rs1006737, rs10068942, rs10087741, rs10093375, rs10095393, rs10095524, rs10097218, rs10100812, rs10104127, rs1010544, rs10108431, rs1010…
Graft-versus-host disease	interaction, medium	536	<=1.0E-06	32/43	1.715e-13	355, 356, 940, 941, 942, 3002, 3105, 3106, 3107, 3108, 3109, 3111, 3112, 3113, 3115, 3117, 3118, 3119, 3122, 3126, 3127, 3133, 3134, 3135, 3458, 3552, 3553, 3558, 3569, 3821, 3824, 7124	rs10174652, rs10193976, rs10255691, rs10263896, rs1034325, rs1044429, rs10458360, rs10483286, rs10490573, rs10492201, rs10499563, rs1050391, rs10509561, rs1051336, rs1059174, rs1063320, rs10734826, rs10734827, rs10772285, rs1077433, rs10784640, rs10784663, rs10784688, rs10845089, rs10878663, rs10878678, rs10878718, rs10878719, rs10878720, rs10878733, rs10878749, rs10878775, rs10887911, rs10887918…
Hedgehog signaling pathway	interaction, medium	1358	<=1.0E-06	48/56	1.664e-24	650, 652, 653, 654, 655, 656, 1452, 1454, 1455, 1456, 2619, 2735, 2736, 2737, 2932, 5567, 5568, 5613, 5727, 7472, 7473, 7474, 7475, 7476, 7478, 7479, 7480, 7481, 7482, 7483, 7484, 7546, 8643, 8945, 23291, 27148, 51384, 51684, 51715, 53944, 54361, 64399, 80326, 81029, 89780, 122011, 353500	rs10029738, rs10038345, rs1003876, rs10043440, rs1004434, rs10049173, rs10055109, rs10055291, rs10061285, rs10063876, rs10064428, rs10067312, rs10068589, rs10069013, rs10070979, rs10085115, rs10120212, rs10124274, rs10129157, rs10132541, rs10136885, rs10137772, rs10144925, rs10147611, rs10151226, rs1015985, rs1016379, rs10193725, rs10218421, rs10229523, rs1023114, rs10234444, rs10237371, rs102410…
Hematopoietic cell lineage	pathway	1057	<=1.0E-06	72/88	1.889e-33	290, 909, 910, 912, 913, 914, 915, 916, 920, 921, 925, 926, 928, 929, 931, 933, 945, 947, 948, 951, 952, 960, 966, 1378, 1380, 1435, 1436, 1437, 1440, 1441, 1604, 1791, 2056, 2057, 2208, 2322, 2811, 2814, 2993, 3122, 3126, 3127, 3552, 3553, 3554, 3559, 3562, 3565, 3566, 3567, 3568, 3569, 3570, 3574, 3575, 3655, 3672, 3673, 3674, 3675, 3676, 3678, 3684, 3690, 3815, 4254, 4311, 7037, 7066, 7124, 71…	rs10016073, rs10019008, rs1002655, rs1002656, rs10029931, rs10044838, rs10053847, rs10057067, rs1005834, rs10093522, rs1009897, rs1010101, rs10106730, rs1015260, rs10204515, rs10205700, rs10217110, rs1025039, rs1025192, rs10255691, rs10263896, rs1035732, rs1038034, rs10412123, rs10419722, rs10429953, rs10434440, rs1047481, rs10488809, rs10488968, rs10491434, rs10494190, rs10499563, rs10504684, rs…
Herpes simplex infection	interaction, ultra	958	<=1.0E-06	65/188	1.386e-05	718, 727, 972, 1616, 2969, 3105, 3106, 3107, 3108, 3109, 3111, 3112, 3113, 3115, 3117, 3118, 3119, 3122, 3126, 3127, 3133, 3134, 3135, 3150, 3439, 3440, 3441, 3442, 3443, 3444, 3445, 3447, 3448, 3449, 3451, 3452, 3454, 3455, 3456, 3459, 3460, 3553, 3569, 3592, 3593, 3716, 5818, 5819, 6429, 6430, 6431, 6885, 7124, 7297, 8683, 8740, 8764, 9569, 10929, 54205, 55998, 57506, 112950, 148022, 439996	rs1003199, rs1007369, rs1007530, rs1011170, rs10116271, rs10116540, rs10116615, rs10119678, rs1014573, rs1020322, rs10255691, rs10263896, rs10276962, rs1034325, rs1040817, rs1040818, rs1044429, rs10444338, rs10455175, rs10485365, rs10485371, rs10485404, rs10498972, rs10498974, rs10498977, rs10498978, rs10498982, rs10499563, rs1050391, rs10509572, rs1051336, rs1059174, rs1063320, rs10733650, rs107…
HTLV-I infection	interaction, ultra	622	<=1.0E-06	50/268	0.8983	915, 916, 958, 3105, 3106, 3107, 3108, 3109, 3111, 3112, 3113, 3115, 3117, 3118, 3119, 3122, 3126, 3127, 3133, 3134, 3135, 3554, 3558, 3560, 3569, 3683, 3716, 3718, 4055, 5155, 5156, 5159, 5423, 5424, 7015, 7124, 7412, 7514, 7850, 8850, 9232, 10714, 23373, 23533, 29945, 64682, 64784, 94241, 200186, 246184	rs10018583, rs10027814, rs10086541, rs10093594, rs10098453, rs10167875, rs10178648, rs10255691, rs10263896, rs1034325, rs1044429, rs10488849, rs10493934, rs10493936, rs10499563, rs1050391, rs1050567, rs1051336, rs10517073, rs10520692, rs1055044, rs1059174, rs1063320, rs1077433, rs10793091, rs10793092, rs10852133, rs10866417, rs10875333, rs10889503, rs10889504, rs10899024, rs10908557, rs10950917, …
Influenza A	interaction, high	1193	<=1.0E-06	135/176	2.15e-55	207, 208, 355, 1432, 2932, 3108, 3109, 3111, 3112, 3113, 3115, 3117, 3118, 3119, 3122, 3126, 3127, 3304, 3439, 3440, 3441, 3442, 3443, 3444, 3445, 3447, 3448, 3449, 3451, 3452, 3454, 3455, 3456, 3459, 3460, 3551, 3552, 3553, 3569, 3576, 3592, 3593, 3606, 3716, 3717, 4615, 4790, 4792, 4793, 5295, 5340, 5594, 5599, 5601, 5602, 5603, 5604, 5606, 5608, 5610, 5644, 5645, 5646, 6041, 6347, 6352, 6416, …	rs10001480, rs10024003, rs10026060, rs10029339, rs1003199, rs10033283, rs10037187, rs10040640, rs10043473, rs10056163, rs10064315, rs10070943, rs10071585, rs10075612, rs10078240, rs10102276, rs10111172, rs10116352, rs10116540, rs10116615, rs10119004, rs10119678, rs10132268, rs1013996, rs10147603, rs10167875, rs10199181, rs10231513, rs10255691, rs10263017, rs10263896, rs10276962, rs1028593, rs1043…
Insulin signaling pathway	pathway	2066	<=1.0E-06	113/138	6.764e-52	31, 32, 207, 208, 369, 572, 673, 801, 805, 808, 810, 867, 868, 1398, 1399, 1977, 2203, 2308, 2319, 2475, 2538, 2645, 2885, 2889, 2932, 2998, 3098, 3099, 3101, 3551, 3643, 3667, 3845, 4893, 5105, 5106, 5139, 5140, 5255, 5256, 5257, 5290, 5291, 5293, 5294, 5295, 5500, 5501, 5506, 5507, 5562, 5563, 5564, 5565, 5567, 5568, 5573, 5576, 5577, 5584, 5590, 5594, 5599, 5601, 5602, 5604, 5613, 5770, 5792, …	rs10001480, rs10007750, rs10010833, rs1001745, rs10020457, rs10024003, rs10026060, rs10029339, rs1003189, rs10032829, rs10033283, rs10037187, rs10040640, rs10043473, rs10056163, rs10062565, rs10064315, rs10070943, rs10071585, rs10074991, rs10075612, rs1007662, rs10078240, rs10091799, rs1010447, rs10109698, rs1011185, rs10132049, rs10132599, rs10145260, rs1014677, rs10153674, rs10161196, rs1016124…
Intestinal immune network for IgA production	interaction, ultra	372	<=1.0E-06	37/49	9.725e-16	608, 940, 941, 942, 958, 959, 3108, 3109, 3111, 3112, 3113, 3115, 3117, 3118, 3119, 3122, 3126, 3127, 3558, 3565, 3569, 3586, 4055, 5284, 10673, 23308, 23495, 29851, 57379	rs10172481, rs10174652, rs10180136, rs10180781, rs10193976, rs10255691, rs10263896, rs1044429, rs10490573, rs10499563, rs1050391, rs1051336, rs10770847, rs10770856, rs10841875, rs10932036, rs10932038, rs10932047, rs10932049, rs10932053, rs10932058, rs10950917, rs10950919, rs11064153, rs11069734, rs11119447, rs1122913, rs11571300, rs11618877, rs11656859, rs11689629, rs11690070, rs11884257, rs12012…
Jak-STAT signaling pathway	interaction, high	1540	<=1.0E-06	126/155	4.757e-57	207, 208, 598, 867, 868, 1154, 1271, 1439, 1440, 1441, 1489, 2056, 2057, 2688, 2689, 2690, 2885, 3439, 3440, 3441, 3442, 3443, 3444, 3445, 3447, 3448, 3449, 3451, 3452, 3454, 3455, 3456, 3459, 3460, 3467, 3558, 3559, 3560, 3562, 3565, 3566, 3568, 3569, 3570, 3572, 3574, 3575, 3578, 3586, 3587, 3588, 3592, 3593, 3594, 3595, 3596, 3597, 3598, 3716, 3717, 3718, 3952, 3953, 3976, 3977, 4352, 5008, 52…	rs1002655, rs1002656, rs1003199, rs10036224, rs10037187, rs10038062, rs10040640, rs10043473, rs10044080, rs10044838, rs10045084, rs1005017, rs10050597, rs10050889, rs10053847, rs10055279, rs10056163, rs10056553, rs10059243, rs10064315, rs10070418, rs10070943, rs10071384, rs10071585, rs10075612, rs10078240, rs10079816, rs10080135, rs1009231, rs10093522, rs10106730, rs10116352, rs10116540, rs101166…
Leishmaniasis	interaction, ultra	560	<=1.0E-06	58/73	6.187e-26	718, 1535, 2212, 3108, 3109, 3111, 3112, 3113, 3115, 3117, 3118, 3119, 3122, 3126, 3127, 3459, 3460, 3552, 3553, 3565, 3586, 3592, 3593, 3684, 3716, 6885, 7124	rs1003199, rs1011170, rs1014573, rs1020322, rs1040817, rs1040818, rs1044429, rs10455175, rs10485365, rs10485371, rs10485404, rs10494355, rs10498972, rs10498974, rs10498977, rs10498978, rs10498982, rs1050391, rs1051336, rs10806443, rs10806445, rs10866712, rs10889503, rs10889504, rs10944485, rs10944560, rs10944606, rs11119447, rs11150610, rs11208559, rs1124386, rs1126353, rs1126354, rs1143794, rs11…
Leukocyte transendothelial migration	pathway	2870	<=1.0E-06	98/117	6.644e-47	60, 71, 81, 87, 88, 89, 394, 399, 998, 1003, 1364, 1365, 1432, 1495, 1496, 1499, 1500, 1535, 1536, 2185, 2770, 2771, 2773, 2909, 3676, 3683, 3684, 3688, 3689, 3702, 4267, 4301, 4313, 4318, 4478, 4633, 4688, 4689, 5010, 5175, 5290, 5291, 5293, 5294, 5295, 5335, 5336, 5578, 5579, 5582, 5603, 5747, 5781, 5829, 5879, 5880, 5906, 5908, 6387, 7070, 7294, 7408, 7409, 7410, 7412, 7414, 7430, 7852, 8503, …	rs10007288, rs1001162, rs1002084, rs10037187, rs10038162, rs1003873, rs10040640, rs10043473, rs10043478, rs10056163, rs10064315, rs1006607, rs10070943, rs10071585, rs10075612, rs1007740, rs10078240, rs10079961, rs1008434, rs10085952, rs10088475, rs1009145, rs1009365, rs10099072, rs10100812, rs1010544, rs10105905, rs10106750, rs10109834, rs10110591, rs10111852, rs10119727, rs10128270, rs10128526, …
MAPK signaling pathway	interaction, high	4201	<=1.0E-06	199/268	5.113e-77	207, 208, 355, 627, 673, 781, 782, 783, 784, 785, 786, 929, 994, 998, 1147, 1326, 1398, 1399, 1432, 1616, 1956, 2246, 2247, 2248, 2249, 2250, 2251, 2252, 2253, 2254, 2255, 2257, 2258, 2259, 2260, 2263, 2264, 2885, 3304, 3551, 3552, 3553, 3554, 3925, 4214, 4215, 4216, 4217, 4296, 4790, 4803, 4908, 4909, 4914, 4915, 5058, 5062, 5155, 5156, 5159, 5319, 5320, 5321, 5322, 5567, 5568, 5594, 5598, 5599,…	rs1000014, rs10001480, rs10004343, rs10008908, rs10011041, rs10011799, rs10016149, rs10016658, rs10017696, rs10021604, rs10022176, rs1002261, rs10024003, rs10025071, rs10025495, rs10025560, rs10026060, rs10027110, rs10029339, rs10031882, rs10033283, rs1003642, rs1003738, rs10037963, rs10045029, rs1004720, rs10049174, rs10049776, rs10050099, rs10051671, rs1005381, rs10062952, rs1006446, rs10064637…
Measles	interaction, high	1397	<=1.0E-06	113/134	1.524e-54	207, 208, 355, 868, 915, 916, 940, 1017, 1019, 1021, 1147, 1457, 1459, 1796, 2534, 2932, 3304, 3439, 3440, 3441, 3442, 3443, 3444, 3445, 3447, 3448, 3449, 3451, 3452, 3454, 3455, 3456, 3459, 3460, 3552, 3553, 3558, 3559, 3560, 3565, 3569, 3592, 3593, 3596, 3654, 3716, 3717, 3718, 4068, 4615, 4790, 4792, 4793, 5295, 5610, 6504, 6772, 6774, 6776, 6777, 6869, 6885, 7097, 7099, 7128, 7157, 7161, 7297…	rs1003199, rs10037187, rs1003827, rs10040640, rs10043473, rs10056163, rs10064315, rs10070943, rs10071585, rs10075612, rs10078240, rs10102276, rs10111172, rs1011170, rs10116352, rs10116540, rs10116615, rs10119004, rs10119678, rs10132268, rs1014573, rs10147603, rs10168354, rs10174652, rs10193976, rs10194748, rs10199181, rs1020322, rs10203484, rs10208470, rs1022649, rs10230949, rs10234981, rs1025569…
Morphine addiction	pathway	3261	<=1.0E-06	82/93	6.268e-43	107, 108, 109, 111, 112, 113, 114, 115, 134, 157, 408, 409, 773, 774, 1812, 2550, 2554, 2555, 2556, 2557, 2558, 2559, 2560, 2561, 2562, 2564, 2565, 2566, 2567, 2568, 2569, 2570, 2770, 2771, 2773, 2775, 2778, 2782, 2786, 2787, 2788, 2791, 2793, 2868, 2869, 2870, 3760, 3762, 3763, 3765, 4988, 5136, 5137, 5138, 5139, 5140, 5141, 5142, 5143, 5144, 5150, 5151, 5153, 5567, 5568, 5578, 5579, 5582, 5613,…	rs1000085, rs10000940, rs10002281, rs10015366, rs10016894, rs10018276, rs10021452, rs10023908, rs10025589, rs10025670, rs10025913, rs10025924, rs10028342, rs1003189, rs1003219, rs10034588, rs10035541, rs10035934, rs10036787, rs10042020, rs10044982, rs10044993, rs1004541, rs10045843, rs10050095, rs10051847, rs10053272, rs10053728, rs1005546, rs10056305, rs10057481, rs10057497, rs10060800, rs100615…
Natural killer cell mediated cytotoxicity	interaction, high	1151	<=1.0E-06	110/137	6.527e-49	355, 637, 673, 919, 962, 2207, 2534, 2885, 3002, 3105, 3106, 3107, 3133, 3135, 3439, 3440, 3441, 3442, 3443, 3444, 3445, 3447, 3448, 3449, 3451, 3452, 3454, 3455, 3456, 3459, 3460, 3683, 3805, 3806, 3809, 3821, 3824, 3932, 3937, 4068, 4277, 5058, 5295, 5335, 5336, 5594, 5604, 5781, 6452, 6850, 7124, 7409, 7410, 7535, 8503, 8743, 8793, 8794, 8795, 8797, 9436, 10451, 22914, 23533, 25759, 27040, 517…	rs10037187, rs10040640, rs10043473, rs10050695, rs10056163, rs10064315, rs10068619, rs10070943, rs10071585, rs10075612, rs1007662, rs10078240, rs10102276, rs10111172, rs10114465, rs10114624, rs10116540, rs10116615, rs10119678, rs10119727, rs1015249, rs1022649, rs10244133, rs1024467, rs10281173, rs1034325, rs10400584, rs10443202, rs10457852, rs10483286, rs10487888, rs10494071, rs10494080, rs104940…
Neuroactive ligand-receptor interaction	characteristic interaction, high	2091	<=1.0E-06	216/272	1.213e-93	140, 150, 151, 152, 187, 680, 1134, 1135, 1138, 1140, 1142, 1146, 1241, 1901, 1903, 2587, 2693, 2741, 2742, 2743, 2831, 2832, 2834, 2846, 2847, 2859, 2894, 3001, 3061, 3062, 4158, 4159, 4160, 4161, 4543, 4544, 4829, 4886, 4887, 4889, 4985, 4986, 4987, 5028, 5029, 5031, 5540, 5729, 5732, 5734, 6751, 6753, 6754, 7442, 8001, 9038, 9248, 9287, 9294, 9934, 10161, 10316, 10886, 10888, 11255, 23566, 236…	rs10005483, rs10007816, rs10008749, rs10015199, rs10018305, rs1001859, rs10021851, rs10022662, rs10023614, rs1002526, rs10029872, rs10036163, rs10036474, rs10038914, rs10044337, rs10045698, rs10053232, rs10058413, rs10067788, rs10075826, rs10077784, rs10078065, rs10090582, rs10099942, rs1010254, rs10112899, rs1012342, rs10148102, rs10158066, rs10159575, rs10159664, rs10164822, rs10180912, rs10213…
Neurotrophin signaling pathway	interaction, medium	1987	<=1.0E-06	111/127	5.234e-57	25, 207, 208, 356, 397, 572, 596, 627, 673, 801, 805, 808, 810, 814, 815, 816, 817, 818, 998, 1398, 1399, 1432, 2309, 2549, 2885, 2889, 2932, 3551, 3654, 3656, 3667, 3845, 4214, 4215, 4217, 4790, 4792, 4793, 4803, 4804, 4893, 4908, 4909, 4914, 4915, 4916, 5295, 5335, 5336, 5580, 5594, 5598, 5599, 5601, 5602, 5603, 5604, 5607, 5664, 5781, 5879, 5906, 5908, 6195, 6196, 6197, 6654, 6655, 7157, 7161,…	rs10000775, rs10001480, rs10005635, rs10009286, rs10012684, rs10015062, rs10015110, rs1002261, rs10023113, rs10024003, rs10026060, rs10029339, rs10031040, rs10033283, rs1003642, rs10037187, rs10037963, rs10040249, rs10040640, rs10043473, rs10050608, rs10051671, rs10056163, rs10064315, rs1006446, rs10066581, rs10070943, rs10071585, rs10075612, rs1007662, rs10078240, rs10087008, rs10103760, rs10106…
NF-kappa B signaling pathway	pathway	1569	<=1.0E-06	76/92	1.056e-35	142, 330, 331, 472, 596, 597, 598, 695, 929, 958, 959, 1147, 1457, 1459, 2920, 3551, 3553, 3554, 3576, 3654, 3929, 3932, 4055, 4067, 4615, 4616, 4790, 4792, 5328, 5335, 5336, 5579, 5588, 5743, 5970, 6351, 6357, 6363, 6387, 6850, 6885, 7099, 7124, 7128, 7185, 7186, 7187, 7188, 7189, 7329, 7412, 7535, 7706, 8600, 8737, 8740, 8792, 8837, 8915, 9020, 10454, 10673, 10892, 23085, 23118, 23586, 23643, 2…	rs10089762, rs10100561, rs1011170, rs10114465, rs10114624, rs10118357, rs10132268, rs10133111, rs1013316, rs10144464, rs1014573, rs1014632, rs10147603, rs10160186, rs1020322, rs1022926, rs10229652, rs10240660, rs10241890, rs10252183, rs10267119, rs1027986, rs10280353, rs1028593, rs1040817, rs1040818, rs10410637, rs10455175, rs1046864, rs10485365, rs10485371, rs10485404, rs10487884, rs10491067, rs…
Nicotine addiction	interaction, high	1515	<=1.0E-06	29/40	7.616e-12	1137, 1139, 2554, 2555, 2556, 2557, 2558, 2559, 2560, 2561, 2562, 2564, 2565, 2566, 2567, 2568, 2569, 2570, 2890, 2891, 2892, 2893, 2903, 2904, 2905, 2906, 8973, 55879, 200959	rs10000610, rs10000940, rs10002281, rs10004211, rs10011455, rs10015366, rs10016894, rs10018276, rs10021452, rs10023908, rs10025589, rs10025670, rs10025913, rs10025924, rs10028342, rs10029864, rs10031554, rs10034588, rs10035262, rs10035289, rs10035934, rs10044982, rs10045463, rs10045843, rs10050095, rs10053272, rs1005549, rs10056305, rs10056328, rs10060800, rs10061779, rs10061978, rs10067604, rs10…
Non-small cell lung cancer	pathway	1315	<=1.0E-06	48/54	4.891e-26	207, 208, 369, 572, 595, 673, 842, 1019, 1021, 1029, 1869, 1870, 1871, 1950, 1956, 2064, 2272, 2309, 2885, 3845, 4893, 5290, 5291, 5293, 5294, 5295, 5335, 5336, 5578, 5579, 5582, 5594, 5604, 5894, 5915, 5925, 6256, 6257, 6258, 6654, 6655, 6789, 7039, 7157, 8503, 10000, 23533, 83593	rs10029654, rs10037187, rs1003827, rs10040640, rs10043473, rs10056163, rs10064315, rs10070943, rs10071585, rs10075612, rs10078240, rs1010544, rs1011185, rs10118518, rs1013316, rs10145260, rs1014632, rs10204958, rs1021135, rs10226981, rs10230949, rs10234981, rs10244108, rs10244133, rs1024600, rs10256393, rs10269570, rs10269774, rs10281173, rs1038516, rs1041608, rs10428213, rs10435256, rs10451280, …
Oocyte meiosis	pathway	2008	<=1.0E-06	91/114	2.855e-40	107, 108, 109, 111, 112, 113, 114, 115, 367, 801, 805, 808, 810, 815, 816, 817, 818, 891, 898, 983, 991, 995, 996, 1017, 3479, 3480, 3708, 3709, 3710, 4085, 5241, 5347, 5500, 5501, 5515, 5518, 5519, 5525, 5527, 5528, 5529, 5530, 5532, 5533, 5534, 5567, 5568, 5594, 5604, 5613, 6195, 6196, 6197, 6500, 6790, 7529, 7531, 7532, 7533, 7534, 8454, 8881, 8945, 9126, 9134, 9232, 9700, 9748, 9978, 10393, 1…	rs10000775, rs10005635, rs10005711, rs10009286, rs10011961, rs10012684, rs10015062, rs10015110, rs10018583, rs10023113, rs10027814, rs10028496, rs10030362, rs10031040, rs10031159, rs10032067, rs10035541, rs1003642, rs10036787, rs10050608, rs10053728, rs10061285, rs10063966, rs10064428, rs10066581, rs10067312, rs10068589, rs10068942, rs10069013, rs10082812, rs10087741, rs10093375, rs10095393, rs10…
Osteoclast differentiation	pathway	2551	<=1.0E-06	102/128	7.22e-45	54, 207, 208, 695, 799, 814, 1147, 1385, 1432, 1435, 1436, 1513, 1535, 1536, 1540, 2212, 2274, 2353, 2354, 2355, 2534, 2885, 3454, 3455, 3456, 3458, 3459, 3460, 3551, 3552, 3553, 3554, 3690, 3716, 3725, 3727, 3932, 3937, 4286, 4688, 4689, 4772, 4773, 4790, 4792, 4982, 5290, 5291, 5293, 5294, 5295, 5336, 5468, 5530, 5532, 5533, 5534, 5594, 5599, 5601, 5602, 5603, 5604, 5608, 5879, 5970, 6688, 6772…	rs10001480, rs10005711, rs10011961, rs1001497, rs10024003, rs10026060, rs10029339, rs10030362, rs10031159, rs10033283, rs10037187, rs10040249, rs10040640, rs10043473, rs10050695, rs10056163, rs1006355, rs10064315, rs10068619, rs10070943, rs1007126, rs10071585, rs10075612, rs10078240, rs1007837, rs1010101, rs1011170, rs10112537, rs10114465, rs10114624, rs10129564, rs10132268, rs10132979, rs1013319…
Pancreatic cancer	pathway	1284	<=1.0E-06	63/70	1.514e-34	207, 208, 369, 572, 595, 598, 673, 675, 842, 998, 1019, 1021, 1029, 1147, 1869, 1870, 1871, 1950, 1956, 2064, 3551, 3716, 3845, 4087, 4088, 4089, 4790, 5228, 5290, 5291, 5293, 5294, 5295, 5337, 5594, 5599, 5601, 5602, 5604, 5879, 5880, 5888, 5894, 5898, 5899, 5900, 5925, 5970, 6772, 6774, 7039, 7042, 7043, 7046, 7048, 7157, 7422, 7424, 8503, 9459, 10000, 10928, 23533	rs10001480, rs10006293, rs10006747, rs10024003, rs10026060, rs10029166, rs10029339, rs10029654, rs10033283, rs10037187, rs1003827, rs10040640, rs10043473, rs1004765, rs10056163, rs10064315, rs10070943, rs10071585, rs10075612, rs10078240, rs1011185, rs1011851, rs1019855, rs10199181, rs10201826, rs1021135, rs10226981, rs10230949, rs10234981, rs10244108, rs10244133, rs1024600, rs1025612, rs10256393,…
Pancreatic secretion	pathway	2520	<=1.0E-06	91/101	1.656e-49	107, 108, 109, 111, 112, 113, 114, 115, 279, 280, 476, 477, 480, 481, 482, 483, 486, 489, 490, 491, 492, 493, 683, 760, 886, 952, 1056, 1080, 1131, 1179, 1357, 1358, 1359, 1360, 1361, 1504, 1811, 2776, 2778, 3708, 3709, 3710, 3778, 3784, 4218, 5319, 5320, 5321, 5322, 5330, 5331, 5332, 5406, 5407, 5408, 5578, 5579, 5582, 5644, 5645, 5646, 5874, 5879, 5906, 5908, 6262, 6344, 6522, 6548, 6558, 7220,…	rs10016073, rs10019008, rs10034033, rs10035541, rs10036787, rs10053728, rs10063966, rs10068942, rs10087741, rs10093375, rs10095393, rs10095524, rs10097218, rs10104127, rs1010544, rs10108431, rs10112018, rs1013316, rs1013510, rs1014632, rs1014699, rs10157412, rs1018378, rs10198275, rs10200558, rs1021457, rs10223203, rs1022596, rs1023096, rs10231513, rs10247485, rs10250598, rs10252537, rs10263705, …
Pathways in cancer	interaction, medium	5205	<=1.0E-06	280/327	2.079e-138	25, 207, 208, 330, 331, 332, 354, 355, 356, 367, 572, 595, 596, 598, 613, 637, 650, 652, 673, 675, 861, 867, 868, 898, 998, 1017, 1019, 1021, 1147, 1398, 1399, 1436, 1441, 1487, 1488, 1612, 1630, 1857, 1956, 2034, 2064, 2122, 2246, 2247, 2248, 2249, 2250, 2251, 2252, 2253, 2254, 2255, 2257, 2258, 2259, 2260, 2263, 2308, 2322, 2335, 2475, 2735, 2736, 2737, 2885, 2932, 3066, 3082, 3091, 3479, 3480,…	rs10001480, rs10006293, rs10006747, rs10016658, rs10024003, rs10025495, rs10026060, rs1002655, rs1002656, rs10029166, rs10029339, rs10029738, rs10033283, rs10037187, rs1003827, rs1003876, rs10040640, rs10043473, rs10045029, rs1004720, rs1004765, rs10049173, rs10049776, rs10056163, rs10062952, rs10064315, rs10064637, rs10065728, rs1006639, rs10068476, rs10070943, rs10071585, rs10075612, rs10077895…
Peroxisome	interaction, medium	459	<=1.0E-06	48/78	2.042e-14	189, 570, 847, 1610, 3295, 3417, 3418, 4358, 5191, 5194, 5195, 5264, 5830, 6647, 6648, 7498, 8528, 9409, 10455, 10654, 23417, 23600, 51179, 51268, 54363, 55670, 55825, 196743, 255027	rs1012515, rs10163267, rs10171290, rs10180678, rs1022631, rs10445731, rs10455776, rs10463719, rs10478422, rs10484951, rs10488736, rs10742319, rs10744062, rs10752292, rs10768074, rs10796934, rs10836205, rs10836244, rs10841828, rs10842054, rs10864463, rs10900959, rs10908445, rs10908448, rs10923759, rs10923767, rs10923791, rs10932250, rs10945610, rs11032686, rs11032695, rs11045415, rs11046053, rs111…
Pertussis	interaction, ultra	193	<=1.0E-06	18/75	0.3506	710, 717, 718, 727, 805, 3394, 3552, 3553, 3569, 3586, 3592, 3593, 3659, 3684, 7124, 51561, 148022, 353376	rs1003199, rs10116271, rs10153674, rs10172635, rs10255691, rs10263896, rs1032596, rs10499563, rs10733650, rs10739585, rs10760135, rs10863202, rs10866712, rs10950917, rs10950919, rs10985112, rs10985126, rs10985127, rs11119447, rs11125126, rs11150610, rs11171806, rs1122913, rs11569501, rs11569507, rs11569511, rs11569536, rs11569538, rs11603020, rs11640000, rs11642511, rs11642887, rs11644034, rs1164…
Phosphatidylinositol signaling system	pathway	2187	<=1.0E-06	70/78	4.578e-38	801, 805, 808, 810, 1040, 1607, 1608, 1609, 3612, 3613, 3628, 3631, 3632, 3633, 3635, 3705, 3706, 3707, 3708, 3709, 3710, 4534, 4952, 5286, 5287, 5288, 5289, 5290, 5291, 5293, 5294, 5295, 5297, 5305, 5330, 5331, 5332, 5335, 5336, 5578, 5579, 5582, 5728, 8394, 8395, 8396, 8503, 8525, 8526, 8527, 8760, 8821, 8867, 8871, 9162, 23236, 23396, 23533, 27124, 51196, 51763, 51806, 54928, 55300, 55361, 566…	rs10000770, rs10015475, rs10032526, rs10033884, rs10037187, rs10040640, rs10043473, rs10047326, rs10056163, rs10064315, rs10070943, rs10071585, rs10075612, rs10078240, rs1007854, rs10083989, rs1009014, rs10093902, rs10103642, rs1010544, rs10116313, rs10116755, rs10119024, rs10132599, rs1013316, rs1013986, rs1014632, rs10153674, rs10172635, rs1017527, rs1019583, rs1019906, rs1020961, rs10210302, r…
Primary immunodeficiency	interaction, ultra	176	<=1.0E-06	26/35	3.516e-11	100, 915, 916, 920, 925, 926, 958, 959, 3543, 3718, 5896, 5994, 23495, 29851, 57379, 64421, 84876	rs1005834, rs10172481, rs10180136, rs10180781, rs1055141, rs1075835, rs1075836, rs1075838, rs10770847, rs10770856, rs10774450, rs10841875, rs10849517, rs10932036, rs10932038, rs10932047, rs10932049, rs10932053, rs10932058, rs11216844, rs11571300, rs11656859, rs11690070, rs11884257, rs12012220, rs12105515, rs12225867, rs12373801, rs12465069, rs12466870, rs12556784, rs12617227, rs13023213, rs131356…
Progesterone-mediated oocyte maturation	pathway	1647	<=1.0E-06	69/87	1.621e-30	107, 108, 109, 111, 112, 113, 114, 115, 207, 208, 369, 673, 890, 891, 983, 993, 994, 995, 996, 1017, 1432, 2770, 2771, 2773, 3320, 3326, 3479, 3480, 3845, 4085, 5139, 5140, 5241, 5290, 5291, 5293, 5294, 5295, 5347, 5567, 5568, 5594, 5599, 5601, 5602, 5603, 5604, 5613, 5894, 6195, 6196, 6197, 8379, 8503, 8881, 8900, 10000, 10393, 10459, 23533, 25847, 27330, 29945, 64506, 64682, 196883, 245711, 246…	rs10001480, rs10018583, rs1002169, rs1002170, rs10024003, rs10026060, rs10027814, rs10028496, rs10029339, rs1003189, rs10032067, rs10033283, rs10035541, rs1003642, rs10036787, rs10037187, rs10040640, rs10043473, rs10053728, rs10056163, rs10063966, rs10064315, rs10068942, rs10070943, rs10071585, rs10075612, rs10078240, rs10082812, rs10087741, rs10093375, rs10095393, rs10095524, rs10097218, rs10104…
Protein processing in endoplasmic reticulum	pathway	2714	<=1.0E-06	140/167	1.095e-66	267, 468, 573, 578, 596, 823, 824, 1388, 1409, 1603, 1650, 2081, 2923, 3300, 3301, 3304, 3305, 3306, 3312, 3320, 3326, 3337, 3703, 3998, 4121, 4217, 4287, 4780, 5071, 5599, 5601, 5602, 5610, 5611, 5887, 6184, 6185, 6238, 6396, 6400, 6500, 6745, 6746, 6747, 7095, 7184, 7186, 7321, 7322, 7323, 7324, 7325, 7326, 7327, 7353, 7415, 7466, 7494, 7841, 7991, 8454, 8720, 9373, 9451, 9532, 9601, 9632, 9695…	rs10001480, rs1001143, rs10012946, rs10014331, rs10024003, rs10026060, rs10029339, rs10033283, rs10041986, rs10044736, rs10074461, rs10075893, rs10077796, rs1008676, rs10091071, rs10094375, rs10098376, rs10103753, rs10106008, rs10109908, rs10115446, rs10116424, rs10117160, rs1011969, rs10121003, rs1012424, rs10125432, rs10129518, rs10130398, rs10130478, rs10130648, rs1013140, rs10131468, rs101325…
Regulation of actin cytoskeleton	interaction, high	2796	<=1.0E-06	164/214	5.078e-67	81, 87, 88, 89, 623, 624, 673, 929, 998, 1128, 1129, 1131, 1133, 1398, 1399, 1956, 2147, 2149, 2246, 2247, 2248, 2249, 2250, 2251, 2252, 2253, 2254, 2255, 2257, 2258, 2259, 2260, 2263, 2264, 2335, 2909, 3071, 3655, 3672, 3673, 3675, 3676, 3678, 3679, 3680, 3681, 3682, 3683, 3684, 3687, 3984, 3985, 4638, 4659, 5058, 5062, 5063, 5155, 5156, 5159, 5295, 5594, 5604, 6714, 7074, 7409, 7410, 8074, 8503…	rs1000515, rs1000927, rs10016658, rs10017970, rs10023994, rs10025495, rs10027875, rs10029718, rs10033375, rs10035272, rs10037187, rs10037858, rs10038502, rs10040640, rs10043473, rs10045029, rs1004720, rs1004725, rs10049776, rs10052330, rs10056163, rs10057067, rs10058181, rs10062952, rs10063413, rs10064315, rs10064637, rs10065728, rs10068476, rs10070943, rs10071585, rs10075612, rs10076465, rs10076…
Renal cell carcinoma	interaction, medium	961	<=1.0E-06	57/70	1.53e-26	207, 208, 673, 998, 1398, 1399, 2034, 2549, 2885, 2889, 3082, 3091, 3845, 4893, 5058, 5062, 5063, 5155, 5228, 5295, 5594, 5604, 5781, 5879, 5906, 5908, 6654, 6655, 6921, 6923, 7039, 7042, 7043, 7422, 7424, 7428, 8453, 8503, 9978, 10000, 10298, 23533, 56924, 57144, 201163	rs10006293, rs10006747, rs10029166, rs10037187, rs10040640, rs10043473, rs1004725, rs10056163, rs10064315, rs10070943, rs10071585, rs10075612, rs10078240, rs1011185, rs1011851, rs10145260, rs1015249, rs10187368, rs10204958, rs10244133, rs1024467, rs10245449, rs1025612, rs10259820, rs10262336, rs10268721, rs10271531, rs10281173, rs10400584, rs10482751, rs10482791, rs10482795, rs10482796, rs1048360…
Retrograde endocannabinoid signaling	pathway	3501	<=1.0E-06	89/103	6.758e-45	107, 108, 109, 111, 112, 113, 114, 115, 747, 773, 774, 775, 776, 779, 1268, 1432, 2166, 2554, 2555, 2556, 2557, 2558, 2559, 2560, 2561, 2562, 2564, 2565, 2566, 2567, 2568, 2569, 2570, 2770, 2771, 2773, 2775, 2776, 2782, 2786, 2787, 2788, 2791, 2793, 2890, 2891, 2892, 2893, 2911, 2915, 3708, 3709, 3710, 3760, 3762, 3763, 3765, 5330, 5331, 5332, 5567, 5568, 5578, 5579, 5582, 5594, 5599, 5601, 5602,…	rs1000061, rs10000610, rs10000940, rs10001480, rs10002281, rs10004211, rs10011455, rs10015366, rs10016894, rs10018276, rs10021452, rs10023908, rs10024003, rs10025589, rs10025670, rs10025913, rs10025924, rs10026060, rs10028342, rs10029339, rs10029864, rs10031554, rs10033283, rs10034588, rs10035262, rs10035289, rs10035541, rs10035934, rs10036787, rs10044982, rs10045463, rs10045843, rs10050095, rs10…
Rheumatoid arthritis	interaction, ultra	421	<=1.0E-06	74/92	2.145e-33	537, 940, 941, 942, 1435, 1493, 2321, 3108, 3109, 3111, 3112, 3113, 3115, 3117, 3118, 3119, 3122, 3126, 3127, 3552, 3553, 3569, 3605, 3606, 3683, 4312, 4314, 5228, 7124, 7422, 8600, 8792, 10673, 51561	rs10174652, rs10179639, rs10193976, rs1022926, rs10255691, rs10263896, rs1034375, rs1044429, rs10484879, rs10484881, rs10490573, rs10499563, rs1050391, rs10507507, rs10507513, rs10507514, rs10507516, rs1051336, rs10950917, rs10950919, rs11069734, rs11102019, rs11171806, rs11225429, rs11225434, rs1122913, rs11571292, rs11571293, rs11571304, rs11577194, rs11618877, rs11677416, rs11680809, rs1168962…
Salivary secretion	pathway	2999	<=1.0E-06	77/89	3.469e-39	107, 108, 109, 111, 112, 113, 114, 115, 146, 147, 148, 153, 154, 276, 476, 477, 480, 481, 482, 483, 486, 490, 491, 492, 493, 683, 801, 805, 808, 810, 820, 952, 1131, 1469, 1470, 1471, 1472, 1473, 1755, 2776, 2778, 2977, 2982, 2983, 3708, 3709, 3710, 3778, 3783, 4025, 4069, 4589, 4842, 5330, 5331, 5332, 5542, 5554, 5567, 5568, 5578, 5579, 5582, 5592, 5593, 5613, 6263, 6522, 6548, 6558, 6779, 23236…	rs10016073, rs10019008, rs10019835, rs10032771, rs10035541, rs10036787, rs1003983, rs10053728, rs10054686, rs10063966, rs10066266, rs10068942, rs10075995, rs10082353, rs10082503, rs10087741, rs10092442, rs10093375, rs10094660, rs10095393, rs10095524, rs10096064, rs10097218, rs10101343, rs10102339, rs10102438, rs10104127, rs1010544, rs10108431, rs10112018, rs10128399, rs10128457, rs10128514, rs101…
Serotonergic synapse	pathway	3655	<=1.0E-06	106/114	7.907e-61	111, 239, 240, 242, 246, 247, 351, 369, 673, 773, 774, 775, 776, 779, 836, 1557, 1558, 1559, 1562, 1573, 1644, 1843, 2560, 2561, 2562, 2770, 2771, 2773, 2775, 2776, 2778, 2782, 2786, 2787, 2788, 2791, 2793, 3350, 3351, 3352, 3354, 3355, 3356, 3358, 3359, 3360, 3361, 3362, 3363, 3708, 3709, 3710, 3751, 3760, 3762, 3763, 3765, 3781, 3845, 4128, 4129, 4893, 5319, 5320, 5321, 5322, 5330, 5331, 5332, …	rs10002281, rs1001064, rs10015366, rs10016894, rs1002513, rs10025913, rs10035934, rs10036660, rs10038625, rs10039523, rs10042862, rs10043271, rs10044063, rs10044982, rs10045142, rs10051640, rs10051670, rs10053427, rs1005546, rs10061244, rs1006737, rs10071490, rs10076899, rs10077462, rs10078772, rs1008454, rs1010544, rs10107837, rs1010887, rs1011185, rs1011609, rs10131301, rs1013316, rs10138800, r…
Small cell lung cancer	interaction, medium	816	<=1.0E-06	77/85	1.825e-42	207, 208, 317, 330, 331, 595, 596, 598, 898, 1017, 1019, 1021, 1147, 2335, 3551, 3655, 3673, 3675, 4790, 4792, 5295, 5728, 5747, 5915, 6256, 6257, 6258, 6502, 7157, 7185, 7186, 7189, 8503, 9134, 9618, 10000, 23533, 54205, 79444, 112401	rs10037187, rs1003827, rs10040640, rs10043473, rs10056163, rs10064315, rs10070943, rs10071585, rs10075612, rs1007573, rs10078240, rs10088475, rs10105905, rs10106750, rs10111852, rs10118357, rs10118518, rs10132268, rs10147603, rs1015260, rs10172425, rs10199059, rs10201850, rs10202483, rs10209954, rs10230949, rs10234981, rs10269570, rs10269774, rs10276962, rs10283368, rs1028593, rs1041608, rs104306…
Sphingolipid metabolism	interaction, medium	544	<=1.0E-06	24/40	1.254e-07	410, 427, 2531, 2581, 2629, 4759, 6609, 7357, 8877, 9331, 9514, 9517, 10558, 10825, 29956, 55304, 55331, 56624, 91012, 125981, 204219, 253782, 340485	rs1002666, rs10108779, rs10112857, rs10118371, rs10119829, rs10120186, rs10123805, rs10132895, rs10135955, rs10139003, rs10140584, rs10143139, rs10174987, rs10179586, rs10186450, rs10189316, rs1020572, rs1022560, rs1022561, rs1029340, rs1030561, rs10485759, rs10497340, rs10757059, rs1076790, rs1076791, rs10783337, rs10811179, rs10811184, rs10817218, rs10817224, rs10817242, rs10817245, rs10825481,…
Staphylococcus aureus infection	interaction, ultra	242	<=1.0E-06	37/56	8.294e-13	629, 717, 718, 727, 728, 2204, 2212, 3108, 3109, 3111, 3112, 3113, 3115, 3117, 3118, 3119, 3122, 3126, 3127, 3586, 3683, 3684, 4153, 6403, 6404	rs10116271, rs1044429, rs10494355, rs1050391, rs1051336, rs10733650, rs10739585, rs10760135, rs10800462, rs10824381, rs10824779, rs10824784, rs10853782, rs10919203, rs10985112, rs10985126, rs10985127, rs11002340, rs11003040, rs11003084, rs11003114, rs11114011, rs11119447, rs11150610, rs11569501, rs11569507, rs11569511, rs11569536, rs11569538, rs11598427, rs11672983, rs11673207, rs1179766, rs11946…
Systemic lupus erythematosus	interaction, ultra	309	<=1.0E-06	55/138	4.859e-07	717, 718, 727, 940, 941, 942, 958, 959, 2212, 3108, 3109, 3111, 3112, 3113, 3115, 3117, 3118, 3119, 3122, 3126, 3127, 3586, 6738, 7124, 8332, 8335, 8344, 8347, 8353, 8355, 8358, 8360, 8364, 8365, 8367, 8968, 286436, 440093	rs10116271, rs10174652, rs10193976, rs1044429, rs10484434, rs10484435, rs10490573, rs10494355, rs1050391, rs10506080, rs1051336, rs10733650, rs10739585, rs10743769, rs10760135, rs10801173, rs10844025, rs10844055, rs10946813, rs10985112, rs10985126, rs10985127, rs11051588, rs11051643, rs11051695, rs11119447, rs1150966, rs1150990, rs11569501, rs11569507, rs11569511, rs11569536, rs11569538, rs116111…
T cell receptor signaling pathway	interaction, high	1571	<=1.0E-06	93/108	1.029e-46	207, 208, 867, 868, 915, 916, 919, 920, 925, 926, 940, 959, 998, 1019, 1147, 1326, 1432, 1493, 1739, 2534, 2885, 2932, 3551, 3558, 3565, 3586, 3702, 3932, 3937, 4690, 4790, 4792, 4793, 5058, 5062, 5063, 5295, 5335, 5594, 5601, 5603, 5604, 5788, 6885, 7006, 7124, 7409, 7410, 7535, 8440, 8503, 8915, 9020, 9402, 10000, 10298, 10451, 23533, 23624, 27040, 29851, 56924, 57144, 84433	rs10037187, rs10040640, rs10043473, rs1004725, rs10050695, rs10056163, rs1005834, rs10064315, rs10068619, rs10070943, rs10071585, rs10075612, rs10078240, rs10079961, rs1011170, rs10119727, rs10132268, rs1014573, rs10147603, rs10172481, rs10174652, rs10179639, rs10180136, rs10180552, rs10180781, rs10182846, rs10193976, rs10194269, rs10198057, rs1020322, rs10203692, rs1022649, rs10229652, rs1024066…
Tight junction	interaction, medium	2534	<=1.0E-06	90/133	2.63e-30	81, 87, 88, 89, 207, 208, 998, 1019, 1364, 1365, 1457, 1459, 2017, 2770, 2771, 2773, 3059, 3845, 3993, 4301, 4620, 4633, 4893, 5010, 5515, 5518, 5519, 5520, 5521, 5522, 5578, 5579, 5580, 5581, 5582, 5583, 5584, 5588, 5590, 5728, 5865, 6709, 6714, 7082, 7525, 8189, 8573, 8777, 9071, 9073, 9074, 9075, 9076, 9223, 9414, 9863, 10000, 10207, 10627, 10686, 22800, 22808, 23562, 26285, 29895, 50848, 5120…	rs1001162, rs1001877, rs10037715, rs10056782, rs10061370, rs10076854, rs1008434, rs10085711, rs10085952, rs1008974, rs1008975, rs1009145, rs10099072, rs1010544, rs10110591, rs1011185, rs10115052, rs1011531, rs10121700, rs10122431, rs10122932, rs10127438, rs1013316, rs10134093, rs1013571, rs10141794, rs1014632, rs1014797, rs10159479, rs10166692, rs10167883, rs1016930, rs10179954, rs1018350, rs1018…
Toxoplasmosis	characteristic interaction, ultra	3	<=1.0E-06	116/133	2.58e-59	345611	rs11949556, rs1428555, rs6893009
Transcriptional misregulation in cancer	interaction, medium	2345	<=1.0E-06	91/180	6.478e-18	330, 598, 604, 860, 861, 894, 904, 905, 929, 942, 958, 1025, 1031, 1236, 1436, 1848, 2308, 2321, 2322, 2530, 2892, 3002, 3020, 3066, 3087, 3195, 3205, 3207, 3248, 3479, 3480, 3560, 3562, 3569, 3576, 3684, 4005, 4086, 4094, 4211, 4291, 4297, 4299, 4314, 4790, 4804, 4914, 5077, 5081, 5087, 5090, 5155, 5218, 5327, 5468, 5546, 5747, 6256, 6257, 6258, 6495, 6667, 6756, 6760, 6935, 7048, 7157, 7185, 74…	rs1002897, rs10029864, rs10032244, rs1006639, rs10082812, rs10083792, rs10088475, rs1009685, rs1010038, rs1010040, rs1010101, rs10105905, rs10106750, rs1010902, rs1010903, rs10111852, rs10114890, rs10118357, rs10118518, rs10119077, rs10122296, rs10131727, rs1013262, rs10132765, rs10134278, rs10134736, rs10134793, rs10142842, rs10143206, rs10148202, rs10149325, rs10150234, rs1015602, rs1015825, rs…
Tuberculosis	pathway	1919	<=1.0E-06	150/182	2.338e-69	207, 208, 317, 533, 535, 537, 572, 596, 637, 718, 801, 805, 808, 810, 815, 816, 817, 818, 820, 836, 841, 842, 843, 929, 972, 1051, 1054, 1263, 1378, 1385, 1387, 1432, 1509, 1520, 2033, 2207, 2212, 3108, 3109, 3111, 3112, 3113, 3115, 3117, 3118, 3119, 3122, 3126, 3127, 3313, 3329, 3439, 3440, 3441, 3442, 3443, 3444, 3445, 3447, 3448, 3449, 3451, 3452, 3456, 3458, 3459, 3460, 3552, 3553, 3569, 3586…	rs10000775, rs10001480, rs10005635, rs10005711, rs10009286, rs10011961, rs10012684, rs10015062, rs10015110, rs10023113, rs10024003, rs10026060, rs10029339, rs10030362, rs10031040, rs10031159, rs1003199, rs10033283, rs10048076, rs10048945, rs10050608, rs10066581, rs1007573, rs10083989, rs10087008, rs10103760, rs10106118, rs10113505, rs10114465, rs10114624, rs10116352, rs10116540, rs10116615, rs101…
Tumor viruses and cancer	interaction, high	1277	<=1.0E-06	70/207	1.541e-05	81, 87, 88, 89, 572, 718, 983, 998, 1017, 1019, 1021, 1111, 1232, 1233, 1234, 1237, 1739, 2885, 3066, 3105, 3106, 3107, 3133, 3134, 3135, 3249, 3572, 3716, 3718, 4055, 4067, 4790, 4792, 5295, 5366, 5423, 5567, 5568, 5594, 5610, 5613, 6714, 6774, 6776, 6777, 6850, 7157, 7185, 8344, 8347, 8360, 8364, 8365, 8367, 8379, 8503, 8850, 9261, 9734, 9759, 10014, 11317, 23513, 23533, 51564, 55697, 55869, 79…	rs1002169, rs1002170, rs10037187, rs1003827, rs10040640, rs10043473, rs10044080, rs10045084, rs10056163, rs10059243, rs10064315, rs10070943, rs10071585, rs10075612, rs10078240, rs10089762, rs1009145, rs10100561, rs10114465, rs10114624, rs10118357, rs10132268, rs10141794, rs1014638, rs10147603, rs1016379, rs10164912, rs10168639, rs10177619, rs10184747, rs10185293, rs10186131, rs10202774, rs1020706…
Type I diabetes mellitus	interaction, ultra	412	<=1.0E-06	33/45	1.443e-13	940, 941, 942, 1363, 3105, 3106, 3107, 3108, 3109, 3111, 3112, 3113, 3115, 3117, 3118, 3119, 3122, 3126, 3127, 3133, 3134, 3135, 3552, 3553, 3558, 3592, 3593, 7124	rs1003199, rs10050033, rs10174652, rs10193976, rs1034325, rs1044429, rs10490573, rs1050391, rs1051336, rs10517845, rs10517846, rs1059174, rs1063320, rs1077433, rs10866712, rs11677416, rs11680809, rs11689629, rs11724900, rs11728234, rs11728337, rs11732583, rs11926233, rs11928737, rs11940401, rs12191230, rs12193110, rs1245218, rs1246924, rs12613538, rs12635350, rs12642989, rs1264563, rs13032082, rs…
Ubiquitin mediated proteolysis	pathway	2108	<=1.0E-06	117/139	2.913e-56	330, 331, 672, 867, 868, 991, 996, 997, 1161, 1643, 3093, 4193, 4214, 4281, 4591, 4734, 5071, 5371, 6477, 6500, 6502, 6921, 6923, 7189, 7320, 7321, 7322, 7323, 7324, 7325, 7326, 7327, 7328, 7329, 7332, 7334, 7337, 7428, 8065, 8451, 8452, 8453, 8454, 8554, 8651, 8881, 8916, 8924, 8925, 8945, 9021, 9039, 9063, 9246, 9320, 9354, 9616, 9690, 9817, 9820, 9886, 9978, 10054, 10055, 10075, 10277, 10393, …	rs10003555, rs1000587, rs1000672, rs1000769, rs10010188, rs10013481, rs10018583, rs10027814, rs10028496, rs10029800, rs10032067, rs1003213, rs10032212, rs10033601, rs10037963, rs10044719, rs10050512, rs10051671, rs10052172, rs10061285, rs10064428, rs10067312, rs10068589, rs10069013, rs1007007, rs10074493, rs1008531, rs10086340, rs1008676, rs10093238, rs10106855, rs1012424, rs10152713, rs10162627,…
Vascular smooth muscle contraction	pathway	3795	<=1.0E-06	97/116	2.633e-46	59, 72, 107, 108, 109, 111, 112, 113, 114, 115, 136, 146, 147, 148, 185, 369, 552, 673, 775, 776, 779, 800, 801, 805, 808, 810, 1579, 1909, 2767, 2768, 2776, 2778, 2977, 2982, 2983, 3708, 3709, 3710, 3778, 4629, 4637, 4638, 4659, 4660, 4881, 4882, 5319, 5320, 5321, 5322, 5330, 5331, 5332, 5500, 5501, 5567, 5568, 5578, 5579, 5580, 5581, 5582, 5583, 5588, 5592, 5594, 5604, 5613, 5739, 5894, 8398, 8…	rs10003447, rs10019835, rs10028838, rs10032771, rs10035541, rs10036787, rs1003983, rs10053728, rs1006168, rs10063966, rs1006737, rs10068942, rs10082235, rs10082353, rs10082503, rs1008663, rs10087363, rs10087741, rs10092442, rs10093375, rs10094660, rs10095393, rs10095524, rs10096064, rs10097218, rs10101343, rs10102339, rs10102438, rs10104127, rs1010544, rs1010669, rs10108431, rs10112018, rs1012839…
VEGF signaling pathway	interaction, medium	1143	<=1.0E-06	64/76	2.522e-31	207, 208, 572, 998, 1432, 3791, 3845, 4893, 5295, 5319, 5320, 5321, 5322, 5335, 5336, 5530, 5532, 5533, 5534, 5578, 5579, 5582, 5594, 5603, 5604, 5747, 5829, 5879, 5880, 6714, 7422, 7867, 8398, 8503, 8681, 8877, 9047, 9261, 10000, 11261, 23533, 25759, 26279, 30814, 63928, 64600, 81579, 84647, 391013	rs10005711, rs10011961, rs10030362, rs10031159, rs10037187, rs10040640, rs10043473, rs10050046, rs10056163, rs10064315, rs10070943, rs10071585, rs10075612, rs10078240, rs10088475, rs1010544, rs10105905, rs10106750, rs1011185, rs10111852, rs1013316, rs1014632, rs1018378, rs10283368, rs1032213, rs1041532, rs10436961, rs10451280, rs10465592, rs10489410, rs10489767, rs10491174, rs10491200, rs10494600…
Viral myocarditis	interaction, high	493	<=1.0E-06	54/72	4.157e-22	25, 27, 637, 857, 940, 941, 942, 958, 959, 1525, 1604, 1605, 2534, 3105, 3106, 3107, 3108, 3109, 3111, 3112, 3113, 3115, 3117, 3118, 3119, 3122, 3126, 3127, 3133, 3134, 3135, 3683, 6442, 54205	rs10174652, rs10193976, rs1022649, rs10227696, rs10276962, rs1034325, rs1044429, rs10490573, rs1049334, rs1050088, rs1050391, rs1051336, rs1059174, rs1063320, rs10746450, rs10746451, rs1077433, rs10793970, rs10901275, rs10901281, rs10901285, rs10901294, rs10901296, rs10901297, rs10913690, rs11244112, rs11244146, rs11689629, rs11792273, rs11911177, rs11971170, rs12012220, rs12100401, rs12134611, r…
Wnt signaling pathway	pathway	3877	<=1.0E-06	133/151	4.521e-69	324, 595, 815, 816, 817, 818, 894, 896, 1387, 1452, 1454, 1457, 1459, 1487, 1488, 1499, 1857, 2033, 2239, 2535, 2932, 3725, 4040, 4041, 4087, 4088, 4089, 4316, 4609, 4772, 4773, 4775, 4776, 5330, 5331, 5332, 5467, 5515, 5518, 5519, 5525, 5527, 5528, 5529, 5530, 5532, 5533, 5534, 5567, 5568, 5578, 5579, 5582, 5599, 5601, 5602, 5613, 5663, 5879, 5880, 6422, 6423, 6424, 6425, 6477, 6500, 6885, 6907,…	rs10000775, rs10001480, rs10005635, rs10005711, rs10009286, rs10011961, rs10012684, rs10014763, rs10015062, rs10015110, rs1001950, rs10023113, rs10024003, rs10026060, rs10028834, rs10028852, rs10029339, rs10030362, rs10031040, rs10031057, rs10031159, rs10033283, rs1004765, rs10049173, rs10050608, rs10055448, rs10061285, rs1006355, rs10064428, rs10066581, rs10067312, rs10068589, rs10069013, rs1006…
Arrhythmogenic right ventricular cardiomyopathy (ARVC)	pathway	3760	0.0002	70/74	5.838e-42	60, 71, 81, 87, 88, 89, 775, 776, 779, 781, 782, 783, 784, 785, 786, 1000, 1495, 1496, 1499, 1605, 1674, 1756, 1824, 1829, 1832, 2697, 3655, 3672, 3673, 3674, 3675, 3676, 3678, 3679, 3680, 3685, 3688, 3690, 3691, 3693, 3694, 3695, 3696, 3728, 3908, 4000, 5318, 6262, 6442, 6443, 6444, 6445, 6546, 6932, 6934, 8515, 8516, 9254, 10368, 10369, 22801, 27091, 27092, 29119, 51176, 55799, 59284, 59285, 83…	rs1000014, rs1002671, rs10036164, rs1003617, rs10036440, rs1003738, rs10038162, rs10038971, rs10039324, rs10043478, rs10044804, rs10045068, rs10048831, rs10049174, rs10049380, rs1005077, rs1005213, rs1005381, rs10055448, rs10056289, rs10057067, rs10061798, rs10064971, rs1006607, rs1006737, rs10073394, rs10076488, rs1007740, rs10077734, rs1007856, rs1008011, rs1009145, rs1012311, rs10128270, rs101…
Butirosin and neomycin biosynthesis	pathway	66	0.0002	5/5	0.0004639	2645, 3098, 3099, 3101, 80201	rs1027793, rs1032206, rs10496195, rs10762277, rs10823333, rs10823349, rs10823356, rs10865404, rs10998679, rs10998744, rs11126440, rs11686654, rs12989728, rs1303722, rs13384240, rs1472814, rs1545522, rs1565064, rs1565068, rs17010530, rs17832252, rs1867971, rs2021753, rs2041835, rs205618, rs205619, rs205637, rs205638, rs205645, rs2171385, rs2300586, rs28362967, rs363624, rs363625, rs3732300, rs3755…
DNA replication	pathway	364	0.0002	27/36	1.005e-11	1763, 3978, 4172, 4174, 4175, 5111, 5422, 5424, 5425, 5426, 5427, 5557, 5558, 5981, 5982, 5983, 5984, 5985, 6117, 6118, 6119, 6742, 10714, 56655, 79621, 84153, 246243	rs10237424, rs10243568, rs10244745, rs10255964, rs10262410, rs10263125, rs1026565, rs10277940, rs10278342, rs1047148, rs10507408, rs10507420, rs10751725, rs10793091, rs10793092, rs10870482, rs10870673, rs10899024, rs10948693, rs10949189, rs10952075, rs10998150, rs11094975, rs11147538, rs11147546, rs11147556, rs1119375, rs11236133, rs11236173, rs11236181, rs11236187, rs11236188, rs11236190, rs1123…
GABAergic synapse	interaction, high	1390	0.0002	40/90	7.119e-07	2550, 2554, 2555, 2556, 2557, 2558, 2559, 2560, 2561, 2562, 2564, 2565, 2566, 2567, 2568, 2569, 2570, 2786, 2787, 2788, 2791, 2793, 3763, 5334, 5567, 5568, 5613, 6529, 6538, 6540, 6714, 9001, 9568, 10243, 27165, 54331, 55879, 55970, 66008, 200959	rs10000940, rs10002281, rs10015366, rs10016894, rs10018276, rs10021452, rs10023908, rs10025589, rs10025670, rs10025913, rs10025924, rs10028342, rs10034588, rs10035934, rs10044982, rs10045843, rs10049332, rs10050095, rs10053272, rs1005546, rs10056305, rs10060800, rs10061779, rs10068980, rs10071603, rs10077462, rs10078313, rs10081642, rs1008454, rs1011365, rs10122943, rs10125760, rs10131301, rs1013…
Galactose metabolism	pathway	552	0.0002	23/27	2.961e-12	231, 2538, 2548, 2585, 2595, 2645, 2683, 2717, 2720, 3098, 3099, 3101, 3906, 3938, 5211, 5213, 5214, 5236, 6476, 7360, 8972, 55276, 57016, 57818, 80201	rs10028206, rs10047370, rs10113903, rs1015204, rs10232478, rs1023431, rs10263438, rs1027793, rs1032206, rs1038810, rs1041598, rs1042712, rs10466265, rs10493350, rs1049392, rs10496195, rs10517423, rs10518763, rs1053000, rs1065765, rs10751831, rs10751864, rs10751876, rs10751884, rs10751898, rs10758189, rs10758198, rs10762277, rs10783269, rs10783270, rs10789146, rs10794818, rs10794864, rs10794865, r…
Gap junction	pathway	2885	0.0002	75/90	7.265e-36	107, 108, 109, 111, 112, 113, 114, 115, 153, 983, 1812, 1813, 1902, 1950, 1956, 2697, 2767, 2770, 2771, 2773, 2776, 2778, 2885, 2911, 2915, 2977, 2982, 2983, 3356, 3358, 3708, 3709, 3710, 3845, 4893, 5155, 5156, 5159, 5330, 5331, 5332, 5567, 5568, 5578, 5579, 5582, 5592, 5593, 5594, 5598, 5604, 5607, 5613, 5894, 6654, 6655, 6714, 7082, 7278, 7280, 7846, 10746, 23236, 51807, 56034, 57369, 79861, 8…	rs1000061, rs1000515, rs10017970, rs1001877, rs10019835, rs10023994, rs1002513, rs10027875, rs10029654, rs10029718, rs10032771, rs10033375, rs10035541, rs10036787, rs1003983, rs10053728, rs10057481, rs10057497, rs10063966, rs10068942, rs10069450, rs10070886, rs10082353, rs10082503, rs10087741, rs10093375, rs10095393, rs10095524, rs10097218, rs10104127, rs1010544, rs10108431, rs1011185, rs10112018…
Hypertrophic cardiomyopathy (HCM)	pathway	2699	0.0002	74/83	1.028e-39	60, 70, 71, 775, 776, 779, 781, 782, 783, 784, 785, 786, 1605, 1636, 1674, 1756, 3479, 3569, 3655, 3672, 3673, 3674, 3675, 3676, 3678, 3679, 3680, 3685, 3688, 3690, 3691, 3693, 3694, 3695, 3696, 3908, 4000, 4607, 4624, 4625, 4633, 4634, 5562, 5563, 5564, 5565, 6262, 6442, 6443, 6444, 6445, 6546, 7042, 7043, 7124, 7139, 7168, 7169, 7170, 7171, 7273, 8515, 8516, 9254, 10368, 10369, 22801, 27091, 27…	rs1000014, rs1002671, rs10036164, rs1003617, rs10036440, rs1003738, rs10038971, rs10039324, rs10044804, rs10045068, rs10048831, rs10049174, rs10049380, rs1005077, rs1005213, rs1005381, rs10056289, rs10057067, rs10061798, rs10062565, rs10064971, rs1006737, rs10073394, rs10074991, rs10076488, rs10077734, rs1007856, rs10082812, rs1012311, rs1014038, rs1015260, rs10157412, rs1015846, rs10161032, rs10…
Long-term potentiation	pathway	2601	0.0002	62/70	4.413e-33	107, 114, 369, 468, 673, 775, 801, 805, 808, 810, 814, 815, 816, 817, 818, 1387, 2033, 2776, 2890, 2891, 2903, 2904, 2905, 2906, 2911, 2915, 3708, 3709, 3710, 3845, 4659, 4893, 5330, 5331, 5332, 5500, 5501, 5502, 5530, 5532, 5533, 5534, 5567, 5568, 5578, 5579, 5582, 5594, 5604, 5613, 5894, 5906, 5908, 6195, 6196, 6197, 10411, 11261, 23236, 27330, 51806, 63928	rs1000061, rs10000610, rs10000775, rs10004211, rs10005635, rs10005711, rs10009286, rs10011455, rs10011961, rs10012684, rs10015062, rs10015110, rs10023113, rs10030362, rs10031040, rs10031159, rs10031554, rs10035262, rs10035289, rs1003642, rs10040249, rs10045463, rs10050608, rs1005549, rs10056328, rs10061978, rs10066581, rs1006737, rs10067604, rs10070447, rs10072570, rs10073988, rs10075495, rs10077…
Prion diseases	pathway	1156	0.0002	26/35	3.516e-11	712, 713, 727, 729, 730, 731, 732, 735, 1958, 2534, 3552, 3553, 3569, 3915, 4684, 4685, 4851, 5567, 5568, 5594, 5604, 5613, 5621, 6352, 6647, 10963	rs1000625, rs10046046, rs1006826, rs1006832, rs1006833, rs10071904, rs1007304, rs10075985, rs10084595, rs10116271, rs1015020, rs1016379, rs1017739, rs10218421, rs1022442, rs1022649, rs1023133, rs1024318, rs10255691, rs10263896, rs1037215, rs1037825, rs1039975, rs1040086, rs10470235, rs10482928, rs10482955, rs10488742, rs10489624, rs10493750, rs10499563, rs10502161, rs10502162, rs10502163, rs10512…
Protein digestion and absorption	pathway	1532	0.0002	74/81	1.752e-41	476, 477, 480, 481, 482, 483, 486, 1277, 1278, 1280, 1281, 1282, 1284, 1286, 1288, 1289, 1290, 1291, 1292, 1293, 1297, 1298, 1299, 1301, 1302, 1303, 1306, 1308, 1357, 1358, 1359, 1360, 1361, 1504, 1803, 2006, 3783, 3784, 4224, 4225, 4311, 5547, 5644, 5645, 5646, 6505, 6510, 6519, 6520, 6543, 6546, 6547, 6550, 6564, 7373, 7512, 8645, 9056, 10008, 11136, 23428, 23436, 23439, 50509, 51032, 54407, 59…	rs1002671, rs1003617, rs1003979, rs10048831, rs1005077, rs1005213, rs10060236, rs10080150, rs10087151, rs10104973, rs10115005, rs10117630, rs1012311, rs10132344, rs10142529, rs10142899, rs10143650, rs1014444, rs1014445, rs10150592, rs1015089, rs10161783, rs10166736, rs10168228, rs10170582, rs10170610, rs10170699, rs10172321, rs10172458, rs10174056, rs10175048, rs10175239, rs10176882, rs10177513, …
Steroid hormone biosynthesis	interaction, ultra	64	0.0002	11/57	0.7103	412, 1312, 1646, 79644	rs10001607, rs11252861, rs11252864, rs11252920, rs11252934, rs12010072, rs12687038, rs13143119, rs1352741, rs1458833, rs1531293, rs1551636, rs1602407, rs16984504, rs174674, rs174699, rs1937847, rs1937848, rs1937863, rs1937906, rs2024159, rs2105450, rs2154305, rs2199112, rs2518044, rs2801885, rs2801905, rs3886784, rs4132409, rs4336284, rs4463124, rs4521923, rs4531214, rs4633, rs4646312, rs476184, …
Type II diabetes mellitus	pathway	1179	0.0002	42/48	2.45e-22	773, 774, 775, 776, 777, 2475, 2645, 3098, 3099, 3101, 3551, 3643, 3651, 3667, 3767, 5290, 5291, 5293, 5294, 5295, 5580, 5581, 5590, 5594, 5599, 5601, 5602, 6514, 6517, 6833, 7124, 8471, 8503, 8651, 8660, 8835, 8913, 9021, 9370, 23533, 80201, 122809	rs10001480, rs10024003, rs10026060, rs10029339, rs10033283, rs10037187, rs10040640, rs10043473, rs10056163, rs10064315, rs1006737, rs10070943, rs10071585, rs10075612, rs10078240, rs1010447, rs1010887, rs1014677, rs10157919, rs10161032, rs10161275, rs10166692, rs10167883, rs10179260, rs10179954, rs10187044, rs10188306, rs10189339, rs10201978, rs10202504, rs1020445, rs10210199, rs1021135, rs1021154…
Cardiac muscle contraction	pathway	1632	0.0004	53/77	6.101e-19	70, 476, 477, 480, 481, 482, 483, 486, 775, 776, 779, 781, 782, 783, 784, 785, 786, 1327, 1337, 1345, 1350, 1351, 4624, 4625, 4633, 4634, 6262, 6546, 6548, 7139, 7168, 7169, 7170, 7171, 7381, 7386, 9167, 9254, 9377, 10368, 10369, 10479, 23439, 27089, 27091, 27092, 55799, 59284, 59285, 84701, 93589, 170712, 440567	rs1000014, rs10005129, rs1002671, rs1003617, rs1003738, rs10040791, rs10048831, rs10049174, rs1005077, rs10051603, rs1005213, rs1005381, rs10065919, rs1006737, rs10092898, rs1012311, rs10157412, rs10161032, rs10161275, rs10168228, rs10170610, rs10170699, rs10174354, rs10175048, rs10175239, rs10179528, rs10180845, rs10183045, rs10183585, rs10184755, rs10193285, rs10195970, rs1019617, rs10199504, r…
Chagas disease (American trypanosomiasis)	pathway	1998	0.0004	90/104	1.252e-45	107, 207, 208, 355, 356, 624, 712, 713, 718, 841, 915, 916, 919, 1147, 1432, 1636, 2353, 2767, 2769, 2770, 2771, 2773, 2774, 2775, 2776, 2778, 3456, 3458, 3459, 3460, 3551, 3553, 3558, 3569, 3576, 3586, 3592, 3593, 3654, 3725, 4087, 4088, 4615, 4790, 4792, 4843, 5054, 5290, 5291, 5293, 5294, 5295, 5330, 5331, 5332, 5515, 5518, 5519, 5520, 5521, 5522, 5594, 5599, 5601, 5602, 5603, 5970, 6347, 6348…	rs10001480, rs10024003, rs10026060, rs10029339, rs1003199, rs10033283, rs10037187, rs10037715, rs10040640, rs10043473, rs1004765, rs10056163, rs10056782, rs10061370, rs10064315, rs10070943, rs10071585, rs10075612, rs10076854, rs10078240, rs1008974, rs1008975, rs10129564, rs10132268, rs10132489, rs10132979, rs10133192, rs10135572, rs10140368, rs10142830, rs10144552, rs10147603, rs10149714, rs10159…
Endometrial cancer	interaction, medium	533	0.0004	45/52	2.048e-23	207, 208, 572, 595, 673, 1956, 2064, 2309, 2885, 2932, 3611, 3845, 4893, 5295, 5594, 5604, 5728, 6654, 6655, 7157, 8312, 8313, 8503, 10000, 23533	rs10037187, rs10040640, rs10043473, rs10056163, rs10064315, rs10070943, rs10071585, rs10075612, rs10078240, rs1011185, rs10145260, rs10204958, rs10244108, rs10244133, rs10256393, rs10281173, rs1034992, rs10430641, rs10483600, rs10487888, rs10488140, rs10488142, rs10505975, rs10505978, rs10505980, rs10509533, rs10514764, rs10515052, rs10515058, rs10515062, rs10515070, rs10515086, rs1076094, rs1078…
Ether lipid metabolism	pathway	826	0.0004	32/36	9.485e-18	5048, 5049, 5051, 5168, 5319, 5320, 5321, 5322, 5337, 5338, 7941, 8398, 8540, 8611, 8612, 8613, 8681, 10390, 26279, 30814, 50487, 54947, 56994, 64600, 79888, 81579, 84647, 85465, 133121, 151056, 254531, 391013	rs10008153, rs10020224, rs10088642, rs10170463, rs1018378, rs10184488, rs1032213, rs1039296, rs1043096, rs10465592, rs10475046, rs10489410, rs10489767, rs10489776, rs10493186, rs10493187, rs10493196, rs10493206, rs10493211, rs10494600, rs10494601, rs10494603, rs10494612, rs10497503, rs10497509, rs10505368, rs10520560, rs10521319, rs10521320, rs10733059, rs10736393, rs10737278, rs10737578, rs10749…
Glycosaminoglycan biosynthesis	interaction, ultra	625	0.0004	14/20	4.319e-06	10090, 22856, 27087, 29940, 50515, 55454, 55501, 55790, 64131, 64132, 113189, 135152, 166012, 337876	rs1002612, rs10035354, rs10036904, rs10054055, rs10075474, rs10075599, rs10076208, rs10078635, rs10080254, rs10087146, rs10088454, rs10100391, rs10100589, rs10105363, rs1015365, rs10227362, rs1025467, rs1025468, rs1035440, rs10463861, rs10478956, rs10484601, rs10499253, rs10499256, rs10499260, rs10500395, rs10503652, rs10503664, rs10507177, rs10507178, rs10520083, rs10520092, rs10746004, rs107505…
Phagosome	pathway	1996	0.0004	120/156	1.385e-49	60, 71, 523, 525, 526, 528, 529, 533, 534, 535, 537, 718, 929, 948, 949, 1514, 1520, 1535, 1536, 1778, 1780, 1781, 1783, 2204, 2212, 3105, 3106, 3107, 3108, 3109, 3111, 3112, 3113, 3115, 3117, 3118, 3119, 3122, 3126, 3127, 3133, 3134, 3135, 3673, 3678, 3684, 3685, 3688, 3689, 3690, 3693, 3920, 4074, 4153, 4353, 4481, 4688, 4689, 4842, 4973, 5289, 5868, 5869, 5878, 5879, 6441, 6890, 6891, 7037, 70…	rs1000579, rs10009773, rs10017573, rs1003492, rs10048945, rs1004903, rs10049380, rs10053713, rs1006487, rs1007856, rs10083989, rs10091356, rs1009438, rs10103856, rs10109953, rs10113505, rs10114562, rs10115446, rs10115585, rs10121003, rs1016259, rs10174098, rs1017813, rs1017814, rs10196882, rs10205049, rs10209563, rs10209572, rs10210631, rs10212131, rs10215617, rs10238349, rs10244229, rs10250086, …
Primary bile acid biosynthesis	interaction, medium	210	0.0004	14/16	3.383e-08	570, 1109, 1581, 1593, 3295, 6718, 9023, 9420, 10858, 23600, 51302	rs10096019, rs10098969, rs10105301, rs10107182, rs10238886, rs10429417, rs10438231, rs10463719, rs10478422, rs10504381, rs10504382, rs10752011, rs10807343, rs10808738, rs10808739, rs10887878, rs10904454, rs10957319, rs10957336, rs10957350, rs11202937, rs11202996, rs11253042, rs11253104, rs1157157, rs11595318, rs11748477, rs11777025, rs11778480, rs11781497, rs11998077, rs12055715, rs12114477, rs12…
Prostate cancer	pathway	1696	0.0004	78/89	1.437e-40	207, 208, 354, 367, 369, 468, 572, 595, 596, 673, 842, 898, 1017, 1026, 1027, 1147, 1385, 1387, 1499, 1869, 1870, 1871, 1950, 1956, 2033, 2064, 2260, 2263, 2308, 2475, 2885, 2932, 2950, 3320, 3326, 3479, 3480, 3551, 3845, 4193, 4790, 4792, 4824, 4893, 5155, 5156, 5159, 5290, 5291, 5293, 5294, 5295, 5594, 5604, 5728, 5894, 5925, 5970, 6654, 6655, 6716, 6932, 6934, 7039, 7157, 7184, 8503, 9134, 958…	rs1000515, rs10017970, rs10023994, rs10027875, rs10029654, rs10029718, rs10033375, rs10037187, rs10040640, rs10043473, rs10055448, rs10056163, rs10064315, rs10070943, rs10071585, rs10075612, rs10078240, rs10082812, rs10092233, rs10104250, rs1010447, rs1011185, rs10132268, rs10145260, rs10147603, rs10165984, rs10172070, rs10174520, rs10180144, rs1019731, rs10204958, rs10205484, rs1021135, rs102242…
Shigellosis	pathway	944	0.0004	51/62	2.817e-24	25, 60, 71, 391, 960, 998, 1147, 1398, 1399, 1432, 1729, 1793, 2017, 3059, 3551, 3576, 3678, 3688, 4790, 4792, 4793, 5217, 5594, 5599, 5601, 5602, 5603, 5879, 5970, 6714, 7307, 7322, 7414, 7454, 8767, 8936, 8945, 8976, 9474, 9475, 9844, 10092, 10094, 10109, 10163, 10392, 10459, 10552, 23291, 64127, 81873, 375189	rs10001480, rs10024003, rs10026060, rs10029339, rs10033283, rs10061285, rs1006217, rs10064428, rs10067312, rs10068589, rs10069013, rs10087008, rs10103760, rs10106118, rs1012116, rs10132268, rs10147603, rs1016321, rs10167277, rs1017148, rs10171839, rs10198045, rs10205944, rs10218871, rs10224438, rs10239693, rs10255208, rs1025641, rs10256450, rs10257460, rs1026231, rs10267165, rs10268319, rs1027466…
Dorso-ventral axis formation	pathway	623	0.0006	22/25	2.302e-12	1956, 2113, 2114, 2120, 2885, 3845, 4851, 4853, 4854, 4855, 5594, 5604, 6654, 6655, 9271, 51513, 56776, 56907, 64506, 84501, 143689, 440822	rs1002508, rs1009951, rs1009953, rs1011185, rs10127888, rs10145260, rs10157105, rs1015714, rs1016295, rs10204958, rs10244108, rs10256393, rs1026417, rs1037666, rs1038098, rs10400906, rs10403708, rs10408719, rs10483600, rs10488140, rs10488142, rs10491990, rs10491994, rs10495466, rs10505975, rs10505978, rs10505980, rs1051420, rs10737842, rs10741493, rs10743972, rs10743973, rs10744455, rs10750388, r…
Inositol phosphate metabolism	pathway	1298	0.0006	48/57	8.291e-24	3612, 3613, 3628, 3631, 3632, 3633, 3635, 3705, 3706, 3707, 4329, 4534, 4952, 5286, 5287, 5288, 5289, 5290, 5291, 5293, 5294, 5297, 5305, 5330, 5331, 5332, 5335, 5336, 5728, 8394, 8395, 8396, 8821, 8867, 8871, 9562, 23236, 23396, 27124, 51196, 51763, 54928, 55300, 55361, 56623, 64768, 80271, 84812, 89869, 113026, 200576, 253430	rs10000770, rs10015475, rs10032526, rs10033884, rs10047326, rs10083989, rs1009014, rs10093902, rs10103642, rs10116313, rs10116755, rs10119024, rs1017527, rs10210302, rs1021135, rs1021267, rs1022596, rs10226981, rs1029922, rs1031104, rs1033102, rs1040496, rs10430641, rs1043515, rs10448340, rs10455934, rs10455939, rs10485720, rs10485723, rs10485727, rs10485728, rs10487285, rs10495249, rs10497898, r…
Melanoma	pathway	1852	0.0006	62/71	2.74e-32	207, 208, 369, 572, 595, 673, 999, 1019, 1021, 1026, 1029, 1869, 1870, 1871, 1950, 1956, 2246, 2247, 2248, 2249, 2250, 2251, 2252, 2253, 2254, 2255, 2257, 2258, 2259, 2260, 3082, 3479, 3480, 3845, 4193, 4233, 4286, 4893, 5155, 5156, 5159, 5290, 5291, 5293, 5294, 5295, 5594, 5604, 5728, 5894, 5925, 7157, 8074, 8503, 8817, 8823, 9965, 10000, 23533, 26281, 56034, 80310	rs1000515, rs1001497, rs10016658, rs10017970, rs10023994, rs10025495, rs10027875, rs10029654, rs10029718, rs10033375, rs10037187, rs1003827, rs10040640, rs10043473, rs10045029, rs1004720, rs10049776, rs10056163, rs10062952, rs10064315, rs10064637, rs10065728, rs10068476, rs10070943, rs10071585, rs10075612, rs10077895, rs10078240, rs10082812, rs10090333, rs1011185, rs1011357, rs1011814, rs10126078…
NOD-like receptor signaling pathway	pathway	871	0.0006	47/59	2.351e-21	330, 834, 838, 841, 1147, 1432, 2919, 2920, 3320, 3326, 3551, 3553, 3569, 3576, 3606, 4210, 4790, 4792, 4793, 5594, 5599, 5601, 5602, 5603, 5970, 6347, 6352, 6885, 7124, 7128, 7184, 7189, 8767, 9051, 10392, 10454, 22861, 22900, 23118, 55914, 58484, 59082, 64127, 84674, 114548, 257397	rs10001480, rs1001676, rs10024003, rs10026060, rs10029339, rs10033283, rs10055584, rs10057505, rs10087008, rs10103760, rs10106118, rs1011170, rs1012116, rs10132268, rs1013276, rs1013277, rs1014573, rs10147603, rs1018281, rs1020322, rs1022197, rs1022198, rs10255691, rs10263896, rs1028593, rs10399826, rs10406657, rs10407902, rs1040817, rs1040818, rs10410339, rs10420505, rs10421339, rs10429371, rs10…
Endocrine and other factor-regulated calcium reabsorption	pathway	1446	0.0008	44/49	2.209e-24	112, 115, 160, 161, 163, 476, 477, 480, 481, 482, 483, 486, 490, 624, 793, 1175, 1211, 1213, 1759, 1785, 2099, 2776, 2778, 3816, 3817, 5330, 5331, 5332, 5567, 5568, 5578, 5579, 5582, 5613, 6546, 7421, 8218, 8766, 9365, 10059, 23236, 23439, 26052, 56302	rs1002671, rs1003617, rs10048831, rs1005077, rs1005213, rs10086980, rs10088137, rs10088826, rs1010544, rs10111402, rs1011731, rs1012311, rs10132489, rs1013316, rs10140368, rs10142830, rs10144552, rs1014632, rs10149714, rs10158235, rs10158839, rs1016379, rs10168228, rs10170610, rs10170699, rs10175048, rs10175239, rs10179528, rs10180845, rs10183045, rs10183585, rs10184755, rs10193285, rs10195970, r…
Glycerolipid metabolism	pathway	1429	0.0008	45/50	5.243e-25	217, 219, 223, 224, 231, 501, 1056, 1607, 1608, 1609, 2710, 2712, 2717, 3990, 4023, 5406, 5407, 5408, 8513, 8525, 8526, 8527, 8611, 8612, 8613, 8694, 9162, 9388, 9663, 10327, 10554, 11343, 23175, 55750, 56894, 56895, 57016, 57678, 64900, 80339, 84649, 84803, 119548, 129642, 137964, 150763, 154141, 160851, 253558	rs10005962, rs10016545, rs1002297, rs10026591, rs10028914, rs10032581, rs1006757, rs1007854, rs1011575, rs10118416, rs1013986, rs1015716, rs10160166, rs10175906, rs1017713, rs10185097, rs10191994, rs1019382, rs1019583, rs10196273, rs10198798, rs10198885, rs1019906, rs10200589, rs1020251, rs10204395, rs10205312, rs10207070, rs1020961, rs10210269, rs10211429, rs10227486, rs10229230, rs10232478, rs1…
Malaria	interaction, ultra	344	0.0008	44/51	8.296e-23	948, 958, 959, 1440, 2532, 2993, 2994, 2995, 3040, 3553, 3569, 3586, 3592, 3606, 3683, 3820, 5175, 6403, 7124, 7412, 22914, 100528032	rs10024263, rs10029931, rs10165422, rs10167103, rs10168813, rs10169251, rs10173017, rs10180510, rs10180840, rs10203999, rs10207677, rs10209797, rs10255691, rs1025788, rs10263896, rs10489848, rs10493934, rs10493936, rs10499563, rs1055044, rs10743779, rs10771987, rs10772006, rs10800462, rs1080385, rs10844160, rs10844359, rs10875333, rs10919203, rs10950917, rs10950919, rs11051879, rs11052234, rs1105…
Bile secretion	pathway	1663	0.0010002	68/71	8.16e-42	107, 108, 109, 111, 112, 113, 114, 115, 343, 358, 361, 366, 476, 477, 480, 481, 482, 483, 486, 570, 760, 949, 1080, 1244, 1581, 2052, 2778, 3156, 3781, 3949, 5243, 5244, 5567, 5568, 5613, 6256, 6344, 6513, 6522, 6523, 6548, 6550, 6554, 6555, 6579, 6580, 6822, 7363, 8431, 8647, 8671, 8714, 9376, 9429, 9971, 10257, 10599, 10864, 10998, 23439, 28234, 57552, 57835, 64240, 64241, 123264, 196883, 200931	rs10000421, rs10000520, rs1000597, rs1002347, rs10029719, rs10032036, rs10035541, rs10036787, rs10043271, rs10045142, rs10049570, rs10051640, rs10053728, rs10063966, rs10068942, rs10071490, rs10076899, rs10078772, rs10080150, rs10087741, rs10093375, rs1009438, rs10095393, rs10095524, rs10097218, rs10104127, rs10107182, rs10108431, rs10112018, rs10118518, rs10130729, rs1013510, rs10161762, rs10163…
Complement and coagulation cascades	pathway	761	0.0010002	60/69	4.602e-31	2, 462, 623, 624, 629, 710, 712, 713, 716, 717, 718, 719, 722, 725, 727, 728, 729, 730, 731, 732, 735, 966, 1361, 1378, 1380, 1604, 2147, 2149, 2152, 2153, 2157, 2158, 2159, 2160, 2162, 2165, 2243, 2244, 2266, 3053, 3075, 3426, 3818, 3827, 4153, 5054, 5104, 5265, 5327, 5328, 5329, 5340, 5345, 5624, 5627, 5648, 7035, 7056, 7450, 10747	rs10005645, rs10014507, rs10046046, rs10071904, rs10075985, rs10116271, rs10132489, rs10136006, rs10137303, rs10138182, rs10140368, rs10142830, rs10144552, rs10147171, rs10149714, rs1016686, rs10179705, rs1018827, rs10199261, rs10203398, rs10429953, rs1044291, rs10454254, rs10484047, rs10484323, rs10489185, rs10489624, rs10493874, rs10494890, rs10497691, rs10497692, rs10512751, rs10512781, rs1051…
Legionellosis	interaction, ultra	150	0.0010002	11/55	0.6667	664, 718, 3304, 3553, 3569, 3592, 3593, 3606, 3684, 7124, 54205	rs1003199, rs10139376, rs10139469, rs10148758, rs10255691, rs10263896, rs10276962, rs10483336, rs10483341, rs10499563, rs1072035, rs10866712, rs10950917, rs10950919, rs11017887, rs11146436, rs11150610, rs11160943, rs1122913, rs11569501, rs11569507, rs11569511, rs11569536, rs11569538, rs11624042, rs11926233, rs11928737, rs11971170, rs12537614, rs12537965, rs12635350, rs12673996, rs12700582, rs1288…
Pathogenic Escherichia coli infection	pathway	711	0.0010002	42/58	1.441e-16	25, 60, 71, 929, 998, 999, 1499, 2017, 2534, 3059, 3688, 3875, 4690, 4691, 5578, 7099, 7100, 7278, 7280, 7430, 7454, 7534, 7846, 8440, 8976, 9076, 9475, 10092, 10094, 10109, 10552, 10971, 23643, 51807, 79861, 81027, 81873, 84617, 84790, 203068, 347688, 347733	rs1010544, rs10167277, rs10171839, rs10180552, rs10182846, rs10187701, rs10194269, rs10198045, rs10198057, rs10203692, rs10205944, rs1022649, rs1035016, rs1037381, rs1039225, rs10431923, rs10451280, rs10490696, rs10491174, rs10491200, rs10492522, rs10495571, rs10495572, rs10495582, rs10512513, rs1051358, rs10513848, rs10754958, rs10783310, rs1078621, rs10793970, rs10795273, rs10808365, rs10827164…
Renin-angiotensin system	pathway	278	0.0010002	16/17	2.818e-10	183, 185, 186, 290, 1215, 1359, 1511, 1636, 2028, 4012, 4142, 4311, 5476, 5972, 57486, 59272	rs10070137, rs10071239, rs10096, rs1025192, rs1027311, rs1042279, rs10481828, rs10513468, rs10513469, rs10584, rs10900555, rs11091032, rs11091070, rs11122576, rs11122577, rs1116439, rs11571082, rs11571093, rs11712763, rs11735606, rs11735814, rs11919465, rs11927211, rs12007645, rs12163649, rs12387720, rs12490567, rs12695877, rs12695902, rs12696030, rs12710568, rs12836051, rs12884447, rs12888641, r…
Amino sugar and nucleotide sugar metabolism	characteristic interaction, ultra	14	0.00120024	20/48	0.0008619	55577, 80896	rs12406507, rs16859619, rs2287329, rs2302794, rs621071, rs6424866, rs6660584, rs6679583, rs6704003, rs6713, rs6725116, rs6730187, rs7558220, rs888352
Purine metabolism	pathway	3316	0.00120024	138/163	7.268e-67	100, 107, 108, 109, 111, 112, 113, 114, 115, 132, 158, 159, 203, 204, 205, 270, 271, 272, 353, 471, 661, 953, 955, 956, 957, 1633, 1716, 2272, 2618, 2766, 2977, 2982, 2983, 2984, 2986, 3000, 3251, 3614, 3704, 4831, 4833, 4860, 4881, 4882, 4907, 5136, 5137, 5138, 5139, 5140, 5141, 5142, 5143, 5144, 5145, 5146, 5147, 5148, 5149, 5150, 5151, 5152, 5153, 5167, 5169, 5198, 5236, 5422, 5424, 5425, 5426…	rs1000085, rs10001829, rs10009566, rs1001118, rs10012631, rs10018600, rs10019443, rs10019567, rs10019835, rs10023088, rs10024875, rs10026915, rs10028206, rs1003187, rs1003189, rs1003219, rs10032771, rs10033893, rs10035492, rs10035541, rs10036787, rs1003983, rs10042020, rs10044993, rs1004541, rs10051847, rs10053728, rs10061553, rs1006239, rs10063966, rs10064744, rs10064893, rs10065334, rs1006762, …
TGF-beta signaling pathway	pathway	2015	0.00120024	73/85	9.473e-37	90, 92, 93, 650, 652, 653, 654, 655, 656, 657, 658, 659, 1387, 1634, 1874, 1875, 2033, 3397, 3398, 3399, 3400, 3458, 3624, 3625, 3626, 4052, 4086, 4087, 4088, 4089, 4090, 4091, 4092, 4093, 4609, 4838, 5308, 5515, 5518, 5519, 5594, 5933, 5934, 6198, 6199, 6500, 6667, 7027, 7042, 7043, 7044, 7046, 7048, 7057, 7058, 7060, 7124, 8200, 8454, 8646, 9241, 9372, 9475, 9765, 9978, 10468, 10637, 57154, 647…	rs10000873, rs10003405, rs10005096, rs10005450, rs10008126, rs10015214, rs10018945, rs10027656, rs1003492, rs1004765, rs10049681, rs10050107, rs10056474, rs10064147, rs1007007, rs1007239, rs1007518, rs10083047, rs10083048, rs10096521, rs10104165, rs10106754, rs1012249, rs10129157, rs10132541, rs10136885, rs10137772, rs1014064, rs10144925, rs10147611, rs10151226, rs10155491, rs1015985, rs10162965,…
mTOR signaling pathway	interaction, high	706	0.00140028	42/52	1.207e-19	207, 208, 673, 2475, 3091, 3479, 3551, 3667, 5228, 5295, 5562, 5563, 5594, 5728, 6195, 6196, 6197, 6198, 6199, 7124, 7248, 7422, 7424, 8408, 8503, 9706, 10000, 23533, 27330, 51719, 54541, 81617, 84335, 92335, 253260	rs10006293, rs10006747, rs10029166, rs1003642, rs10037187, rs10040640, rs10043473, rs10056163, rs10062565, rs10064315, rs10070943, rs10071585, rs10074991, rs10075612, rs10078240, rs10082812, rs1010447, rs1011851, rs10179260, rs10187044, rs1019731, rs10244133, rs1025612, rs10281173, rs10430641, rs10451590, rs10484521, rs10487888, rs10498209, rs10498212, rs10498255, rs10509533, rs10515052, rs105150…
Huntington's disease	interaction, ultra	412	0.00160032	104/183	1.453e-25	627, 1327, 1337, 1345, 1351, 4694, 4696, 4697, 4698, 4704, 4710, 4712, 4716, 4718, 4723, 4724, 4725, 4726, 4729, 4731, 4899, 5978, 6390, 6391, 7052, 7381, 7386, 7802, 9001, 9167, 27089, 51164, 54205, 54539, 55081, 55967, 84701, 170712, 440567, 100532726	rs10005129, rs10092898, rs10128881, rs10164229, rs10215108, rs10219275, rs10225194, rs10245818, rs10267039, rs10272747, rs10275592, rs10275661, rs10276962, rs10278403, rs10278897, rs1034496, rs10401350, rs10406567, rs10408404, rs10409730, rs10420904, rs10423829, rs10424053, rs10424492, rs10425546, rs10486085, rs10486095, rs10486106, rs10502383, rs10507044, rs10514750, rs10514751, rs10517164, rs10…
N-Glycan biosynthesis	pathway	1124	0.00160032	41/49	2.604e-20	1603, 1650, 1798, 2530, 2683, 3703, 4121, 4122, 4124, 4245, 4248, 4249, 6184, 6185, 6480, 7841, 7991, 8703, 8813, 8818, 10905, 11253, 11320, 25834, 29880, 29929, 54344, 56052, 57134, 79053, 79087, 79796, 84620, 84920, 85365, 91869, 144245, 146664, 199857, 201595, 440138	rs10039159, rs10048187, rs1008661, rs10091071, rs10094375, rs10098376, rs10103753, rs10106008, rs10109908, rs10113903, rs10130648, rs10131727, rs10132765, rs10134278, rs10134793, rs10141478, rs10143206, rs10149325, rs10149541, rs1015976, rs1017654, rs1017659, rs10196004, rs10196481, rs10197842, rs10202530, rs10221759, rs10222558, rs1025934, rs1028961, rs1029861, rs1029864, rs1038143, rs1042757, r…
Toll-like receptor signaling pathway	pathway	1300	0.00160032	89/102	8.829e-46	207, 208, 841, 929, 941, 942, 958, 1147, 1326, 1432, 1513, 2353, 3439, 3440, 3441, 3442, 3443, 3444, 3445, 3447, 3448, 3449, 3451, 3452, 3454, 3455, 3456, 3551, 3553, 3569, 3576, 3592, 3593, 3654, 3663, 3725, 3929, 4283, 4615, 4790, 4792, 5290, 5291, 5293, 5294, 5295, 5594, 5599, 5601, 5602, 5603, 5604, 5606, 5608, 5879, 5970, 6348, 6351, 6352, 6416, 6696, 6772, 6885, 7096, 7097, 7098, 7099, 7100…	rs10001480, rs10024003, rs10026060, rs10029339, rs1003199, rs10033283, rs10037187, rs10040640, rs10043473, rs1004395, rs10056163, rs10064315, rs10070943, rs10071585, rs10075612, rs10078240, rs1011170, rs10116540, rs10116615, rs10119678, rs10129564, rs10132268, rs10132979, rs10133111, rs10133192, rs10135572, rs1013996, rs10144464, rs1014573, rs10147603, rs10159308, rs10199181, rs1020322, rs1021135…
Mismatch repair	pathway	317	0.00180036	21/23	1.503e-12	2956, 3978, 4292, 4436, 4437, 5111, 5395, 5424, 5425, 5981, 5982, 5983, 5984, 5985, 6117, 6118, 6119, 6742, 9156, 10714, 27030	rs10237424, rs10243568, rs10244745, rs10255964, rs10262410, rs10263125, rs10277940, rs10278342, rs1047148, rs10474632, rs10489351, rs10507408, rs10507420, rs10751725, rs10793091, rs10793092, rs10870673, rs10899024, rs10926595, rs10952075, rs11147538, rs11147546, rs11147556, rs11236133, rs11236173, rs11236181, rs11236187, rs11236188, rs11236190, rs11508478, rs11581005, rs11581448, rs11618012, rs11…
Mineral absorption	pathway	756	0.0020004	43/51	1.68e-21	475, 476, 477, 480, 481, 482, 483, 486, 490, 1181, 1317, 1811, 2495, 2512, 3162, 3163, 4490, 4494, 4496, 4501, 4502, 4891, 6523, 6546, 6550, 6556, 7018, 7421, 7779, 9843, 10568, 23439, 26872, 30061, 54822, 55503, 79901, 94033, 113235, 115019, 140803, 261729, 340024	rs1002671, rs1003617, rs10048831, rs1005077, rs1005213, rs10055235, rs10055403, rs10060236, rs10080150, rs1012311, rs10168228, rs10170610, rs10170699, rs10175048, rs10175239, rs10179528, rs10180845, rs10183045, rs10183585, rs10184755, rs10193285, rs10195970, rs10199504, rs1020208, rs10205005, rs10224488, rs10240262, rs10250598, rs1025303, rs10275313, rs1033806, rs1040502, rs1046995, rs10489371, r…
Starch and sucrose metabolism	interaction, high	484	0.0020004	29/55	2.889e-07	178, 276, 279, 280, 2548, 2595, 2821, 2990, 5169, 6476, 7358, 8972, 9365, 57733	rs10008808, rs10021978, rs10023191, rs1015204, rs1038810, rs1038821, rs10433830, rs10470807, rs10488997, rs10494003, rs10494011, rs10494043, rs10517007, rs10517021, rs10518763, rs10748478, rs10748518, rs10748519, rs10785739, rs10785758, rs10785759, rs10785764, rs1086089, rs1086090, rs1086092, rs1086514, rs10881300, rs10881363, rs10881418, rs10881449, rs10938939, rs10938941, rs10938957, rs11166382…
Aldosterone-regulated sodium reabsorption	interaction, high	418	0.00220044	32/42	5.581e-14	486, 3479, 3643, 3667, 3758, 5295, 5594, 6337, 6338, 6340, 6446, 8503, 23533, 53828	rs10037187, rs10040640, rs10043473, rs10056163, rs10064315, rs10070943, rs10071585, rs10075612, rs10078240, rs10082812, rs1009840, rs10179260, rs10187044, rs1019731, rs1035940, rs1035942, rs1040806, rs10416429, rs10451590, rs10457626, rs10498209, rs10498212, rs10500204, rs10515052, rs10515058, rs10515062, rs10515070, rs10515086, rs1057293, rs10745938, rs10745940, rs10778191, rs10805422, rs1080542…
Aminoacyl-tRNA biosynthesis	characteristic	339	0.00220044	31/63	8.038e-07	16, 833, 1615, 2617, 3035, 3376, 3735, 4677, 5917, 6301, 6897, 7453, 8565, 10056, 10352, 10667, 23395, 25973, 51067, 51520, 55157, 55699, 57038, 57176, 57505, 79587, 79731, 80222, 123283	rs10054670, rs10071837, rs1008198, rs1009606, rs10120980, rs10438233, rs10438234, rs10444899, rs10458088, rs10484314, rs10516047, rs10751297, rs10761149, rs10761150, rs10793324, rs1080, rs10844337, rs10899551, rs10914621, rs10923718, rs10923726, rs10923748, rs10923755, rs10923799, rs10932966, rs10992260, rs11052214, rs11102957, rs11130066, rs11160582, rs1118953, rs11237522, rs11237537, rs11243004…
Drug metabolism	characteristic interaction, ultra	53	0.00220044	5/74	0.9999	2326, 2327, 2328, 2329, 2330	rs1018391, rs10489247, rs10793652, rs10798263, rs10900325, rs10910879, rs10911192, rs10912669, rs10912723, rs10912984, rs10912995, rs10913017, rs11806072, rs12068552, rs12089574, rs12404183, rs12404218, rs12720462, rs1470261, rs16864174, rs16864177, rs16864515, rs1736556, rs1736557, rs1736560, rs1920152, rs1963273, rs2011345, rs2049922, rs2075987, rs2075990, rs2077749, rs2120003, rs2266780, rs230…
Arachidonic acid metabolism	interaction, ultra	104	0.00260052	30/59	4.989e-07	4056, 5319, 5320, 5322, 8681, 26279, 27306, 30814, 64600, 81579, 84647, 127281, 151056, 391013	rs10030713, rs10084984, rs10170463, rs10753482, rs10799612, rs10865499, rs10910097, rs10916679, rs10916685, rs10916711, rs11000486, rs11127181, rs11127185, rs11127187, rs11573222, rs11573288, rs11582551, rs11683675, rs11683682, rs11684628, rs11689469, rs11695281, rs11738269, rs1197669, rs12023742, rs12044628, rs12132830, rs12467758, rs12468388, rs12478126, rs12478824, rs12621347, rs12714235, rs13…
Long-term depression	pathway	2551	0.00260052	63/70	1.514e-34	369, 673, 773, 1392, 1394, 2767, 2768, 2770, 2771, 2773, 2775, 2776, 2778, 2781, 2890, 2891, 2892, 2895, 2911, 2915, 2977, 2982, 2983, 3479, 3480, 3708, 3709, 3710, 3845, 4067, 4842, 4893, 5319, 5320, 5321, 5322, 5330, 5331, 5332, 5515, 5518, 5519, 5578, 5579, 5582, 5592, 5593, 5594, 5604, 5894, 6261, 8398, 8681, 10672, 10842, 23236, 26279, 30814, 50487, 64600, 81579, 84647, 391013	rs1000061, rs10000610, rs10000957, rs10004211, rs10009502, rs10010161, rs10010675, rs10011455, rs10018601, rs10019835, rs10019885, rs10022753, rs10029233, rs10029864, rs10031554, rs10032771, rs10033683, rs10035262, rs10035289, rs1003983, rs10045463, rs10050093, rs10056328, rs10061978, rs10067604, rs10070447, rs10072570, rs10073988, rs10075495, rs10077641, rs10080005, rs10082353, rs10082503, rs100…
Fructose and mannose metabolism	pathway	602	0.00320064	26/36	9.944e-11	229, 231, 2203, 2762, 3098, 3099, 3101, 3795, 5207, 5208, 5209, 5210, 5211, 5213, 5214, 5373, 6652, 8776, 8789, 8790, 8898, 9107, 9108, 57016, 57103, 80201	rs10047370, rs1012641, rs1013064, rs1013303, rs1015400, rs1022550, rs10232478, rs10263438, rs1027793, rs1032206, rs1041598, rs10466265, rs10484693, rs1049392, rs10496195, rs1053000, rs10744641, rs10751831, rs10751864, rs10751876, rs10751884, rs10751898, rs10761346, rs10761348, rs10762277, rs10794818, rs10794864, rs10794865, rs10794870, rs10794949, rs10794964, rs10794986, rs10794988, rs10795000, r…
Melanogenesis	pathway	2549	0.00340068	90/101	5.107e-48	107, 108, 109, 111, 112, 113, 114, 115, 434, 801, 805, 808, 810, 815, 816, 817, 818, 1385, 1387, 1499, 1638, 1857, 1906, 1910, 2033, 2535, 2770, 2771, 2773, 2775, 2776, 2778, 2932, 3815, 3845, 4157, 4254, 4286, 4893, 5330, 5331, 5332, 5443, 5567, 5568, 5578, 5579, 5582, 5594, 5604, 5613, 5894, 6932, 6934, 7299, 7306, 7472, 7473, 7474, 7475, 7476, 7478, 7479, 7480, 7481, 7482, 7483, 7484, 7855, 79…	rs10000775, rs10005635, rs10009286, rs10012684, rs1001497, rs10015062, rs10015110, rs10023113, rs10031040, rs10035541, rs10036787, rs10049173, rs10050608, rs10053728, rs10055448, rs10063966, rs10066581, rs10068942, rs10087741, rs10093375, rs10095393, rs10095524, rs1009609, rs10097218, rs10104127, rs1010544, rs10108431, rs1011185, rs10112018, rs10114316, rs10118338, rs10118714, rs1012579, rs101286…
Butanoate metabolism	characteristic	36	0.00360072	8/30	0.3112	65985, 79944	rs10744193, rs10773145, rs10846855, rs10846858, rs11058026, rs11058118, rs11058119, rs11058129, rs11058132, rs12369591, rs12432105, rs12578446, rs12578774, rs4765021, rs4765034, rs4765036, rs4765037, rs4901000, rs4901008, rs550677, rs551601, rs6488983, rs7134305, rs7294703, rs7306617, rs7307700, rs7311550, rs7311951, rs737077, rs7953077, rs7970937, rs7972260, rs8013174, rs8013289, rs879993, rs910…
Arginine and proline metabolism	interaction, medium	277	0.00420084	30/55	6.838e-08	26, 262, 383, 384, 445, 1158, 1160, 1610, 2628, 2744, 2805, 2806, 4128, 4129, 4842, 4953, 5625, 27165, 51056, 57571, 79814, 113451	rs10041063, rs10083735, rs10083736, rs1013895, rs10202868, rs10234744, rs10264084, rs1043011, rs10452847, rs10452848, rs10454703, rs10492914, rs10492918, rs10514215, rs10519022, rs10521054, rs10521427, rs10521432, rs10736862, rs10739777, rs10774909, rs10774915, rs10793932, rs10850803, rs10850824, rs10850828, rs10901080, rs10901311, rs1105621, rs11076276, rs11076300, rs11076305, rs11076306, rs1107…
Glycosaminoglycan biosynthesis	pathway	1231	0.005001	22/24	3.77e-13	2131, 2132, 2134, 2135, 2137, 3340, 9348, 9394, 9653, 9953, 9955, 9956, 9957, 26035, 27087, 64131, 64132, 64579, 90161, 135152, 222537, 266722	rs10000399, rs10004575, rs10005762, rs10008214, rs10009318, rs10010948, rs10011809, rs10012034, rs10012910, rs10012993, rs10020266, rs10021563, rs10022758, rs10024666, rs10029378, rs10029479, rs10029570, rs10031381, rs10033537, rs10034171, rs10044420, rs10050310, rs1005322, rs1005639, rs1011462, rs1011463, rs1011910, rs1012238, rs1013122, rs1015157, rs1016101, rs1018794, rs10213502, rs1021873, rs…
p53 signaling pathway	pathway	1236	0.00540108	62/69	6.406e-34	317, 355, 472, 545, 575, 595, 637, 836, 841, 842, 891, 894, 896, 898, 900, 901, 983, 1017, 1019, 1021, 1026, 1029, 1111, 1643, 1647, 3479, 3486, 3732, 4193, 4194, 4616, 5054, 5268, 5366, 5728, 6241, 6477, 7057, 7157, 7161, 7249, 8493, 8795, 9134, 9538, 9540, 10912, 11200, 25898, 27244, 50484, 51246, 51512, 54205, 55240, 56475, 63970, 64065, 64326, 64393, 83667, 143686	rs10010146, rs10012774, rs10017165, rs10018010, rs10018359, rs10025816, rs10026129, rs1002777, rs10030957, rs1003187, rs10034292, rs1003827, rs10052742, rs10060022, rs10067186, rs1007573, rs10082812, rs10085433, rs10093425, rs10164711, rs10172694, rs1017585, rs10176060, rs10176073, rs10188745, rs10189720, rs10196515, rs1019731, rs10207668, rs10225606, rs10230949, rs10233251, rs10234981, rs1023569…
SNARE interactions in vesicular transport	pathway	414	0.00560112	26/36	9.944e-11	662, 2054, 6616, 6809, 6843, 8417, 8674, 8675, 8676, 8773, 9341, 9342, 9482, 9554, 9570, 10228, 10282, 10490, 10652, 10791, 51272, 53407, 55014, 112755, 116841, 143187	rs1000579, rs10009773, rs10017573, rs10083153, rs10120103, rs10121880, rs10123261, rs1013044, rs10215958, rs10217692, rs1022907, rs10248807, rs10257353, rs10264801, rs10485739, rs10487252, rs10494536, rs10509963, rs10509964, rs10516164, rs10516165, rs10518766, rs10521157, rs1052586, rs10744471, rs10773799, rs10797664, rs10798603, rs10819702, rs10819703, rs10848174, rs10848193, rs10848205, rs10848…
Basal cell carcinoma	pathway	1278	0.00580116	49/55	1.171e-26	324, 650, 652, 1499, 1857, 2535, 2735, 2736, 2737, 2932, 5727, 6469, 6932, 6934, 7157, 7472, 7473, 7474, 7475, 7476, 7478, 7479, 7480, 7481, 7482, 7483, 7484, 7855, 7976, 8312, 8313, 8321, 8322, 8323, 8324, 8325, 8326, 8643, 11211, 27148, 51176, 51384, 51684, 54361, 64399, 80326, 81029, 83439, 89780	rs10029738, rs1003876, rs10049173, rs10055448, rs10069134, rs1009390, rs1009609, rs1012579, rs10128675, rs10129157, rs10132541, rs10136885, rs10137772, rs10144925, rs10147611, rs10151226, rs10165984, rs10174520, rs10193725, rs10205484, rs10229523, rs10234444, rs10237371, rs10241082, rs10241688, rs10241947, rs10242164, rs10242792, rs10243298, rs10244735, rs10244786, rs10248949, rs10249530, rs10250…
Hepatitis C	pathway	1521	0.0060012	110/135	3.948e-50	207, 208, 369, 572, 673, 949, 975, 1026, 1147, 1364, 1365, 1432, 1950, 1956, 2885, 2932, 3434, 3439, 3440, 3441, 3442, 3443, 3444, 3445, 3447, 3448, 3449, 3451, 3452, 3454, 3455, 3456, 3551, 3576, 3646, 3659, 3716, 3845, 3949, 4790, 4792, 4893, 4938, 4939, 4940, 5010, 5163, 5290, 5291, 5293, 5294, 5295, 5465, 5515, 5518, 5519, 5520, 5521, 5522, 5594, 5599, 5601, 5602, 5603, 5610, 5894, 5970, 6041…	rs10001480, rs1000769, rs1001162, rs10024003, rs10026060, rs10029339, rs10029654, rs10033283, rs10037187, rs10037715, rs10040640, rs10043473, rs10056163, rs10056782, rs10061370, rs10064315, rs10070943, rs10071585, rs10075612, rs10076854, rs10078240, rs1008434, rs10085952, rs1008974, rs1008975, rs1009438, rs10099072, rs10110591, rs1011185, rs10116540, rs10116615, rs10118518, rs10119678, rs10132268…
Glyoxylate and dicarboxylate metabolism	interaction, ultra	121	0.00660132	5/18	0.3435	2653, 51179, 54363, 81888, 84693	rs1022631, rs10923759, rs10923767, rs10923791, rs1159530, rs1159531, rs11697533, rs11697772, rs12092807, rs12445303, rs13036410, rs13043688, rs13044713, rs142092, rs1546956, rs1569863, rs1569873, rs1569874, rs16992637, rs16992641, rs16992810, rs16994212, rs17403161, rs17731603, rs2039528, rs2057039, rs2144422, rs2207597, rs2207598, rs2207719, rs2223667, rs2224053, rs2235245, rs2235248, rs2275608,…
Mucin type O-Glycan biosynthesis	pathway	1240	0.00680136	27/30	1.844e-15	2589, 2590, 2591, 2650, 6482, 9245, 9334, 11226, 11227, 26290, 29071, 50614, 51301, 51809, 55568, 55808, 56913, 57452, 64409, 79623, 79695, 114805, 117248, 168391, 192134, 374378, 442117	rs10004745, rs10012505, rs10012945, rs10014481, rs10017580, rs10018524, rs10020676, rs10027752, rs10031202, rs1003316, rs10062244, rs10085521, rs10091359, rs10093071, rs10100237, rs10100754, rs10108241, rs10110481, rs10111368, rs10114264, rs1012127, rs10121699, rs10127775, rs1013694, rs10167267, rs10175397, rs10176531, rs1017667, rs1018356, rs10188244, rs10190183, rs10193546, rs10193792, rs101958…
Pantothenate and CoA biosynthesis	characteristic interaction, high	21	0.00820164	6/17	0.0859	8875, 8876	rs11154695, rs2262438, rs2272996, rs2745426, rs2745441, rs2745442, rs2745443, rs2840820, rs2840826, rs2840827, rs3813349, rs742516, rs909975, rs9321365, rs9375911, rs9399038, rs9483497, rs9493423, rs9493435, rs990499, rs990500
Ubiquinone and other terpenoid-quinone biosynthesis	interaction, high	15	0.00860172	4/7	0.0364	2677, 3242, 10229, 51004	rs10873263, rs11043218, rs11043223, rs11074359, rs12443533, rs12599763, rs13426038, rs2707056, rs2707070, rs4536454, rs4567695, rs6757263, rs7202362, rs740505, rs8051232
Lysosome	interaction, ultra	466	0.00880176	61/121	1.624e-12	175, 410, 411, 427, 537, 950, 1201, 1203, 1497, 1509, 1510, 2548, 2581, 2588, 2629, 2760, 2799, 2990, 3073, 3074, 3423, 3920, 4074, 4126, 4864, 5538, 5660, 6448, 7805, 8763, 9476, 9741, 22901, 27074, 51172, 55353, 84572, 138050	rs1001170, rs1001171, rs10030071, rs1004595, rs10068924, rs10096243, rs1009987, rs10108779, rs10112857, rs10132895, rs10139003, rs10140584, rs10143139, rs1016316, rs1016318, rs1029340, rs10445209, rs10454897, rs10474569, rs10495702, rs10495703, rs10502439, rs10504980, rs10504981, rs10514108, rs1074766, rs10805890, rs10805921, rs10823878, rs10863224, rs10914189, rs10914220, rs10914221, rs10942717,…
Alanine, aspartate and glutamate metabolism	interaction, medium	212	0.00920184	19/32	3.135e-06	189, 443, 445, 2673, 2744, 2805, 2806, 8528, 9945, 27165, 56954, 84706, 91703, 259307	rs10083735, rs10083736, rs1013895, rs10170036, rs10202868, rs1043011, rs10454703, rs10479576, rs10492914, rs10492918, rs10521054, rs10736862, rs10739777, rs10793932, rs10901080, rs10901311, rs1105621, rs11076276, rs11076300, rs11076305, rs11076306, rs11076307, rs11076318, rs11078451, rs11190088, rs11243908, rs11244238, rs11244343, rs1157017, rs11641090, rs11679258, rs11680616, rs11683511, rs11690…
Pyrimidine metabolism	interaction, high	404	0.00920184	61/100	1.179e-17	953, 955, 956, 957, 1633, 1807, 3704, 4860, 5422, 5424, 7084, 7298, 7378, 9583, 10622, 10714, 22978, 51251, 51733, 55718, 56953, 84618, 93034, 115024, 129607, 151531, 654364	rs10012631, rs10018600, rs10019567, rs10024875, rs10170855, rs10172433, rs10177001, rs1017962, rs10185557, rs10202324, rs1020456, rs1023890, rs10245553, rs10252880, rs10253348, rs1031267, rs10492904, rs10495536, rs10495537, rs10495693, rs10498268, rs1051527, rs10516640, rs10748643, rs10776480, rs10782504, rs10782505, rs10786235, rs10786240, rs10786744, rs10793091, rs10793092, rs10804388, rs108050…
Taurine and hypotaurine metabolism	interaction, ultra	37	0.00960192	3/10	0.3694	570, 1036, 84890	rs10055339, rs10055514, rs10055677, rs10477535, rs10478248, rs10478253, rs10822053, rs10995271, rs10995301, rs10995309, rs10995312, rs1226149, rs1363358, rs154767, rs154769, rs17398382, rs17703956, rs2229594, rs224031, rs224058, rs224067, rs224090, rs224092, rs224118, rs224126, rs224127, rs224136, rs224147, rs249721, rs256951, rs256954, rs256955, rs26531, rs4403470, rs4921024, rs7043029, rs9971328
RNA transport	pathway	1691	0.0108022	120/153	3.237e-51	1207, 1915, 1917, 1967, 1968, 1974, 1975, 1977, 1982, 1983, 2332, 3646, 4686, 4928, 5042, 5411, 5901, 5903, 5905, 5976, 6396, 6612, 6613, 7175, 7329, 7341, 7514, 7919, 8021, 8087, 8480, 8487, 8563, 8661, 8662, 8664, 8665, 8666, 8667, 8672, 8761, 8891, 8892, 8893, 8894, 9470, 9631, 9669, 9688, 9775, 9818, 9939, 9972, 9984, 10073, 10248, 10250, 10284, 10289, 10419, 10460, 10556, 10605, 10762, 10775…	rs10004741, rs10008635, rs10008835, rs10009368, rs10011855, rs10013441, rs10013928, rs10018126, rs10029269, rs10029804, rs10029953, rs10035272, rs10037858, rs10038502, rs1004112, rs10049821, rs10052330, rs1005451, rs10058181, rs10059993, rs10063061, rs10063413, rs10076465, rs10076521, rs10090183, rs10100472, rs1010303, rs1011403, rs1011927, rs1012411, rs1012545, rs10135561, rs10145743, rs10153318…
Glycosaminoglycan biosynthesis	pathway	396	0.0110022	12/15	2.259e-06	2530, 2683, 4166, 6482, 6487, 8534, 8702, 8703, 9435, 10164, 10678, 93010	rs1003316, rs10084718, rs10091359, rs10093071, rs10100237, rs10100754, rs10108241, rs10110481, rs10111368, rs10113903, rs10131727, rs10132765, rs10134278, rs10134793, rs10143206, rs10149325, rs10167600, rs10169216, rs1018356, rs10205398, rs1027105, rs10498525, rs10505621, rs10518939, rs1065765, rs1075566, rs10758189, rs10758198, rs10769151, rs1079022, rs10813950, rs10813951, rs10813957, rs1081395…
PPAR signaling pathway	pathway	875	0.0114023	65/71	1.04e-36	30, 33, 34, 51, 336, 364, 948, 1374, 1375, 1376, 1579, 1581, 1593, 1622, 1962, 2167, 2168, 2169, 2170, 2171, 2172, 2173, 2180, 2181, 2182, 2710, 2712, 3158, 3611, 4023, 4199, 4312, 4973, 5105, 5106, 5346, 5360, 5465, 5467, 5468, 6256, 6257, 6258, 6319, 6342, 7316, 7350, 8309, 8310, 9370, 9415, 10062, 10580, 10998, 11001, 23205, 23305, 28965, 51703, 79966, 81616, 116519, 126129, 284541, 376497	rs10014168, rs10014388, rs10016221, rs10021219, rs10028773, rs10028914, rs10030631, rs10032937, rs10033885, rs10035737, rs10039991, rs10054780, rs10074987, rs10087852, rs10107182, rs10109480, rs10118518, rs1012731, rs10189760, rs10195273, rs10200334, rs10202154, rs10223667, rs1023049, rs1023102, rs1023103, rs1034045, rs1034048, rs1034375, rs1041362, rs10415869, rs1041608, rs10416103, rs10424597, …
mRNA surveillance pathway	characteristic	379	0.0116023	66/84	8.331e-29	1477, 1478, 1479, 2107, 2935, 4440, 8731, 8732, 9887, 10914, 11051, 11052, 23049, 23381, 26528, 29101, 51585, 51692, 53918, 53981, 55339, 64895, 79869, 81608, 124540	rs10042348, rs10044460, rs10045722, rs10064799, rs10067693, rs10073397, rs10077207, rs10135821, rs10145969, rs1020510, rs10209595, rs1024819, rs1024820, rs10431580, rs10471666, rs10485166, rs10498963, rs10517296, rs10748123, rs10748124, rs10784760, rs10806399, rs10836020, rs10836026, rs10836028, rs10836036, rs10878895, rs10878956, rs10939961, rs10944409, rs10944413, rs11079282, rs11079287, rs1107…
Base excision repair	interaction, medium	99	0.0124025	15/34	0.001837	143, 5111, 5423, 5424, 5426, 7515, 10714, 27343, 79661, 252969	rs1043180, rs10793091, rs10793092, rs10870482, rs10899024, rs11236133, rs11236173, rs11236181, rs11236187, rs11236188, rs11236190, rs1433972, rs1466785, rs1534862, rs1536290, rs17077825, rs17080896, rs17349, rs17384669, rs17810889, rs1787091, rs1807110, rs1807111, rs1853923, rs1874546, rs1972904, rs2012359, rs2039945, rs2050882, rs2186955, rs2275661, rs2293036, rs2645444, rs2645446, rs2682560, rs…
Taste transduction	pathway	1017	0.0130026	34/52	1.08e-11	40, 112, 114, 773, 774, 2778, 2782, 2914, 3710, 3745, 5136, 5330, 5567, 5568, 5613, 6337, 6338, 6340, 29850, 50831, 50832, 50833, 50834, 50835, 50837, 50839, 54429, 80834, 196883, 259285, 259286, 259287, 338398, 346562	rs1003837, rs1003839, rs10052112, rs10070717, rs10073042, rs1008624, rs10087741, rs10093375, rs10095393, rs10095524, rs10097218, rs10104127, rs10108431, rs1010887, rs10112018, rs1015586, rs1015587, rs1016379, rs10177655, rs10180093, rs10180233, rs10182788, rs10189510, rs1019113, rs10197136, rs10198076, rs10206152, rs10207132, rs10209382, rs1021090, rs10218421, rs1021891, rs1023096, rs1024612, rs1…
Ribosome	pathway	953	0.0132026	61/92	2.653e-20	3921, 4736, 6122, 6123, 6124, 6125, 6128, 6129, 6132, 6133, 6134, 6135, 6136, 6137, 6139, 6144, 6152, 6154, 6155, 6157, 6160, 6161, 6164, 6167, 6168, 6169, 6170, 6171, 6175, 6176, 6187, 6188, 6189, 6193, 6194, 6201, 6202, 6203, 6205, 6206, 6207, 6208, 6217, 6222, 6223, 6224, 6227, 6228, 6229, 6233, 6234, 6235, 7311, 9045, 11224, 28998, 51065, 51121, 51187, 140801, 200916	rs10040884, rs10040888, rs1006733, rs1007117, rs1007482, rs10076849, rs10079334, rs10086987, rs1009966, rs1011299, rs10116443, rs10119431, rs10124811, rs10124873, rs10124892, rs10129671, rs10134704, rs10135019, rs10137389, rs10141099, rs10141283, rs10141306, rs10143327, rs10143331, rs10148160, rs10269473, rs1027613, rs1035086, rs10430532, rs10438111, rs10444986, rs10466038, rs10483556, rs10483596…
ABC transporters	pathway	732	0.0134027	41/44	2.545e-24	19, 20, 21, 24, 215, 225, 368, 1080, 1244, 4363, 5243, 5244, 5825, 5826, 6833, 6890, 6891, 8647, 8714, 9429, 9619, 10057, 10060, 10257, 10349, 10350, 10351, 11194, 23456, 23457, 23460, 23461, 26154, 64137, 64240, 64241, 85320, 89845, 94160, 154664, 340273	rs1000002, rs1004301, rs1004302, rs1012371, rs1014235, rs10177417, rs10186294, rs10187636, rs10198064, rs10200158, rs10226404, rs10227179, rs10234192, rs10234238, rs10236551, rs10240195, rs10243683, rs1024598, rs10248242, rs10255612, rs10256255, rs10260049, rs10261964, rs10264990, rs10266329, rs10267753, rs10273407, rs10276036, rs10276319, rs10276916, rs10280101, rs10280418, rs10280481, rs1031219…
Glycosylphosphatidylinositol(GPI)-anchor biosynthesis	characteristic interaction, high	11	0.0134027	2/25	0.9818	2822	rs17247566, rs2744576, rs2760139, rs6901703, rs6925475, rs9295624, rs9379660, rs9461011, rs9461012, rs9467160, rs9467176
Lysine degradation	characteristic interaction, ultra	10	0.0146029	10/49	0.6327	51111	rs10896300, rs11228152, rs11228163, rs11604421, rs1540209, rs1547889, rs1547890, rs2450906, rs7931502, rs7949511
Fat digestion and absorption	pathway	1019	0.015003	37/46	2.391e-17	19, 337, 338, 948, 949, 1056, 2168, 2169, 2806, 4547, 5319, 5320, 5321, 5322, 5406, 5407, 5408, 8398, 8513, 8611, 8612, 8613, 8681, 8694, 10554, 26279, 29881, 30814, 50487, 64240, 64241, 64600, 80168, 81579, 84647, 84649, 391013	rs10028773, rs10083735, rs10083736, rs1009438, rs1017713, rs1018378, rs10187653, rs10188686, rs10194569, rs10195267, rs10195540, rs10195618, rs1022377, rs1022378, rs1030736, rs1032114, rs1032213, rs1032355, rs1039296, rs10439467, rs10454703, rs10465592, rs10489410, rs10489767, rs10489776, rs10492914, rs10492918, rs10493186, rs10493187, rs10493196, rs10493206, rs10493211, rs10494600, rs10494601, r…
Fanconi anemia pathway	pathway	494	0.015203	41/54	2.17e-17	545, 641, 672, 675, 2067, 2072, 2175, 2176, 2177, 2178, 2187, 2188, 3280, 4292, 5395, 5888, 5889, 5980, 6117, 6118, 6119, 7156, 7398, 8940, 9894, 11201, 22909, 29089, 51426, 51455, 55120, 55215, 57599, 57697, 79728, 80010, 80198, 83990, 84126, 116028, 146956	rs1001937, rs1005410, rs10083558, rs10163148, rs10163438, rs10172752, rs1018119, rs10186223, rs10237424, rs10243568, rs10244745, rs10255964, rs10262410, rs10263125, rs1027710, rs10277940, rs10278342, rs10438771, rs10451012, rs10459785, rs10465178, rs10483106, rs10492769, rs10500928, rs10510698, rs10515211, rs10751725, rs1076884, rs1078814, rs10821455, rs10852366, rs10852368, rs10868107, rs1086810…
Circadian rhythm	pathway	647	0.0162032	20/31	2.812e-07	406, 1407, 1408, 1454, 4862, 6095, 6096, 6097, 6500, 8454, 8553, 8863, 8864, 8945, 9572, 9575, 9978, 23291, 26224, 79365	rs10061285, rs10064428, rs10067312, rs10068589, rs10069013, rs10114460, rs10114965, rs1012477, rs10152719, rs10153955, rs10172286, rs10176262, rs10191450, rs10206435, rs10210368, rs1031025, rs10400847, rs10438338, rs10462018, rs10500773, rs10505993, rs10512036, rs10512037, rs10516086, rs10519051, rs10519076, rs10519085, rs10519099, rs10519100, rs10519105, rs10519107, rs10519108, rs10519116, rs107…
Pentose phosphate pathway	pathway	417	0.0170034	23/28	1.302e-11	229, 2203, 2821, 5211, 5213, 5214, 5226, 5236, 5631, 5634, 6888, 7086, 8277, 8789, 9563, 22934, 25796, 51071, 55276, 64080, 84076, 221823, 729020	rs10028206, rs10047370, rs1006239, rs1009128, rs1009941, rs10281630, rs1041598, rs10466265, rs10493350, rs1049392, rs10517423, rs1053000, rs10748839, rs10751831, rs10751864, rs10751876, rs10751884, rs10751898, rs10761346, rs10761348, rs10772880, rs10789146, rs10794818, rs10794864, rs10794865, rs10794870, rs10794949, rs10794964, rs10794986, rs10794988, rs10795000, rs10795002, rs10821367, rs1084626…
Homologous recombination	interaction, medium	103	0.0172034	19/28	1.64e-07	675, 4361, 4683, 5424, 6119, 10714, 80198, 146956	rs10109454, rs10237424, rs10243568, rs10244745, rs10255964, rs10262410, rs10263125, rs10277940, rs10278342, rs10501815, rs10793091, rs10793092, rs10831227, rs10899024, rs10952075, rs11236133, rs11236173, rs11236181, rs11236187, rs11236188, rs11236190, rs11508478, rs11571725, rs11971467, rs11974031, rs11978169, rs12702633, rs12702665, rs12702682, rs13230086, rs13231388, rs13234751, rs13234855, rs1…
Glycolysis / Gluconeogenesis	pathway	786	0.0174035	53/65	7.991e-25	124, 125, 126, 127, 128, 130, 131, 217, 218, 219, 220, 222, 223, 224, 229, 501, 669, 1737, 1738, 2023, 2027, 2203, 2538, 2597, 2645, 2821, 3098, 3099, 3101, 3939, 3948, 5105, 5106, 5160, 5161, 5162, 5211, 5213, 5214, 5230, 5232, 5236, 8789, 10327, 26330, 55276, 55902, 57818, 80201, 83440, 84532, 130589, 160287	rs10007534, rs10007764, rs10012383, rs10015873, rs10018175, rs10021594, rs10022681, rs10028206, rs10047370, rs10118416, rs1013158, rs10155169, rs1018950, rs1018951, rs10213356, rs10227605, rs1023049, rs10231475, rs10245702, rs10267797, rs10275062, rs10275303, rs1027793, rs1032206, rs1041598, rs1042026, rs1042365, rs10446705, rs10452174, rs10466265, rs10488449, rs10488451, rs10493350, rs1049392, r…
Glycine, serine and threonine metabolism	pathway	388	0.0184037	23/32	1.415e-09	189, 211, 275, 501, 635, 669, 875, 1491, 1610, 1738, 1757, 2628, 2731, 4128, 4129, 5723, 6470, 9380, 23464, 26227, 29958, 29968, 51268, 55349, 64902	rs1001044, rs10116231, rs10116267, rs10120533, rs10120590, rs10120677, rs10120941, rs10123128, rs10123810, rs10227605, rs10231475, rs10245702, rs10267797, rs10275062, rs10275303, rs10283917, rs1032889, rs1036598, rs10481602, rs10488449, rs10488451, rs10491785, rs10491786, rs10491787, rs10491791, rs10511937, rs10512080, rs10512088, rs10519022, rs10521021, rs10521022, rs10521023, rs10521427, rs1052…
Oxidative phosphorylation	characteristic	57	0.0184037	73/132	1.715e-17	479, 5464, 27068, 64077	rs10509321, rs10751594, rs10794150, rs10901745, rs10901746, rs11245061, rs11245258, rs11245268, rs11245281, rs11591738, rs12260583, rs12264692, rs12269470, rs12498981, rs1254947, rs12877218, rs1530530, rs17081092, rs17693936, rs17695019, rs17695753, rs1867767, rs1867768, rs1867769, rs2001515, rs2154395, rs2184334, rs2277422, rs2459214, rs2636729, rs2636732, rs2713832, rs2713834, rs34628486, rs378…
Non-homologous end-joining	pathway	135	0.0196039	12/14	5.551e-07	1791, 2547, 3981, 4361, 5591, 7518, 7520, 10111, 27343, 27434, 64421, 79840	rs10042854, rs10058141, rs10076056, rs10168553, rs10171368, rs10191804, rs10501815, rs1051677, rs10804247, rs10831227, rs10882773, rs10932647, rs11598258, rs1223963, rs12470053, rs12774154, rs12874104, rs13180316, rs1325382, rs132774, rs1340782, rs13419740, rs1359478, rs1359479, rs1389826, rs1445780, rs1478487, rs16855458, rs16900416, rs16971537, rs16972096, rs17111594, rs17111598, rs17111599, rs…
Sulfur metabolism	interaction, ultra	109	0.020204	6/13	0.0314	6821, 50515, 55501, 166012	rs10227362, rs10507177, rs10507178, rs10746004, rs10778325, rs10778327, rs10778329, rs10861241, rs10861242, rs10861245, rs10861249, rs10861261, rs10934779, rs1097245, rs11112006, rs11112058, rs11112069, rs11112118, rs11112120, rs11112123, rs11112146, rs11612476, rs1164767, rs1164768, rs12367738, rs12581164, rs1344677, rs1541794, rs1565815, rs1626044, rs1650128, rs1650136, rs1650137, rs1650141, rs…
Retinol metabolism	characteristic interaction, ultra	15	0.0204041	19/64	0.034	6121	rs10493440, rs10889758, rs11209241, rs17130691, rs1925953, rs2012235, rs2225019, rs3125894, rs3125895, rs3125904, rs4508052, rs4926330, rs728894, rs747252, rs7536982
alpha-Linolenic acid metabolism	interaction, high	408	0.0206041	17/20	2.503e-09	5319, 5320, 5321, 5322, 8398, 8681, 9415, 26279, 30814, 64600, 81579, 84647, 151056, 391013	rs10170463, rs1018378, rs1032213, rs10465592, rs10489410, rs10489767, rs10494600, rs10494601, rs10494603, rs10494612, rs10733059, rs10737278, rs10737578, rs10752979, rs10752991, rs10753046, rs10753059, rs10753482, rs10753908, rs10754040, rs10754227, rs10798068, rs10798069, rs10798086, rs10798100, rs10798122, rs10798148, rs10798164, rs10799612, rs10800811, rs10801058, rs10801337, rs10865499, rs109…
Notch signaling pathway	pathway	621	0.0220044	36/47	1.091e-15	182, 1387, 1487, 1488, 1840, 1857, 2033, 3066, 3280, 3516, 3714, 3955, 4242, 4851, 4853, 4854, 4855, 5663, 5664, 5986, 6868, 8650, 8850, 9253, 9541, 9612, 9794, 11317, 22938, 23220, 23385, 28514, 54567, 55534, 84441, 171558	rs10008046, rs10021952, rs10024138, rs10033468, rs1007748, rs10127888, rs10137465, rs10140990, rs10141031, rs10162414, rs10179642, rs10220356, rs1022431, rs10240036, rs1033517, rs1033611, rs1039948, rs10403708, rs10408719, rs10437580, rs10485741, rs10485749, rs10495250, rs10495563, rs10501376, rs10501835, rs10501838, rs10501845, rs10501846, rs10501847, rs10734174, rs10744793, rs10765791, rs107657…
Linoleic acid metabolism	interaction, high	405	0.0224045	22/30	1.751e-09	5319, 5320, 5321, 5322, 8398, 8681, 26279, 30814, 64600, 81579, 84647, 151056, 391013	rs10170463, rs1018378, rs1032213, rs10465592, rs10489410, rs10489767, rs10494600, rs10494601, rs10494603, rs10494612, rs10733059, rs10737278, rs10737578, rs10752979, rs10752991, rs10753046, rs10753059, rs10753482, rs10753908, rs10754040, rs10754227, rs10798068, rs10798069, rs10798086, rs10798100, rs10798122, rs10798148, rs10798164, rs10799612, rs10800811, rs10801058, rs10801337, rs10865499, rs109…
African trypanosomiasis	pathway	782	0.0226045	28/35	2.494e-13	355, 356, 2150, 2776, 3040, 3043, 3458, 3553, 3569, 3586, 3592, 3593, 3606, 3620, 3910, 4615, 5330, 5331, 5332, 5578, 5579, 5582, 6401, 7124, 7412, 8542, 23236, 169355	rs1003199, rs1003586, rs10089533, rs10099877, rs1010544, rs1013316, rs1014632, rs1022596, rs10255691, rs10263896, rs1030828, rs1040496, rs10451280, rs10458360, rs10485720, rs10485723, rs10485727, rs10485728, rs10491174, rs10491200, rs10492201, rs10493934, rs10493936, rs10499563, rs10504014, rs10509561, rs10512065, rs10512067, rs10512513, rs1055044, rs1076637, rs10780227, rs10781474, rs10784640, r…
Proteasome	pathway	380	0.0256051	28/45	3.664e-09	3458, 5682, 5683, 5685, 5686, 5687, 5689, 5691, 5692, 5695, 5700, 5706, 5707, 5709, 5710, 5713, 5714, 5717, 5718, 5719, 5721, 7979, 9491, 9861, 10213, 23198, 51371, 143471	rs10048370, rs10119911, rs1012089, rs10135277, rs10144318, rs10183655, rs10197817, rs10208649, rs10208690, rs10215003, rs10227638, rs10249092, rs10260320, rs10261833, rs10269596, rs10490568, rs10492201, rs10499926, rs10499933, rs10500554, rs10500579, rs10500802, rs1055164, rs10776807, rs10784640, rs10784663, rs10784688, rs10818951, rs10858092, rs10878663, rs10878678, rs10878718, rs10878719, rs108…
Folate biosynthesis	interaction, medium	119	0.0266053	4/13	0.3015	2356, 4338, 5860, 8836	rs10008076, rs10008571, rs10012313, rs10044163, rs10059321, rs10099792, rs1031327, rs10491443, rs10513015, rs1054774, rs10604, rs10939709, rs10957262, rs11725538, rs11740124, rs11746701, rs117931, rs11943516, rs11951646, rs12507442, rs12507444, rs12515434, rs12648282, rs12649443, rs12649812, rs12651615, rs13110882, rs13112606, rs13129387, rs13138153, rs1374057, rs1514992, rs1522077, rs1544770, rs…
Selenocompound metabolism	interaction, ultra	29	0.0294059	9/17	0.003483	11185, 51091, 92935	rs1005417, rs10497807, rs1061644, rs10939041, rs13116533, rs16876798, rs16876882, rs17479966, rs1909475, rs255121, rs255131, rs255152, rs255155, rs255156, rs255166, rs313579, rs3733548, rs3796795, rs4697544, rs6448326, rs6448334, rs6821658, rs6833416, rs6843733, rs6856359, rs7654358, rs7682177, rs7689466, rs9998234
Colorectal cancer	pathway	1573	0.0310062	55/62	1.47e-29	207, 208, 324, 332, 369, 572, 595, 596, 673, 836, 842, 1499, 1630, 2353, 2932, 2956, 3725, 3845, 4087, 4088, 4089, 4292, 4436, 4437, 4609, 5290, 5291, 5293, 5294, 5295, 5594, 5599, 5601, 5602, 5604, 5879, 5880, 5894, 5900, 6932, 6934, 7042, 7043, 7046, 7048, 7157, 8312, 8313, 8503, 10000, 23533, 26060, 51176, 54205, 83439	rs10001480, rs10024003, rs10026060, rs10029339, rs10033283, rs10037187, rs10040640, rs10043473, rs1004765, rs10055448, rs10056163, rs10064315, rs10069134, rs10070943, rs10071585, rs10075612, rs10078240, rs10096521, rs1011185, rs10129564, rs10132979, rs10133192, rs10135572, rs10153322, rs10153433, rs10159308, rs10165984, rs10174520, rs1019855, rs10205484, rs1021135, rs10226981, rs10244133, rs10259…
Cysteine and methionine metabolism	pathway	738	0.0314063	30/36	4.222e-15	191, 262, 635, 875, 1036, 1491, 1786, 1788, 1789, 2805, 2806, 3939, 3948, 4143, 4144, 4357, 4507, 4548, 6611, 6898, 7263, 10768, 23382, 27430, 29947, 51074, 55256, 58478, 160287, 259307	rs10035923, rs10036020, rs10037398, rs10037424, rs10038480, rs10040860, rs10043595, rs10043887, rs10044138, rs10045204, rs10045246, rs10045267, rs10045546, rs10050717, rs1005164, rs10055339, rs10055514, rs10055677, rs10057217, rs10057889, rs10058433, rs10060573, rs10060669, rs10063607, rs10064772, rs10068788, rs10071045, rs10071625, rs10072565, rs10073086, rs10077053, rs10077863, rs10080124, rs10…
Protein export	characteristic interaction, medium	31	0.0326065	12/23	0.0009332	6726, 6727, 6728, 6730, 6731, 58477	rs10799324, rs10915878, rs11133443, rs11610, rs12649799, rs1534166, rs16970291, rs17086804, rs17086853, rs17504298, rs17569722, rs1830084, rs1852220, rs1876084, rs2260516, rs2291619, rs2305346, rs2443168, rs2665999, rs382260, rs419155, rs419632, rs4653428, rs4854760, rs4854761, rs4854762, rs4924414, rs6794676, rs749749, rs818428, rs943759
Thiamine metabolism	pathway	150	0.0346069	2/4	0.205	27010, 84284	rs10215527, rs10232808, rs10247371, rs10250170, rs10250843, rs10257092, rs10257572, rs10275168, rs10429825, rs10487514, rs10487625, rs10500154, rs10952580, rs10952611, rs10952628, rs1100694, rs11763425, rs11764219, rs11764492, rs11972095, rs11979955, rs11982097, rs12021705, rs12030659, rs1208173, rs12154287, rs12334162, rs12403846, rs12531488, rs12669573, rs12674073, rs12703672, rs12703699, rs127…
Vitamin digestion and absorption	interaction, high	263	0.0346069	19/24	2.654e-09	337, 686, 949, 2346, 2694, 5948, 6948, 8029, 8884, 9227, 25974, 55788, 113278, 151056, 158835	rs1001108, rs1009438, rs10170463, rs10508518, rs10752063, rs10773111, rs10795434, rs10838954, rs10839201, rs10839217, rs10839272, rs10846691, rs10846733, rs10854267, rs10865499, rs10904826, rs10904850, rs10904851, rs10904861, rs10904884, rs10935328, rs10945168, rs11040408, rs11057690, rs11057697, rs11057723, rs11057750, rs11057773, rs11057805, rs11057851, rs11057869, rs11127181, rs11127185, rs111…
Parkinson's disease	interaction, medium	942	0.0356071	72/130	2.549e-17	317, 509, 539, 1327, 1337, 1345, 1351, 2861, 4694, 4696, 4697, 4698, 4704, 4705, 4710, 4712, 4716, 4718, 4719, 4720, 4723, 4724, 4725, 4726, 4728, 4729, 4731, 5071, 6390, 6391, 6531, 6622, 7326, 7327, 7332, 7345, 7381, 7386, 7416, 7417, 9167, 9246, 9627, 27089, 51465, 54205, 54539, 55967, 65018, 84701, 120892, 170712, 440567, 100532726	rs10005129, rs10037762, rs10040756, rs10046543, rs10052016, rs10052918, rs10053602, rs10059571, rs10066446, rs10066937, rs1007573, rs1008676, rs10092898, rs1012424, rs10128881, rs10164229, rs10181407, rs1019200, rs10194429, rs10202772, rs10215108, rs10224465, rs10225194, rs10225755, rs10255200, rs10261325, rs10272747, rs10276962, rs10278403, rs1029848, rs10401350, rs10406567, rs10408404, rs104097…
Other glycan degradation	pathway	95	0.0358072	12/17	1.826e-05	175, 2519, 2629, 2720, 3073, 3074, 4126, 4759, 10825, 23324, 64772, 284004	rs10030071, rs10805890, rs10899068, rs10942717, rs11129542, rs11131792, rs11155297, rs11264345, rs11681712, rs11683286, rs11683293, rs11733293, rs11747317, rs11936727, rs12152861, rs13112128, rs13114718, rs13114753, rs13173835, rs13187309, rs1395483, rs1506809, rs16872160, rs17286742, rs17677777, rs17738111, rs17739461, rs1920968, rs2143137, rs2233375, rs2233381, rs2233382, rs223452, rs223454, rs…
Tryptophan metabolism	interaction, medium	362	0.0376075	30/42	5.641e-12	26, 316, 438, 847, 883, 1544, 1545, 3620, 4128, 4129, 6999, 8564, 8942, 11185, 51166, 56267, 130013, 169355, 259307	rs10005626, rs10007705, rs10020753, rs10022743, rs10024990, rs10026172, rs10028123, rs10029768, rs10030592, rs10089533, rs10099877, rs1012875, rs10176573, rs1017751, rs10187029, rs10198134, rs10206891, rs10234744, rs10264084, rs1038815, rs1038816, rs1038819, rs10428454, rs10452847, rs10452848, rs10488736, rs10490621, rs10496933, rs10504014, rs10520178, rs10521427, rs10521432, rs1053221, rs1053230…
Nucleotide excision repair	interaction, ultra	96	0.0378076	26/48	5.91e-07	5424, 6119, 9978, 10714, 404672	rs10237424, rs10243568, rs10244745, rs10255964, rs10262410, rs10263125, rs10277940, rs10278342, rs10793091, rs10793092, rs10899024, rs10952075, rs11236133, rs11236173, rs11236181, rs11236187, rs11236188, rs11236190, rs11508478, rs11971467, rs11974031, rs11978169, rs12702633, rs12702665, rs12702682, rs13230086, rs13231388, rs13234751, rs13234855, rs1433972, rs1473213, rs17136804, rs17137154, rs174…
Glycosphingolipid biosynthesis	pathway	452	0.0382076	11/14	8.375e-06	2583, 2720, 3073, 3074, 6482, 6489, 8869, 27090, 29906, 81849, 256435	rs1002451, rs1003316, rs10091359, rs10093071, rs10100237, rs10100754, rs10108241, rs10110481, rs10111368, rs1018356, rs10458495, rs10458496, rs10493577, rs10493583, rs10493592, rs10493595, rs10496319, rs10496320, rs10502877, rs10505621, rs1073744, rs1075892, rs10782606, rs10805890, rs10841963, rs10841978, rs10841980, rs10841998, rs10873876, rs10873889, rs10873910, rs10873918, rs10873925, rs109427…
RIG-I-like receptor signaling pathway	pathway	819	0.0382076	55/71	1.107e-23	841, 843, 1147, 1432, 1540, 1654, 3439, 3440, 3441, 3442, 3443, 3444, 3445, 3447, 3448, 3449, 3451, 3452, 3456, 3467, 3551, 3576, 3592, 3593, 4214, 4790, 4792, 4793, 5300, 5599, 5601, 5602, 5603, 5970, 6885, 7124, 7186, 7187, 7189, 7706, 8737, 8772, 9474, 9641, 9755, 10010, 23586, 29110, 54941, 56832, 57506, 64135, 64343, 79132, 80143	rs10001480, rs10024003, rs10026060, rs10029339, rs1003199, rs10033283, rs10037963, rs10051671, rs1011170, rs10116540, rs10116615, rs10118667, rs10119678, rs10132268, rs10133111, rs10144464, rs1014573, rs10147603, rs10170117, rs1017226, rs10192133, rs1020322, rs1026236, rs1028593, rs1035514, rs1040411, rs1040817, rs1040818, rs10455175, rs10461430, rs1046864, rs10484575, rs10485365, rs10485371, rs1…
Steroid biosynthesis	characteristic	16	0.045009	3/19	0.8102	6646, 8435	rs1078872, rs12038140, rs12809590, rs1475798, rs16853894, rs17123210, rs17368880, rs2152318, rs2250477, rs2793799, rs2816169, rs3844065, rs425858, rs4652362, rs4652363, rs822682

## Sheet: P-value filter 1.0E-3
Pathway	Analysis method	No of SNPs	P-value	PW Gene count	PW Enrichment p-value	Genes	SNPs
Allograft rejection	interaction, ultra	354	<=1.0E-06	35/39	6.14e-20	940, 941, 942, 958, 959, 3105, 3106, 3107, 3108, 3109, 3111, 3112, 3113, 3115, 3117, 3118, 3119, 3122, 3126, 3127, 3133, 3134, 3135, 3558, 3565, 3586, 3592, 3593, 7124								rs1003199, rs10174652, rs10193976, rs1034325, rs1044429, rs10490573, rs1050391, rs1051336, rs1059174, rs1063320, rs1077433, rs10866712, rs11119447, rs11689629, rs11926233, rs11928737, rs12012220, rs12191230, rs12193110, rs1245218, rs12556784, rs12613538, rs12635350, rs1264563, rs13032082, rs13032680, rs13064589, rs1354162, rs1366302, rs1367731, rs1431403, rs1512971, rs151719, rs154982, rs1554286,…
Alzheimer's disease	pathway	2506	<=1.0E-06	112/167	9.007e-38	102, 317, 351, 355, 489, 498, 509, 517, 518, 539, 572, 637, 775, 776, 779, 801, 805, 808, 810, 823, 824, 836, 840, 841, 842, 1020, 1327, 1337, 1345, 1350, 1351, 2081, 2597, 2776, 2903, 2904, 2905, 2906, 2932, 3416, 3553, 3708, 3709, 3710, 4023, 4035, 4137, 4311, 4694, 4696, 4697, 4698, 4700, 4702, 4704, 4705, 4706, 4710, 4712, 4716, 4718, 4719, 4720, 4723, 4724, 4725, 4726, 4728, 4729, 4731, 4842…								rs10005129, rs10005711, rs10011961, rs10030362, rs10031159, rs10040791, rs10051603, rs1005549, rs10065919, rs1006737, rs1007573, rs10092898, rs1012586, rs10128881, rs10132599, rs1013548, rs10140990, rs10153674, rs10161032, rs10161275, rs10164229, rs10172635, rs10178101, rs10179642, rs10181407, rs10194429, rs10195102, rs10202772, rs1020410, rs10207413, rs10215108, rs10225194, rs1022596, rs1025192,…
Amphetamine addiction	interaction, medium	1647	<=1.0E-06	39/70	3.919e-10	801, 805, 808, 810, 814, 815, 816, 817, 818, 1812, 2778, 2890, 2891, 2892, 2893, 2903, 2904, 2905, 2906, 4128, 4129, 5173, 5500, 5501, 5530, 5532, 5533, 5534, 5567, 5568, 5578, 5579, 5582, 5613, 6531, 11261, 23237, 51806, 63928								rs10000610, rs10000775, rs10004211, rs10005635, rs10005711, rs10009286, rs10011455, rs10011961, rs10012684, rs10015062, rs10015110, rs10023113, rs10029864, rs10030362, rs10031040, rs10031159, rs10031554, rs10035262, rs10035289, rs10040249, rs10045463, rs10050608, rs10052016, rs10053602, rs1005549, rs10056328, rs10057481, rs10057497, rs10061978, rs10066581, rs10067604, rs10069450, rs10070447, rs10…
Asthma	interaction, ultra	173	<=1.0E-06	27/31	6.336e-15	958, 959, 2205, 2206, 2207, 3108, 3109, 3111, 3112, 3113, 3115, 3117, 3118, 3119, 3122, 3126, 3127, 3562, 3565, 3578, 3586, 3596, 5553, 6037, 7124								rs1044429, rs10489849, rs1050391, rs1051336, rs10896615, rs11119447, rs11230161, rs12012220, rs12119226, rs12135788, rs12191230, rs12556784, rs12656759, rs1303621, rs1367731, rs1431403, rs151719, rs154982, rs1554286, rs1569723, rs16870880, rs17132324, rs17169344, rs17169348, rs17254457, rs17330906, rs175737, rs176248, rs17666424, rs1799964, rs181781, rs188245, rs1883834, rs1883835, rs20541, rs206…
B cell receptor signaling pathway	interaction, high	750	<=1.0E-06	60/75	1.273e-27	207, 208, 695, 933, 971, 974, 1147, 1380, 2885, 2932, 3551, 3635, 4067, 4790, 4792, 4793, 5295, 5336, 5594, 5604, 6850, 7409, 7410, 8503, 8915, 10000, 10451, 23533, 27071, 29760, 84433, 118788								rs10031708, rs10037187, rs10040640, rs10043473, rs10056163, rs10064315, rs10070943, rs10071585, rs10075612, rs10078240, rs10089762, rs10100561, rs10114465, rs10114624, rs10119727, rs10132268, rs10147603, rs10218891, rs10229652, rs10240660, rs10241890, rs10252183, rs10267119, rs1027986, rs10280353, rs1028593, rs10443202, rs10487884, rs10491067, rs10493763, rs10494071, rs10494080, rs10494081, rs104…
Bacterial invasion of epithelial cells	interaction, high	627	<=1.0E-06	61/71	1.725e-31	857, 858, 859, 867, 868, 998, 1398, 1399, 2335, 2549, 3611, 3678, 5295, 6714, 8503, 9844, 10092, 10109, 23533, 23624, 25759, 26084, 53358, 81873, 399694								rs10037187, rs10040640, rs10043473, rs10056163, rs10064315, rs10070943, rs10071585, rs10075612, rs1007662, rs10078240, rs1016321, rs1017148, rs10171839, rs10172425, rs10199059, rs10201850, rs10202483, rs10209954, rs10224438, rs10227696, rs10228039, rs10239692, rs10239693, rs10255208, rs10256450, rs10257460, rs10267165, rs10268319, rs10274668, rs10277512, rs10279544, rs10282309, rs1035582, rs10356…
Calcium signaling pathway	interaction, high	3123	<=1.0E-06	145/177	1.027e-67	136, 146, 147, 148, 153, 154, 185, 552, 623, 624, 683, 805, 814, 815, 816, 817, 818, 886, 887, 952, 1128, 1129, 1131, 1133, 1139, 1812, 1816, 1909, 1910, 1956, 2064, 2065, 2066, 2149, 2903, 2905, 2906, 2911, 2915, 2925, 3269, 3274, 3356, 3358, 3360, 3361, 3362, 3363, 3706, 3707, 3973, 4638, 4923, 5021, 5023, 5024, 5025, 5026, 5027, 5156, 5159, 5255, 5256, 5257, 5330, 5331, 5332, 5335, 5336, 5567,…								rs1000061, rs10000775, rs10003447, rs10005574, rs10005635, rs10009286, rs1001064, rs10011914, rs10012684, rs10014946, rs10015062, rs10015110, rs10016073, rs10019008, rs10021665, rs10023113, rs10023943, rs1002513, rs10028838, rs10031040, rs10031786, rs10034033, rs10037879, rs10040249, rs10050608, rs10054686, rs10057481, rs10057497, rs10061244, rs10066266, rs10066581, rs10069450, rs10070886, rs1007…
Carbohydrate digestion and absorption	interaction, high	549	<=1.0E-06	37/44	6.194e-19	207, 208, 276, 279, 280, 486, 3938, 5295, 5330, 6476, 6523, 8503, 8972, 10000, 23533, 80834								rs10037187, rs10040640, rs10043473, rs10056163, rs10064315, rs10070943, rs10071585, rs10075612, rs10078240, rs1015204, rs1038810, rs1042712, rs10494003, rs10494011, rs10494043, rs10515052, rs10515058, rs10515062, rs10515070, rs10515086, rs10748478, rs10748518, rs10748519, rs10785739, rs10785758, rs10785759, rs10785764, rs10803158, rs10803171, rs10805422, rs10805425, rs1086089, rs1086090, rs108609…
Cell adhesion molecules (CAMs)	interaction, high	3327	<=1.0E-06	103/136	1.518e-42	214, 914, 920, 925, 926, 933, 940, 941, 942, 947, 958, 959, 965, 1272, 1364, 1365, 1462, 1493, 3105, 3106, 3107, 3108, 3109, 3111, 3112, 3113, 3115, 3117, 3118, 3119, 3122, 3126, 3127, 3133, 3134, 3135, 3655, 3676, 3680, 3683, 3684, 4099, 4267, 4359, 4684, 4685, 4756, 4897, 5010, 5175, 5788, 5792, 5797, 5818, 5819, 6401, 6402, 6403, 6404, 6614, 6693, 6900, 7412, 9019, 9071, 9073, 9074, 9075, 9076…								rs1000625, rs1001162, rs1002715, rs10045126, rs10047413, rs10049325, rs1005388, rs1005834, rs10059489, rs1006826, rs1006832, rs1006833, rs1007304, rs1007369, rs1007530, rs10081247, rs10082977, rs1008434, rs10084595, rs10085952, rs1009897, rs10099072, rs10110591, rs10114060, rs10118693, rs10121158, rs10122089, rs10122509, rs10127961, rs1013416, rs1015020, rs1015665, rs1015932, rs1016188, rs1016930…
Chemokine signaling pathway	interaction, high	2326	<=1.0E-06	150/189	1.957e-66	157, 207, 208, 643, 673, 998, 1147, 1230, 1232, 1233, 1234, 1235, 1236, 1237, 1398, 1399, 1524, 2268, 2786, 2787, 2788, 2791, 2793, 2829, 2868, 2869, 2870, 2885, 2919, 2920, 2932, 3055, 3551, 3576, 3577, 3579, 3702, 3717, 3718, 4067, 4283, 4790, 4792, 4793, 5058, 5196, 5197, 5295, 5330, 5331, 5332, 5473, 5567, 5568, 5594, 5604, 5613, 6346, 6347, 6348, 6351, 6352, 6354, 6355, 6356, 6357, 6358, 635…								rs10000203, rs10000241, rs10006360, rs1000927, rs10012879, rs10016230, rs1002084, rs10037187, rs10038760, rs10040640, rs10043473, rs10054204, rs10056163, rs10064315, rs10070943, rs10071585, rs10075612, rs1007662, rs10078240, rs10079961, rs1008454, rs1008673, rs10089762, rs10100561, rs10116352, rs10119004, rs10119727, rs10131301, rs10132268, rs10138800, rs1014157, rs1014638, rs10147603, rs1015077,…
Cholinergic synapse	interaction, high	1704	<=1.0E-06	45/113	5.267e-06	207, 208, 596, 814, 815, 816, 817, 818, 1128, 1129, 1131, 1133, 1136, 1137, 1139, 1143, 2534, 2786, 2787, 2788, 2791, 2793, 3717, 3759, 3760, 3761, 3763, 3768, 5295, 5330, 5331, 5332, 5567, 5568, 5594, 5604, 5613, 8503, 8973, 10000, 23236, 23533, 54331, 55970, 60482								rs10000775, rs1000173, rs10005635, rs10009286, rs10012684, rs10015062, rs10015110, rs1001953, rs10023113, rs10031040, rs10037187, rs10040249, rs10040640, rs10043473, rs10050608, rs1005546, rs10056163, rs10064315, rs10066581, rs10070943, rs10071585, rs10075612, rs10078240, rs10083886, rs1008454, rs10116352, rs1011729, rs10119004, rs10131301, rs10138800, rs1014157, rs1016379, rs10167400, rs10171648…
Chronic myeloid leukemia	interaction, medium	1209	<=1.0E-06	65/73	1.5e-35	25, 207, 208, 572, 595, 598, 613, 673, 861, 867, 868, 1019, 1021, 1147, 1398, 1399, 1487, 1488, 2122, 2885, 3066, 3551, 3845, 4088, 4089, 4790, 4792, 4893, 5295, 5594, 5604, 5781, 6654, 6655, 6776, 6777, 7042, 7043, 7046, 7048, 7157, 8503, 9846, 10000, 23533, 23624, 25759, 53358, 399694								rs10037187, rs1003827, rs10040640, rs10043473, rs10056163, rs10064315, rs1006639, rs10070943, rs10071585, rs10075612, rs1007662, rs10078240, rs1007837, rs1010609, rs1011185, rs10132268, rs10145260, rs10147603, rs1015249, rs1015602, rs1019855, rs10204958, rs10230949, rs10234981, rs10244133, rs1024467, rs10269570, rs10269774, rs10281173, rs1028593, rs1036097, rs1036307, rs10400584, rs10435256, rs10…
Cytokine-cytokine receptor interaction	interaction, ultra	1644	<=1.0E-06	206/265	5.198e-88	608, 943, 944, 958, 959, 970, 1435, 1436, 1439, 1440, 1489, 2056, 2321, 2322, 2324, 2688, 2689, 3439, 3440, 3441, 3442, 3443, 3444, 3445, 3447, 3448, 3449, 3451, 3452, 3454, 3455, 3456, 3459, 3460, 3467, 3552, 3553, 3554, 3558, 3560, 3562, 3565, 3566, 3568, 3569, 3570, 3574, 3578, 3586, 3587, 3588, 3592, 3593, 3596, 3597, 3604, 3605, 3606, 3791, 3815, 3952, 3976, 4055, 4254, 5008, 5155, 5156, 515…								rs1000515, rs10006293, rs10006747, rs10017970, rs10023994, rs10027875, rs10029166, rs10029718, rs1003199, rs10033375, rs10038062, rs10050046, rs10050597, rs1006026, rs10070761, rs10079816, rs10080135, rs10085109, rs10093522, rs1010101, rs10102276, rs10106730, rs10111172, rs10114224, rs10116540, rs10116615, rs1011851, rs10118667, rs10119678, rs10127728, rs10127763, rs10143597, rs10217110, rs102186…
Dilated cardiomyopathy	pathway	3127	<=1.0E-06	81/90	7.434e-45	60, 70, 71, 107, 108, 109, 111, 112, 113, 114, 115, 153, 775, 776, 779, 781, 782, 783, 784, 785, 786, 1605, 1674, 1756, 2778, 3479, 3655, 3672, 3673, 3674, 3675, 3676, 3678, 3679, 3680, 3685, 3688, 3690, 3691, 3693, 3694, 3695, 3696, 3908, 4000, 4607, 4624, 4625, 4633, 4634, 5567, 5568, 5613, 6262, 6442, 6443, 6444, 6445, 6546, 7042, 7043, 7124, 7139, 7168, 7169, 7170, 7171, 7273, 8515, 8516, 925…								rs1000014, rs1002671, rs10035541, rs10036164, rs1003617, rs10036440, rs10036787, rs1003738, rs10038971, rs10039324, rs10044804, rs10045068, rs10048831, rs10049174, rs10049380, rs1005077, rs1005213, rs10053728, rs1005381, rs10056289, rs10057067, rs10061798, rs10063966, rs10064971, rs1006737, rs10068942, rs10073394, rs10076488, rs10077734, rs1007856, rs10082812, rs10087741, rs10093375, rs10095393, …
Endocytosis	interaction, high	1934	<=1.0E-06	117/204	5.465e-30	153, 154, 157, 857, 858, 859, 867, 868, 998, 1234, 1436, 1956, 2060, 2065, 2066, 2149, 2263, 2264, 2321, 2348, 2352, 2868, 2869, 2870, 3105, 3106, 3107, 3133, 3134, 3135, 3304, 3480, 3559, 3560, 3577, 3579, 3791, 3815, 4092, 4914, 5156, 5337, 5338, 6714, 7037, 7046, 7048, 7251, 7852, 8853, 9135, 9727, 22841, 23362, 23527, 23550, 23624, 26056, 51028, 51534, 51652, 55616, 56288, 84249, 84440, 84552…								rs1002084, rs10050046, rs10054686, rs10061228, rs1006286, rs1006387, rs10066266, rs10075995, rs10081624, rs1008673, rs10087450, rs1010101, rs10106755, rs10111009, rs10153576, rs10159479, rs10165449, rs10167685, rs10172687, rs10175279, rs10177742, rs10180515, rs10180614, rs10180880, rs10183757, rs10184036, rs10189498, rs10192759, rs10197133, rs1019855, rs10199153, rs10200942, rs10201617, rs1020231…
Epstein-Barr virus infection	interaction, high	1734	<=1.0E-06	89/204	8.467e-13	207, 208, 596, 683, 952, 953, 956, 958, 965, 983, 1017, 1147, 1380, 1432, 1457, 1459, 2208, 2268, 2932, 3066, 3105, 3106, 3107, 3113, 3115, 3117, 3118, 3119, 3122, 3126, 3127, 3133, 3134, 3135, 3304, 3551, 3586, 3587, 3588, 3654, 3683, 3716, 3718, 4067, 4790, 4792, 4793, 5295, 5335, 5336, 5567, 5568, 5599, 5601, 5602, 5603, 5606, 5608, 5610, 5613, 5714, 5757, 6416, 6693, 6774, 6850, 6885, 7128, 7…								rs10001480, rs10016073, rs10019008, rs10024003, rs10026060, rs10029339, rs10033283, rs10037187, rs10040640, rs10043473, rs10056163, rs10064315, rs10070943, rs10071585, rs10075612, rs10078240, rs10089762, rs10100561, rs1011170, rs10114465, rs10114624, rs10118357, rs10132268, rs1013996, rs1014573, rs10147603, rs1016379, rs10164912, rs10166046, rs10167875, rs10168639, rs10177619, rs10184747, rs10185…
Fc epsilon RI signaling pathway	interaction, high	1174	<=1.0E-06	68/79	4.505e-35	207, 208, 695, 1432, 2205, 2206, 2207, 2534, 2885, 3562, 3565, 3596, 3635, 3937, 4067, 5295, 5319, 5320, 5321, 5322, 5335, 5336, 5594, 5599, 5601, 5602, 5603, 5604, 5606, 5608, 6416, 6850, 7124, 7409, 7410, 8398, 8503, 8681, 9846, 10000, 10451, 23533, 26279, 27040, 30814, 64600, 81579, 84647, 391013								rs10001480, rs10024003, rs10026060, rs10029339, rs10033283, rs10037187, rs10040640, rs10043473, rs10050695, rs10056163, rs10064315, rs10068619, rs10070943, rs10071585, rs10075612, rs10078240, rs1007837, rs10089762, rs10100561, rs10114465, rs10114624, rs10119727, rs1013996, rs1018378, rs1022649, rs1027986, rs1032213, rs10432016, rs10443202, rs10465592, rs10468608, rs10489410, rs10489767, rs1048984…
Fc gamma R-mediated phagocytosis	interaction, high	1180	<=1.0E-06	74/95	2.389e-32	207, 208, 998, 1398, 1399, 2212, 3055, 3635, 3984, 3985, 4067, 4082, 5058, 5295, 5321, 5335, 5336, 5337, 5338, 5594, 5604, 5788, 6198, 6199, 6850, 7409, 7410, 8398, 8503, 8853, 8877, 9846, 10000, 10092, 10109, 10451, 23533, 27040, 55616, 81873, 255189, 283748								rs10037187, rs10040640, rs10043473, rs10056163, rs1006387, rs10064315, rs10070943, rs10071585, rs10075612, rs10078240, rs1007837, rs10089762, rs10100561, rs10114465, rs10114624, rs10119727, rs10153576, rs10171839, rs10172687, rs10177742, rs1018378, rs10192759, rs10204214, rs1027986, rs1032213, rs1033391, rs1033804, rs10443202, rs10465592, rs10484458, rs10489410, rs10489767, rs10494071, rs10494080…
Focal adhesion	interaction, high	2415	<=1.0E-06	175/200	2.616e-91	81, 87, 88, 89, 207, 208, 330, 331, 572, 596, 673, 857, 858, 859, 998, 1291, 1292, 1293, 1398, 1399, 1956, 2064, 2321, 2324, 2335, 2534, 2885, 2909, 2932, 3082, 3371, 3381, 3479, 3480, 3611, 3655, 3672, 3673, 3675, 3676, 3678, 3679, 3680, 3791, 4638, 4659, 5058, 5062, 5063, 5155, 5156, 5159, 5228, 5295, 5594, 5599, 5601, 5602, 5604, 5728, 5923, 6696, 6714, 7094, 7143, 7148, 7409, 7410, 7422, 7424…								rs10001480, rs1000515, rs10006293, rs10006747, rs10017970, rs10023994, rs10024003, rs10026060, rs10027875, rs10029166, rs10029339, rs10029718, rs10030625, rs10033283, rs10033375, rs10037187, rs10040640, rs10043473, rs1004395, rs1004725, rs10050046, rs10056163, rs10057067, rs10064315, rs10070943, rs10071585, rs10075612, rs1007662, rs10078240, rs10082812, rs10085109, rs1009145, rs1011851, rs1011972…
Gastric acid secretion	pathway	2265	<=1.0E-06	71/74	1.866e-44	60, 107, 108, 109, 111, 112, 113, 114, 115, 476, 477, 480, 481, 482, 483, 495, 496, 760, 801, 805, 808, 810, 815, 816, 817, 818, 887, 1080, 1131, 2520, 2770, 2771, 2773, 2776, 2778, 3274, 3708, 3709, 3710, 3758, 3759, 3766, 3772, 3773, 3776, 3784, 4638, 5330, 5331, 5332, 5567, 5568, 5578, 5579, 5582, 5613, 6522, 6548, 6750, 6752, 7430, 9992, 23236, 23439, 51806, 54207, 85366, 91807, 115111, 19688…								rs10000775, rs10005635, rs10009286, rs10012684, rs10015062, rs10015110, rs10023113, rs10031040, rs10035541, rs10036787, rs10037879, rs1005043, rs10050608, rs10053728, rs10063966, rs10066581, rs10068942, rs10083886, rs10087741, rs1009207, rs10093375, rs10095393, rs10095524, rs10097218, rs10099092, rs10104127, rs1010544, rs1010665, rs10108431, rs10112018, rs1011729, rs1013063, rs10132599, rs1013316…
Glioma	interaction, high	799	<=1.0E-06	58/65	5.803e-32	207, 208, 673, 805, 815, 816, 817, 818, 1019, 1021, 1956, 2475, 2885, 3479, 3480, 5155, 5156, 5159, 5295, 5335, 5336, 5594, 5604, 5728, 7039, 7157, 8503, 10000, 23533, 25759, 53358, 399694								rs10000775, rs10005635, rs10009286, rs10012684, rs10015062, rs10015110, rs10023113, rs10031040, rs10037187, rs1003827, rs10040640, rs10043473, rs10050608, rs10056163, rs10064315, rs10066581, rs10070943, rs10071585, rs10075612, rs1007662, rs10078240, rs10082812, rs1010447, rs10153674, rs10172635, rs1019731, rs10230949, rs10234981, rs10244108, rs10244133, rs10256393, rs10269570, rs10269774, rs10281…
Glutamatergic synapse	interaction, medium	4055	<=1.0E-06	97/126	3.227e-41	157, 1742, 2744, 2770, 2771, 2773, 2775, 2776, 2778, 2782, 2786, 2787, 2788, 2791, 2793, 2890, 2891, 2892, 2893, 2897, 2898, 2899, 2900, 2901, 2903, 2904, 2905, 2906, 2911, 2913, 2914, 2915, 2916, 2917, 2918, 3760, 5319, 5320, 5321, 5322, 5330, 5331, 5332, 5337, 5338, 5530, 5532, 5533, 5534, 5567, 5568, 5578, 5579, 5582, 5594, 5613, 8398, 8681, 9229, 10681, 11261, 22941, 23236, 26279, 27165, 3081…								rs1000061, rs10000610, rs10004211, rs10005711, rs10011455, rs10011961, rs1001892, rs10029864, rs10030362, rs10031159, rs10031554, rs10035262, rs10035289, rs10045463, rs1005549, rs10056328, rs10061978, rs10067604, rs10070447, rs10072570, rs10073988, rs10075495, rs10077641, rs10080005, rs1008260, rs1008454, rs1008673, rs1008906, rs1008907, rs1010544, rs1012041, rs1012346, rs1012496, rs1012586, rs10…
Hematopoietic cell lineage	pathway	1050	<=1.0E-06	71/88	6.783e-33	290, 909, 910, 912, 913, 914, 915, 916, 920, 921, 925, 926, 928, 929, 931, 933, 945, 947, 948, 951, 952, 960, 966, 1378, 1380, 1435, 1436, 1437, 1440, 1441, 1604, 1791, 2056, 2057, 2208, 2322, 2811, 2814, 2993, 3122, 3126, 3127, 3552, 3553, 3554, 3559, 3562, 3565, 3566, 3567, 3568, 3569, 3570, 3574, 3575, 3655, 3672, 3673, 3674, 3675, 3676, 3678, 3684, 3690, 3815, 4254, 4311, 7037, 7124, 7173, 78…								rs10016073, rs10019008, rs1002655, rs1002656, rs10029931, rs10044838, rs10053847, rs10057067, rs1005834, rs10093522, rs1009897, rs1010101, rs10106730, rs1015260, rs10204515, rs10205700, rs10217110, rs1025039, rs1025192, rs10255691, rs10263896, rs1035732, rs1038034, rs10412123, rs10419722, rs10429953, rs10434440, rs1047481, rs10488809, rs10488968, rs10491434, rs10494190, rs10499563, rs10504684, rs…
HTLV-I infection	interaction, ultra	607	<=1.0E-06	50/268	0.8983	915, 916, 958, 3105, 3106, 3107, 3108, 3109, 3111, 3112, 3113, 3115, 3117, 3118, 3119, 3122, 3126, 3127, 3133, 3134, 3135, 3554, 3558, 3560, 3569, 3683, 3716, 3718, 4055, 5155, 5156, 5159, 5423, 5424, 7015, 7124, 7412, 7514, 7850, 8850, 9232, 10714, 23373, 23533, 29945, 64682, 64784, 94241, 200186, 246184								rs10018583, rs10027814, rs10086541, rs10093594, rs10098453, rs10167875, rs10178648, rs10255691, rs10263896, rs1034325, rs1044429, rs10488849, rs10493934, rs10493936, rs10499563, rs1050391, rs1050567, rs1051336, rs10517073, rs10520692, rs1055044, rs1059174, rs1063320, rs1077433, rs10793091, rs10793092, rs10852133, rs10866417, rs10875333, rs10889503, rs10889504, rs10899024, rs10908557, rs10950917, …
Intestinal immune network for IgA production	interaction, high	563	<=1.0E-06	38/49	3.854e-17	608, 940, 941, 942, 958, 959, 3108, 3109, 3111, 3112, 3113, 3115, 3117, 3118, 3119, 3122, 3126, 3127, 3558, 3565, 3569, 3586, 3676, 4055, 5284, 6387, 7852, 9020, 10673, 10803, 23308, 23495, 29851, 56477, 57379								rs1002084, rs10160186, rs10174652, rs10180136, rs10180515, rs10180781, rs10193976, rs10197133, rs10199153, rs10202310, rs10205700, rs10255691, rs10263896, rs1038034, rs1044429, rs10490573, rs10496744, rs10499563, rs1050391, rs10508881, rs10508882, rs10508884, rs1051336, rs10770847, rs10770856, rs10793513, rs10793514, rs10805674, rs10841875, rs10899957, rs10899964, rs10900040, rs10900053, rs109309…
Jak-STAT signaling pathway	interaction, high	1506	<=1.0E-06	127/155	1.991e-59	207, 208, 598, 867, 868, 1154, 1271, 1439, 1440, 1441, 1489, 2056, 2057, 2688, 2689, 2690, 2885, 3439, 3440, 3441, 3442, 3443, 3444, 3445, 3447, 3448, 3449, 3451, 3452, 3454, 3455, 3456, 3459, 3460, 3467, 3558, 3559, 3560, 3562, 3565, 3566, 3568, 3569, 3570, 3572, 3574, 3575, 3578, 3586, 3587, 3588, 3592, 3593, 3594, 3595, 3596, 3597, 3598, 3716, 3717, 3718, 3952, 3953, 3976, 3977, 4352, 5008, 52…								rs1002655, rs1002656, rs1003199, rs10036224, rs10037187, rs10038062, rs10040640, rs10043473, rs10044080, rs10044838, rs10045084, rs1005017, rs10050597, rs10050889, rs10053847, rs10055279, rs10056163, rs10056553, rs10059243, rs10064315, rs10070418, rs10070943, rs10071384, rs10071585, rs10075612, rs10078240, rs10079816, rs10080135, rs1009231, rs10093522, rs10106730, rs10116352, rs10116540, rs101166…
Leukocyte transendothelial migration	pathway	2861	<=1.0E-06	98/117	8.377e-48	60, 71, 81, 87, 88, 89, 394, 399, 998, 1003, 1364, 1365, 1432, 1495, 1496, 1499, 1500, 1535, 1536, 2185, 2770, 2771, 2773, 2909, 3676, 3683, 3684, 3688, 3689, 3702, 4267, 4301, 4313, 4318, 4478, 4633, 4688, 4689, 5010, 5175, 5290, 5291, 5293, 5294, 5295, 5335, 5336, 5578, 5579, 5582, 5603, 5747, 5781, 5829, 5879, 5880, 5906, 5908, 6387, 7070, 7294, 7408, 7409, 7410, 7412, 7414, 7430, 7852, 8503, …								rs10007288, rs1001162, rs1002084, rs10037187, rs10038162, rs1003873, rs10040640, rs10043473, rs10043478, rs10056163, rs10064315, rs1006607, rs10070943, rs10071585, rs10075612, rs1007740, rs10078240, rs10079961, rs1008434, rs10085952, rs10088475, rs1009145, rs1009365, rs10099072, rs10100812, rs1010544, rs10105905, rs10106750, rs10109834, rs10110591, rs10111852, rs10119727, rs10128270, rs10128526, …
MAPK signaling pathway	interaction, medium	5183	<=1.0E-06	214/268	1.309e-95	207, 208, 355, 356, 627, 673, 781, 782, 783, 784, 785, 786, 929, 994, 998, 1147, 1326, 1398, 1399, 1432, 1616, 1843, 1844, 1845, 1846, 1847, 1848, 1849, 1852, 1956, 2122, 2246, 2247, 2248, 2249, 2250, 2251, 2252, 2253, 2254, 2255, 2257, 2258, 2259, 2260, 2263, 2264, 2317, 2768, 2885, 3304, 3305, 3306, 3312, 3551, 3552, 3553, 3554, 3845, 3925, 4214, 4215, 4216, 4217, 4296, 4790, 4803, 4893, 4908, …								rs1000014, rs10001480, rs10004343, rs10005711, rs10008908, rs10011041, rs10011799, rs10011961, rs10016149, rs10016658, rs10017696, rs10021604, rs10022176, rs1002261, rs10024003, rs10025071, rs10025495, rs10025560, rs10026060, rs10027110, rs10029339, rs10030362, rs10031159, rs10031882, rs10033283, rs1003642, rs1003738, rs10037963, rs10045029, rs1004720, rs10049174, rs10049776, rs10050099, rs100516…
Natural killer cell mediated cytotoxicity	interaction, high	1130	<=1.0E-06	110/137	6.58e-50	355, 637, 673, 919, 962, 2207, 2534, 2885, 3002, 3105, 3106, 3107, 3133, 3135, 3439, 3440, 3441, 3442, 3443, 3444, 3445, 3447, 3448, 3449, 3451, 3452, 3454, 3455, 3456, 3459, 3460, 3683, 3805, 3806, 3809, 3821, 3824, 3932, 3937, 4068, 4277, 5058, 5295, 5335, 5336, 5594, 5604, 5781, 6452, 6850, 7124, 7409, 7410, 7535, 8503, 8743, 8793, 8794, 8795, 9436, 10451, 22914, 23533, 25759, 27040, 51744, 53…								rs10037187, rs10040640, rs10043473, rs10050695, rs10056163, rs10064315, rs10068619, rs10070943, rs10071585, rs10075612, rs1007662, rs10078240, rs10102276, rs10111172, rs10114465, rs10114624, rs10116540, rs10116615, rs10119678, rs10119727, rs1015249, rs1022649, rs10244133, rs1024467, rs10281173, rs1034325, rs10400584, rs10443202, rs10457852, rs10483286, rs10487888, rs10494071, rs10494080, rs104940…
Neuroactive ligand-receptor interaction	interaction, high	8101	<=1.0E-06	217/272	8.266e-97	134, 136, 140, 146, 147, 148, 150, 151, 152, 153, 154, 185, 186, 187, 552, 554, 623, 624, 680, 719, 728, 886, 887, 1081, 1128, 1129, 1131, 1133, 1134, 1135, 1136, 1137, 1138, 1139, 1140, 1142, 1143, 1146, 1241, 1268, 1511, 1812, 1813, 1814, 1816, 1901, 1902, 1903, 1909, 1910, 2147, 2149, 2150, 2357, 2359, 2488, 2550, 2554, 2555, 2556, 2557, 2558, 2559, 2560, 2561, 2562, 2564, 2565, 2566, 2567, 25…								rs1000061, rs10000610, rs10000940, rs10000957, rs10002281, rs10003447, rs10004211, rs10005483, rs10005574, rs1000754, rs10007816, rs10008749, rs10009502, rs10010161, rs1001064, rs10010675, rs10011455, rs10011914, rs10014946, rs10015199, rs10015366, rs10016894, rs10018276, rs10018305, rs1001859, rs10018601, rs10019885, rs10021452, rs10021665, rs10021851, rs10022662, rs10022753, rs10023614, rs10023…
Nicotine addiction	interaction, high	1512	<=1.0E-06	29/40	7.616e-12	1137, 1139, 2554, 2555, 2556, 2557, 2558, 2559, 2560, 2561, 2562, 2564, 2565, 2566, 2567, 2568, 2569, 2570, 2890, 2891, 2892, 2893, 2903, 2904, 2905, 2906, 8973, 55879, 200959								rs10000610, rs10000940, rs10002281, rs10004211, rs10011455, rs10015366, rs10016894, rs10018276, rs10021452, rs10023908, rs10025589, rs10025670, rs10025913, rs10025924, rs10028342, rs10029864, rs10031554, rs10034588, rs10035262, rs10035289, rs10035934, rs10044982, rs10045463, rs10045843, rs10050095, rs10053272, rs1005549, rs10056305, rs10056328, rs10060800, rs10061779, rs10061978, rs10067604, rs10…
Non-small cell lung cancer	pathway	1298	<=1.0E-06	48/54	1.752e-26	207, 208, 369, 572, 595, 673, 842, 1019, 1021, 1029, 1869, 1870, 1871, 1950, 1956, 2064, 2272, 2309, 2885, 3845, 4893, 5290, 5291, 5293, 5294, 5295, 5335, 5336, 5578, 5579, 5582, 5594, 5604, 5894, 5915, 5925, 6256, 6257, 6258, 6654, 6655, 6789, 7039, 7157, 8503, 10000, 23533, 83593								rs10029654, rs10037187, rs1003827, rs10040640, rs10043473, rs10056163, rs10064315, rs10070943, rs10071585, rs10075612, rs10078240, rs1010544, rs1011185, rs10118518, rs1013316, rs10145260, rs1014632, rs10204958, rs1021135, rs10226981, rs10230949, rs10234981, rs10244108, rs10244133, rs1024600, rs10256393, rs10269570, rs10269774, rs10281173, rs1038516, rs1041608, rs10428213, rs10435256, rs10451280, …
Oocyte meiosis	pathway	2002	<=1.0E-06	91/114	4.317e-41	107, 108, 109, 111, 112, 113, 114, 115, 367, 801, 805, 808, 810, 815, 816, 817, 818, 891, 898, 983, 991, 995, 996, 1017, 3479, 3480, 3708, 3709, 3710, 4085, 5241, 5347, 5500, 5501, 5515, 5518, 5519, 5525, 5527, 5528, 5529, 5530, 5532, 5533, 5534, 5567, 5568, 5594, 5604, 5613, 6195, 6196, 6197, 6500, 6790, 7529, 7531, 7532, 7533, 7534, 8454, 8881, 8945, 9126, 9134, 9232, 9700, 9748, 9978, 10393, 1…								rs10000775, rs10005635, rs10005711, rs10009286, rs10011961, rs10012684, rs10015062, rs10015110, rs10018583, rs10023113, rs10027814, rs10028496, rs10030362, rs10031040, rs10031159, rs10032067, rs10035541, rs1003642, rs10036787, rs10050608, rs10053728, rs10061285, rs10063966, rs10064428, rs10066581, rs10067312, rs10068589, rs10068942, rs10069013, rs10082812, rs10087741, rs10093375, rs10095393, rs10…
Osteoclast differentiation	interaction, high	1468	<=1.0E-06	94/128	4.931e-37	207, 208, 695, 814, 1147, 1432, 1435, 1436, 1535, 2212, 2534, 2885, 3454, 3455, 3456, 3459, 3460, 3551, 3552, 3553, 3554, 3716, 3932, 3937, 4689, 4790, 4792, 4982, 5295, 5336, 5594, 5599, 5601, 5602, 5603, 5604, 5608, 6772, 6850, 6885, 7006, 7046, 7048, 7124, 7297, 8503, 8600, 8651, 8792, 9020, 9021, 9846, 10000, 10326, 10990, 11006, 11024, 11026, 11027, 23533, 23547, 29760, 55423, 79168, 140885								rs10001480, rs10024003, rs10026060, rs10029339, rs10033283, rs10037187, rs10040249, rs10040640, rs10043473, rs10050695, rs10056163, rs10064315, rs10068619, rs10070943, rs10071585, rs10075612, rs10078240, rs1007837, rs1010101, rs1011170, rs10112537, rs10114465, rs10114624, rs10132268, rs1013996, rs1014573, rs10147603, rs1019855, rs10199181, rs1020322, rs1022649, rs1022926, rs1028593, rs1036097, rs…
Pancreatic secretion	pathway	2515	<=1.0E-06	91/101	2.318e-50	107, 108, 109, 111, 112, 113, 114, 115, 279, 280, 476, 477, 480, 481, 482, 483, 486, 489, 490, 491, 492, 493, 683, 760, 886, 952, 1056, 1080, 1131, 1179, 1357, 1358, 1359, 1360, 1361, 1504, 1811, 2776, 2778, 3708, 3709, 3710, 3778, 3784, 4218, 5319, 5320, 5321, 5322, 5330, 5331, 5332, 5406, 5407, 5408, 5578, 5579, 5582, 5644, 5645, 5646, 5874, 5879, 5906, 5908, 6262, 6344, 6522, 6548, 6558, 7220,…								rs10016073, rs10019008, rs10034033, rs10035541, rs10036787, rs10053728, rs10063966, rs10068942, rs10087741, rs10093375, rs10095393, rs10095524, rs10097218, rs10104127, rs1010544, rs10108431, rs10112018, rs1013316, rs1013510, rs1014632, rs1014699, rs10157412, rs1018378, rs10198275, rs10200558, rs1021457, rs10223203, rs1022596, rs1023096, rs10231513, rs10247485, rs10250598, rs10252537, rs10263705, …
Pathways in cancer	interaction, medium	5167	<=1.0E-06	285/327	4.273e-148	25, 207, 208, 330, 331, 332, 354, 355, 356, 367, 572, 595, 596, 598, 613, 637, 650, 652, 673, 675, 861, 867, 868, 898, 998, 1017, 1019, 1021, 1147, 1398, 1399, 1436, 1441, 1487, 1488, 1612, 1630, 1857, 1956, 2034, 2064, 2122, 2246, 2247, 2248, 2249, 2250, 2251, 2252, 2253, 2254, 2255, 2257, 2258, 2259, 2260, 2263, 2308, 2322, 2335, 2475, 2735, 2736, 2737, 2885, 2932, 3066, 3082, 3091, 3479, 3480,…								rs10001480, rs10006293, rs10006747, rs10016658, rs10024003, rs10025495, rs10026060, rs1002655, rs1002656, rs10029166, rs10029339, rs10029738, rs10033283, rs10037187, rs1003827, rs1003876, rs10040640, rs10043473, rs10045029, rs1004720, rs1004765, rs10049173, rs10049776, rs10056163, rs10062952, rs10064315, rs10064637, rs10065728, rs1006639, rs10068476, rs10070943, rs10071585, rs10075612, rs10077895…
Peroxisome	pathway	1172	<=1.0E-06	64/78	1.356e-30	30, 51, 189, 215, 225, 570, 847, 1610, 1962, 2053, 2180, 2181, 2182, 3155, 3295, 3417, 3418, 4358, 4598, 4843, 5052, 5189, 5190, 5191, 5194, 5195, 5264, 5824, 5825, 5826, 5828, 5830, 6342, 6647, 6648, 7498, 8309, 8310, 8443, 8504, 8528, 8540, 9409, 10455, 10478, 10654, 11001, 23305, 23417, 23600, 26061, 51179, 51268, 51703, 54363, 54677, 55670, 55711, 55825, 83594, 84188, 196743, 255027, 390916								rs10016221, rs10021219, rs10032937, rs10033885, rs10036615, rs10039846, rs10041164, rs10042762, rs10053373, rs10056109, rs10061706, rs10063272, rs10064760, rs10069629, rs10074987, rs10076826, rs10078652, rs10086475, rs10090781, rs10094496, rs10095813, rs10097260, rs10099720, rs10100175, rs10102576, rs10109008, rs10109533, rs10110693, rs1012515, rs1012731, rs1014772, rs10161126, rs10163267, rs1017…
Pertussis	interaction, ultra	190	<=1.0E-06	18/75	0.3506	710, 717, 718, 727, 805, 3394, 3552, 3553, 3569, 3586, 3592, 3593, 3659, 3684, 7124, 51561, 148022, 353376								rs1003199, rs10116271, rs10153674, rs10172635, rs10255691, rs10263896, rs1032596, rs10499563, rs10733650, rs10739585, rs10760135, rs10863202, rs10866712, rs10950917, rs10950919, rs10985112, rs10985126, rs10985127, rs11119447, rs11125126, rs11150610, rs11171806, rs1122913, rs11569501, rs11569507, rs11569511, rs11569536, rs11569538, rs11603020, rs11640000, rs11642511, rs11642887, rs11646468, rs1164…
Regulation of actin cytoskeleton	interaction, high	2784	<=1.0E-06	161/214	3.134e-65	81, 87, 88, 89, 623, 624, 673, 929, 998, 1128, 1129, 1131, 1133, 1398, 1399, 1956, 2147, 2149, 2246, 2247, 2248, 2249, 2250, 2251, 2252, 2253, 2254, 2255, 2257, 2258, 2259, 2260, 2263, 2264, 2335, 2909, 3071, 3655, 3672, 3673, 3675, 3676, 3678, 3679, 3680, 3681, 3682, 3683, 3684, 3687, 3984, 3985, 4638, 4659, 5058, 5062, 5063, 5155, 5156, 5159, 5295, 5594, 5604, 6714, 7074, 7409, 7410, 8074, 8503…								rs1000515, rs1000927, rs10016658, rs10017970, rs10023994, rs10025495, rs10027875, rs10029718, rs10033375, rs10035272, rs10037187, rs10037858, rs10038502, rs10040640, rs10043473, rs10045029, rs1004720, rs1004725, rs10049776, rs10052330, rs10056163, rs10057067, rs10058181, rs10062952, rs10063413, rs10064315, rs10064637, rs10065728, rs10068476, rs10070943, rs10071585, rs10075612, rs10076465, rs10076…
Renal cell carcinoma	interaction, medium	955	<=1.0E-06	58/70	2.758e-28	207, 208, 673, 998, 1398, 1399, 2034, 2549, 2885, 2889, 3082, 3091, 3845, 4893, 5058, 5062, 5063, 5155, 5228, 5295, 5594, 5604, 5781, 5879, 5906, 5908, 6654, 6655, 6921, 6923, 7039, 7042, 7043, 7422, 7424, 7428, 8453, 8503, 9978, 10000, 10298, 23533, 56924, 57144, 201163								rs10006293, rs10006747, rs10029166, rs10037187, rs10040640, rs10043473, rs1004725, rs10056163, rs10064315, rs10070943, rs10071585, rs10075612, rs10078240, rs1011185, rs1011851, rs10145260, rs1015249, rs10187368, rs10204958, rs10244133, rs1024467, rs10245449, rs1025612, rs10259820, rs10262336, rs10268721, rs10271531, rs10281173, rs10400584, rs10482751, rs10482791, rs10482795, rs10482796, rs1048360…
Retrograde endocannabinoid signaling	pathway	3489	<=1.0E-06	89/103	6.758e-45	107, 108, 109, 111, 112, 113, 114, 115, 747, 773, 774, 775, 776, 779, 1268, 1432, 2166, 2554, 2555, 2556, 2557, 2558, 2559, 2560, 2561, 2562, 2564, 2565, 2566, 2567, 2568, 2569, 2570, 2770, 2771, 2773, 2775, 2776, 2782, 2786, 2787, 2788, 2791, 2793, 2890, 2891, 2892, 2893, 2911, 2915, 3708, 3709, 3710, 3760, 3762, 3763, 3765, 5330, 5331, 5332, 5567, 5568, 5578, 5579, 5582, 5594, 5599, 5601, 5602,…								rs1000061, rs10000610, rs10000940, rs10001480, rs10002281, rs10004211, rs10011455, rs10015366, rs10016894, rs10018276, rs10021452, rs10023908, rs10024003, rs10025589, rs10025670, rs10025913, rs10025924, rs10026060, rs10028342, rs10029339, rs10029864, rs10031554, rs10033283, rs10034588, rs10035262, rs10035289, rs10035541, rs10035934, rs10036787, rs10044982, rs10045463, rs10045843, rs10050095, rs10…
Salivary secretion	pathway	2990	<=1.0E-06	77/89	6.733e-40	107, 108, 109, 111, 112, 113, 114, 115, 146, 147, 148, 153, 154, 276, 476, 477, 480, 481, 482, 483, 486, 490, 491, 492, 493, 683, 801, 805, 808, 810, 820, 952, 1131, 1469, 1470, 1471, 1472, 1473, 1755, 2776, 2778, 2977, 2982, 2983, 3708, 3709, 3710, 3778, 3783, 4025, 4069, 4589, 4842, 5330, 5331, 5332, 5542, 5554, 5567, 5568, 5578, 5579, 5582, 5592, 5593, 5613, 6263, 6522, 6548, 6558, 6779, 23236…								rs10016073, rs10019008, rs10019835, rs10032771, rs10035541, rs10036787, rs1003983, rs10053728, rs10054686, rs10063966, rs10066266, rs10068942, rs10075995, rs10082353, rs10082503, rs10087741, rs10092442, rs10093375, rs10094660, rs10095393, rs10095524, rs10096064, rs10097218, rs10101343, rs10102339, rs10102438, rs10104127, rs1010544, rs10108431, rs10112018, rs10128399, rs10128457, rs10128514, rs101…
Serotonergic synapse	pathway	3641	<=1.0E-06	106/114	7.907e-61	111, 239, 240, 242, 246, 247, 351, 369, 673, 773, 774, 775, 776, 779, 836, 1557, 1558, 1559, 1562, 1573, 1644, 1843, 2560, 2561, 2562, 2770, 2771, 2773, 2775, 2776, 2778, 2782, 2786, 2787, 2788, 2791, 2793, 3350, 3351, 3352, 3354, 3355, 3356, 3358, 3359, 3360, 3361, 3362, 3363, 3708, 3709, 3710, 3751, 3760, 3762, 3763, 3765, 3781, 3845, 4128, 4129, 4893, 5319, 5320, 5321, 5322, 5330, 5331, 5332, …								rs10002281, rs1001064, rs10015366, rs10016894, rs1002513, rs10025913, rs10035934, rs10036660, rs10038625, rs10039523, rs10042862, rs10043271, rs10044063, rs10044982, rs10045142, rs10051640, rs10051670, rs10053427, rs1005546, rs10061244, rs1006737, rs10071490, rs10076899, rs10077462, rs10078772, rs1008454, rs1010544, rs10107837, rs1010887, rs1011185, rs1011609, rs10131301, rs1013316, rs10138800, r…
Small cell lung cancer	interaction, high	521	<=1.0E-06	78/85	9.282e-45	207, 208, 330, 331, 596, 598, 1017, 1019, 1021, 1147, 2335, 3551, 3655, 3673, 3675, 4790, 4792, 5295, 5728, 7157, 7185, 8503, 10000, 23533, 54205, 79444, 112401								rs10037187, rs1003827, rs10040640, rs10043473, rs10056163, rs10064315, rs10070943, rs10071585, rs10075612, rs10078240, rs10118357, rs10132268, rs10147603, rs1015260, rs10172425, rs10199059, rs10201850, rs10202483, rs10209954, rs10230949, rs10234981, rs10269570, rs10269774, rs10276962, rs1028593, rs10430641, rs10432530, rs10435256, rs10488529, rs10498037, rs10498039, rs10501999, rs10503078, rs1050…
Sphingolipid metabolism	interaction, medium	543	<=1.0E-06	23/40	4.317e-07	410, 427, 2531, 2581, 2629, 4759, 6609, 7357, 8877, 9331, 9514, 9517, 10558, 10825, 29956, 55304, 55331, 56624, 91012, 125981, 204219, 253782, 340485								rs1002666, rs10108779, rs10112857, rs10118371, rs10119829, rs10120186, rs10123805, rs10132895, rs10135955, rs10139003, rs10140584, rs10143139, rs10174987, rs10179586, rs10186450, rs10189316, rs1020572, rs1022560, rs1022561, rs1029340, rs1030561, rs10485759, rs10497340, rs10757059, rs1076790, rs1076791, rs10783337, rs10811179, rs10811184, rs10817218, rs10817224, rs10817242, rs10817245, rs10825481,…
T cell receptor signaling pathway	interaction, high	1551	<=1.0E-06	93/108	1.419e-47	207, 208, 867, 868, 915, 916, 919, 920, 925, 926, 940, 959, 998, 1019, 1147, 1326, 1432, 1493, 1739, 2534, 2885, 2932, 3551, 3558, 3565, 3586, 3702, 3932, 3937, 4690, 4790, 4792, 4793, 5058, 5062, 5063, 5295, 5335, 5594, 5601, 5603, 5604, 5788, 6885, 7006, 7124, 7409, 7410, 7535, 8440, 8503, 8915, 9020, 9402, 10000, 10298, 10451, 23533, 23624, 27040, 29851, 56924, 57144, 84433								rs10037187, rs10040640, rs10043473, rs1004725, rs10050695, rs10056163, rs1005834, rs10064315, rs10068619, rs10070943, rs10071585, rs10075612, rs10078240, rs10079961, rs1011170, rs10119727, rs10132268, rs1014573, rs10147603, rs10174652, rs10179639, rs10180136, rs10180552, rs10180781, rs10182846, rs10193976, rs10194269, rs10198057, rs1020322, rs10203692, rs1022649, rs10229652, rs10240660, rs1024189…
Toxoplasmosis	interaction, medium	1781	<=1.0E-06	114/133	1.243e-57	207, 208, 330, 331, 572, 596, 598, 958, 959, 1147, 1234, 1432, 2770, 2771, 2773, 2775, 3108, 3109, 3111, 3112, 3113, 3115, 3117, 3118, 3119, 3122, 3126, 3127, 3304, 3305, 3306, 3312, 3458, 3459, 3460, 3551, 3586, 3587, 3588, 3592, 3593, 3654, 3655, 3716, 3717, 4615, 4790, 4792, 4793, 5295, 5319, 5320, 5321, 5322, 5594, 5599, 5601, 5602, 5603, 5606, 5608, 6772, 6774, 6885, 7042, 7043, 7097, 7099, …								rs10001480, rs10024003, rs10026060, rs10029339, rs1003199, rs10033283, rs10037187, rs10040640, rs10043473, rs10056163, rs10064315, rs10070943, rs10071585, rs10075612, rs10078240, rs1011170, rs10116352, rs10119004, rs10132268, rs1013996, rs1014573, rs10147603, rs10151495, rs1018378, rs10199181, rs1020322, rs10229737, rs10241877, rs10244538, rs10268519, rs10274707, rs10276962, rs10277713, rs1028593…
Transcriptional misregulation in cancer	pathway	3721	<=1.0E-06	151/180	9.452e-72	330, 466, 472, 597, 598, 604, 860, 861, 862, 894, 904, 905, 929, 942, 958, 1025, 1026, 1027, 1031, 1050, 1051, 1053, 1236, 1436, 1437, 1655, 1848, 2005, 2078, 2115, 2118, 2119, 2120, 2130, 2138, 2308, 2313, 2321, 2322, 2521, 2530, 2892, 3002, 3020, 3066, 3087, 3195, 3205, 3207, 3248, 3398, 3479, 3480, 3486, 3560, 3562, 3569, 3576, 3684, 3695, 3728, 4005, 4086, 4094, 4149, 4193, 4208, 4211, 4221, …								rs1002897, rs10029864, rs10032244, rs10052296, rs10065473, rs1006639, rs10081429, rs10082812, rs10083488, rs10083525, rs10083792, rs10085433, rs10088475, rs10090024, rs10092786, rs10096521, rs10096531, rs1009685, rs10098654, rs10098981, rs1009951, rs1009953, rs1010038, rs1010040, rs1010101, rs10103191, rs10103716, rs10105905, rs10106750, rs1010902, rs1010903, rs10111348, rs10111852, rs10113747, r…
Tumor viruses and cancer	interaction, high	1265	<=1.0E-06	70/207	1.541e-05	81, 87, 88, 89, 572, 718, 983, 998, 1017, 1019, 1021, 1111, 1232, 1233, 1234, 1237, 1739, 2885, 3066, 3105, 3106, 3107, 3133, 3134, 3135, 3249, 3572, 3716, 3718, 4055, 4067, 4790, 4792, 5295, 5366, 5423, 5567, 5568, 5594, 5610, 5613, 6714, 6774, 6776, 6777, 6850, 7157, 7185, 8344, 8347, 8360, 8364, 8365, 8367, 8379, 8503, 8850, 9261, 9734, 9759, 10014, 11317, 23513, 23533, 51564, 55697, 55869, 79…								rs1002169, rs1002170, rs10037187, rs1003827, rs10040640, rs10043473, rs10044080, rs10045084, rs10056163, rs10059243, rs10064315, rs10070943, rs10071585, rs10075612, rs10078240, rs10089762, rs1009145, rs10100561, rs10114465, rs10114624, rs10118357, rs10132268, rs10141794, rs1014638, rs10147603, rs1016379, rs10164912, rs10168639, rs10177619, rs10184747, rs10185293, rs10186131, rs10202774, rs1020706…
Ubiquitin mediated proteolysis	pathway	2104	<=1.0E-06	117/139	2.432e-57	330, 331, 672, 867, 868, 991, 996, 997, 1161, 1643, 3093, 4193, 4214, 4281, 4591, 4734, 5071, 5371, 6477, 6500, 6502, 6921, 6923, 7189, 7320, 7321, 7322, 7323, 7324, 7325, 7326, 7327, 7328, 7329, 7332, 7334, 7337, 7428, 8065, 8451, 8452, 8453, 8454, 8554, 8651, 8881, 8916, 8924, 8925, 8945, 9021, 9039, 9063, 9246, 9320, 9354, 9616, 9690, 9817, 9820, 9886, 9978, 10054, 10055, 10075, 10277, 10393, …								rs10003555, rs1000587, rs1000672, rs1000769, rs10010188, rs10013481, rs10018583, rs10027814, rs10028496, rs10029800, rs10032067, rs1003213, rs10032212, rs10033601, rs10037963, rs10044719, rs10050512, rs10051671, rs10052172, rs10061285, rs10064428, rs10067312, rs10068589, rs10069013, rs1007007, rs10074493, rs1008531, rs10086340, rs1008676, rs10093238, rs10106855, rs1012424, rs10152713, rs10162627,…
Vascular smooth muscle contraction	interaction, medium	2477	<=1.0E-06	92/116	4.281e-41	136, 146, 147, 148, 185, 552, 673, 800, 801, 805, 808, 810, 1579, 1909, 2767, 2768, 2776, 2778, 4637, 4638, 4659, 4660, 4881, 4882, 5319, 5320, 5321, 5322, 5330, 5331, 5332, 5500, 5501, 5567, 5568, 5578, 5579, 5580, 5581, 5582, 5583, 5588, 5592, 5594, 5604, 5613, 5739, 8398, 8681, 9475, 9826, 10242, 10267, 10268, 10335, 10672, 23236, 23365, 26279, 27094, 27345, 30814, 51806, 64600, 81579, 84647, …								rs10003447, rs10028838, rs1006168, rs10082235, rs10082353, rs10082503, rs1008663, rs10092442, rs10094660, rs10096064, rs10101343, rs10102339, rs10102438, rs1010544, rs10128399, rs10128457, rs10128514, rs10132599, rs1013316, rs10134093, rs1014632, rs10153674, rs1016379, rs10166692, rs10167277, rs10167883, rs10172635, rs10179954, rs1018378, rs10188306, rs10189339, rs10191120, rs1019484, rs10198045,…
Viral myocarditis	interaction, high	467	<=1.0E-06	54/72	1.399e-22	25, 27, 637, 857, 940, 941, 942, 958, 959, 1525, 1604, 1605, 2534, 3105, 3106, 3107, 3108, 3109, 3111, 3112, 3113, 3115, 3117, 3118, 3119, 3122, 3126, 3127, 3133, 3134, 3135, 3683, 6442, 54205								rs10174652, rs10193976, rs1022649, rs10227696, rs10276962, rs1034325, rs1044429, rs10490573, rs1049334, rs1050391, rs1051336, rs1059174, rs1063320, rs10746450, rs10746451, rs1077433, rs10793970, rs10901275, rs10901281, rs10901285, rs10901294, rs10901296, rs10901297, rs10913690, rs11244112, rs11244146, rs11689629, rs11792273, rs11911177, rs11971170, rs12012220, rs12100401, rs12134611, rs12191230, …
Amyotrophic lateral sclerosis (ALS)	pathway	1250	0.0002	43/53	1.304e-20	317, 572, 596, 598, 637, 834, 836, 842, 847, 1432, 1616, 2890, 2891, 2903, 2904, 2905, 2906, 4217, 4741, 4744, 4747, 4842, 5530, 5532, 5533, 5534, 5603, 5606, 5608, 5630, 5868, 5879, 5961, 6506, 6647, 7124, 7133, 7157, 11261, 54205, 57679, 63928, 79139								rs10000610, rs10004211, rs10005711, rs10011455, rs10011961, rs10030362, rs10031159, rs10031554, rs10035262, rs10035289, rs10045463, rs1005549, rs10056328, rs10061978, rs10067604, rs10070447, rs10072570, rs10073988, rs10075495, rs1007573, rs10077641, rs10080005, rs10110118, rs1011969, rs1012473, rs1012586, rs1013548, rs1013996, rs1019738, rs10276962, rs1028565, rs1036342, rs1036605, rs1036606, rs1…
Arrhythmogenic right ventricular cardiomyopathy (ARVC)	pathway	3748	0.0002	70/74	1.264e-42	60, 71, 81, 87, 88, 89, 775, 776, 779, 781, 782, 783, 784, 785, 786, 1000, 1495, 1496, 1499, 1605, 1674, 1756, 1824, 1829, 1832, 2697, 3655, 3672, 3673, 3674, 3675, 3676, 3678, 3679, 3680, 3685, 3688, 3690, 3691, 3693, 3694, 3695, 3696, 3728, 3908, 4000, 5318, 6262, 6442, 6443, 6444, 6445, 6546, 6932, 6934, 8515, 8516, 9254, 10368, 10369, 22801, 27091, 27092, 29119, 51176, 55799, 59284, 59285, 83…								rs1000014, rs1002671, rs10036164, rs1003617, rs10036440, rs1003738, rs10038162, rs10038971, rs10039324, rs10043478, rs10044804, rs10045068, rs10048831, rs10049174, rs10049380, rs1005077, rs1005213, rs1005381, rs10055448, rs10056289, rs10057067, rs10061798, rs10064971, rs1006607, rs1006737, rs10073394, rs10076488, rs1007740, rs10077734, rs1007856, rs1008011, rs1009145, rs1012311, rs10128270, rs101…
Cocaine addiction	pathway	1535	0.0002	40/50	1.935e-18	111, 468, 627, 1020, 1385, 1386, 1388, 1644, 1742, 1812, 1813, 2354, 2770, 2771, 2773, 2778, 2891, 2903, 2904, 2905, 2906, 2913, 3725, 4128, 4129, 4790, 5173, 5567, 5568, 5613, 5970, 6531, 6570, 6571, 8787, 9586, 64764, 84699, 90993, 116443								rs10000610, rs10004211, rs10011455, rs10031554, rs1003407, rs10052016, rs10053602, rs1005549, rs10057481, rs10057497, rs10069450, rs10070886, rs1010271, rs10107837, rs10115450, rs10116192, rs10120848, rs10123826, rs1012586, rs1013264, rs1013548, rs10159308, rs1016181, rs1016379, rs10172070, rs1017685, rs10180144, rs1018077, rs1018078, rs10218421, rs10219275, rs10224250, rs10225559, rs10225574, rs…
ErbB signaling pathway	interaction, high	1792	0.0002	78/87	6.06e-43	25, 27, 207, 208, 374, 572, 673, 685, 815, 816, 817, 818, 867, 868, 1398, 1399, 1839, 1956, 2064, 2065, 2066, 2069, 2475, 2549, 2885, 2932, 3084, 4690, 5058, 5062, 5063, 5295, 5335, 5336, 5594, 5599, 5601, 5602, 5604, 6198, 6199, 6416, 6714, 6776, 6777, 7039, 8440, 8503, 9542, 10000, 10298, 23533, 23624, 25759, 53358, 56924, 57144, 145957, 399694								rs10000775, rs10001480, rs10002688, rs10005635, rs10009286, rs10012684, rs10015062, rs10015110, rs10017114, rs10022745, rs10023113, rs10024003, rs10025144, rs10026060, rs10029339, rs10031040, rs10033283, rs10037187, rs10040640, rs10043473, rs1004725, rs10050608, rs10056163, rs10064315, rs10066581, rs10070943, rs10071585, rs10075612, rs1007662, rs10078240, rs10087434, rs10089599, rs10093657, rs100…
GABAergic synapse	interaction, high	1387	0.0002	40/90	7.119e-07	2550, 2554, 2555, 2556, 2557, 2558, 2559, 2560, 2561, 2562, 2564, 2565, 2566, 2567, 2568, 2569, 2570, 2786, 2787, 2788, 2791, 2793, 3763, 5334, 5567, 5568, 5613, 6529, 6538, 6540, 6714, 9001, 9568, 10243, 27165, 54331, 55879, 55970, 66008, 200959								rs10000940, rs10002281, rs10015366, rs10016894, rs10018276, rs10021452, rs10023908, rs10025589, rs10025670, rs10025913, rs10025924, rs10028342, rs10034588, rs10035934, rs10044982, rs10045843, rs10049332, rs10050095, rs10053272, rs1005546, rs10056305, rs10060800, rs10061779, rs10068980, rs10071603, rs10077462, rs10078313, rs10081642, rs1008454, rs1011365, rs10122943, rs10125760, rs10131301, rs1013…
Glycerophospholipid metabolism	pathway	1880	0.0002	68/82	5.449e-33	1040, 1103, 1119, 1607, 1608, 1609, 2819, 2820, 5130, 5319, 5320, 5321, 5322, 5337, 5338, 8398, 8443, 8525, 8526, 8527, 8611, 8612, 8613, 8681, 8760, 9162, 9468, 9489, 9663, 9791, 9926, 10162, 10390, 10400, 10434, 10554, 10908, 23171, 23175, 23761, 26279, 30814, 50487, 54675, 54947, 55224, 55500, 56894, 56895, 56985, 56994, 57678, 64600, 64900, 79143, 79888, 81579, 84647, 84803, 85465, 129642, 13…								rs10005962, rs10016545, rs1002297, rs10026591, rs10032581, rs1006757, rs1007854, rs1011575, rs1013986, rs1015716, rs10160166, rs10170463, rs10175906, rs1018378, rs10185097, rs10191994, rs1019382, rs1019583, rs10196273, rs10198885, rs1019906, rs10200589, rs1020251, rs1020344, rs10204395, rs10205312, rs10207070, rs1020961, rs10210269, rs10211429, rs10227486, rs10229230, rs10234581, rs10236653, rs10…
Hedgehog signaling pathway	interaction, medium	1355	0.0002	48/56	6.034e-25	650, 652, 653, 654, 655, 656, 1452, 1454, 1455, 1456, 2619, 2735, 2736, 2737, 2932, 5567, 5568, 5613, 5727, 7472, 7473, 7474, 7475, 7476, 7478, 7479, 7480, 7481, 7482, 7483, 7484, 7546, 8643, 8945, 23291, 27148, 51384, 51684, 51715, 53944, 54361, 64399, 80326, 81029, 89780, 122011, 353500								rs10029738, rs10038345, rs1003876, rs10043440, rs1004434, rs10049173, rs10055109, rs10055291, rs10061285, rs10063876, rs10064428, rs10067312, rs10068589, rs10069013, rs10070979, rs10085115, rs10120212, rs10124274, rs10129157, rs10132541, rs10136885, rs10137772, rs10144925, rs10147611, rs10151226, rs1015985, rs1016379, rs10193725, rs10218421, rs10229523, rs1023114, rs10234444, rs10237371, rs102410…
Hypertrophic cardiomyopathy (HCM)	pathway	2684	0.0002	74/83	2.096e-40	60, 70, 71, 775, 776, 779, 781, 782, 783, 784, 785, 786, 1605, 1636, 1674, 1756, 3479, 3569, 3655, 3672, 3673, 3674, 3675, 3676, 3678, 3679, 3680, 3685, 3688, 3690, 3691, 3693, 3694, 3695, 3696, 3908, 4000, 4607, 4624, 4625, 4633, 4634, 5562, 5563, 5564, 5565, 6262, 6442, 6443, 6444, 6445, 6546, 7042, 7043, 7124, 7139, 7168, 7169, 7170, 7171, 7273, 8515, 8516, 9254, 10368, 10369, 22801, 27091, 27…								rs1000014, rs1002671, rs10036164, rs1003617, rs10036440, rs1003738, rs10038971, rs10039324, rs10044804, rs10045068, rs10048831, rs10049174, rs10049380, rs1005077, rs1005213, rs1005381, rs10056289, rs10057067, rs10061798, rs10062565, rs10064971, rs1006737, rs10073394, rs10076488, rs10077734, rs1007856, rs10082812, rs1012311, rs1014038, rs1015260, rs10157412, rs1015846, rs10161032, rs10161275, rs10…
Long-term potentiation	pathway	2596	0.0002	62/70	1.17e-33	107, 114, 369, 468, 673, 775, 801, 805, 808, 810, 814, 815, 816, 817, 818, 1387, 2033, 2776, 2890, 2891, 2903, 2904, 2905, 2906, 2911, 2915, 3708, 3709, 3710, 3845, 4659, 4893, 5330, 5331, 5332, 5500, 5501, 5502, 5530, 5532, 5533, 5534, 5567, 5568, 5578, 5579, 5582, 5594, 5604, 5613, 5894, 5906, 5908, 6195, 6196, 6197, 10411, 11261, 23236, 27330, 51806, 63928								rs1000061, rs10000610, rs10000775, rs10004211, rs10005635, rs10005711, rs10009286, rs10011455, rs10011961, rs10012684, rs10015062, rs10015110, rs10023113, rs10030362, rs10031040, rs10031159, rs10031554, rs10035262, rs10035289, rs1003642, rs10040249, rs10045463, rs10050608, rs1005549, rs10056328, rs10061978, rs10066581, rs1006737, rs10067604, rs10070447, rs10072570, rs10073988, rs10075495, rs10077…
Measles	pathway	1987	0.0002	116/134	1.264e-59	103, 207, 208, 355, 356, 595, 868, 894, 896, 898, 915, 916, 940, 1017, 1019, 1021, 1027, 1147, 1457, 1459, 2534, 2932, 3304, 3305, 3306, 3312, 3439, 3440, 3441, 3442, 3443, 3444, 3445, 3447, 3448, 3449, 3451, 3452, 3454, 3455, 3456, 3458, 3459, 3460, 3552, 3553, 3558, 3559, 3560, 3565, 3569, 3592, 3593, 3596, 3654, 3716, 3717, 3718, 4068, 4478, 4599, 4615, 4790, 4792, 4793, 4938, 4939, 4940, 5290…								rs1003199, rs10037187, rs1003827, rs10040640, rs1004112, rs10043473, rs10056163, rs10064315, rs10070943, rs10071585, rs10075612, rs10078240, rs10090183, rs10100472, rs10102276, rs10111172, rs1011170, rs10116352, rs10116540, rs10116615, rs10119004, rs10119678, rs10132268, rs1014573, rs10147603, rs10151495, rs10156225, rs10168354, rs10174652, rs10193976, rs10194748, rs10199181, rs1020322, rs1020348…
Protein processing in endoplasmic reticulum	pathway	2711	0.0002	139/167	1.083e-66	267, 468, 573, 578, 596, 823, 824, 1388, 1409, 1603, 1650, 2081, 2923, 3300, 3301, 3304, 3305, 3306, 3312, 3320, 3326, 3337, 3703, 3998, 4121, 4217, 4287, 4780, 5071, 5599, 5601, 5602, 5610, 5611, 5887, 6184, 6185, 6238, 6396, 6400, 6500, 6745, 6746, 6747, 7095, 7184, 7186, 7321, 7322, 7323, 7324, 7325, 7326, 7327, 7353, 7415, 7466, 7494, 7991, 8454, 8720, 9373, 9451, 9532, 9601, 9632, 9695, 9709…								rs10001480, rs1001143, rs10012946, rs10014331, rs10024003, rs10026060, rs10029339, rs10033283, rs10041986, rs10044736, rs10074461, rs10075893, rs10077796, rs1008676, rs10091071, rs10094375, rs10098376, rs10103753, rs10106008, rs10109908, rs10115446, rs10116424, rs10117160, rs1011969, rs10121003, rs1012424, rs10125432, rs10129518, rs10130398, rs10130478, rs10130648, rs1013140, rs10131468, rs101325…
Staphylococcus aureus infection	pathway	355	0.0002	40/56	7.458e-16	629, 712, 713, 716, 717, 718, 719, 727, 728, 1828, 2204, 2212, 2266, 2357, 2359, 3075, 3108, 3109, 3111, 3112, 3113, 3115, 3117, 3118, 3119, 3122, 3126, 3127, 3426, 3586, 3683, 3684, 3689, 4153, 5340, 5648, 5724, 6403, 6404, 10747								rs10014507, rs10116271, rs1031732, rs10423494, rs10424234, rs1044429, rs10494355, rs1050391, rs1051336, rs10517602, rs10733086, rs10733650, rs10737680, rs10739585, rs1074801, rs10760135, rs10800462, rs10801555, rs10824381, rs10824779, rs10824784, rs10846450, rs10853782, rs10857277, rs10919203, rs10985112, rs10985126, rs10985127, rs11002340, rs11003040, rs11003084, rs11003114, rs11057118, rs110571…
Systemic lupus erythematosus	interaction, ultra	293	0.0002	55/138	2.359e-07	717, 718, 727, 940, 941, 942, 958, 959, 2212, 3108, 3109, 3111, 3112, 3113, 3115, 3117, 3118, 3119, 3122, 3126, 3127, 3586, 6738, 7124, 8332, 8335, 8344, 8347, 8353, 8355, 8358, 8360, 8364, 8365, 8367, 8968, 286436, 440093								rs10116271, rs10174652, rs10193976, rs1044429, rs10484434, rs10484435, rs10490573, rs10494355, rs1050391, rs10506080, rs1051336, rs10733650, rs10739585, rs10743769, rs10760135, rs10801173, rs10844025, rs10844055, rs10946813, rs10985112, rs10985126, rs10985127, rs11051588, rs11051643, rs11051695, rs11119447, rs1150966, rs1150990, rs11569501, rs11569507, rs11569511, rs11569536, rs11569538, rs116111…
Tight junction	interaction, medium	2520	0.0002	89/133	3.586e-30	81, 87, 88, 89, 207, 208, 998, 1019, 1364, 1365, 1457, 1459, 2017, 2770, 2771, 2773, 3059, 3845, 3993, 4301, 4620, 4633, 4893, 5010, 5515, 5518, 5519, 5520, 5521, 5522, 5578, 5579, 5580, 5581, 5582, 5583, 5584, 5588, 5590, 5728, 5865, 6709, 6714, 7082, 7525, 8189, 8573, 8777, 9071, 9073, 9074, 9075, 9076, 9223, 9414, 9863, 10000, 10207, 10627, 10686, 22800, 22808, 23562, 26285, 29895, 50848, 5120…								rs1001162, rs1001877, rs10037715, rs10056782, rs10061370, rs10076854, rs1008434, rs10085711, rs10085952, rs1008974, rs1008975, rs1009145, rs10099072, rs1010544, rs10110591, rs1011185, rs10115052, rs1011531, rs10121700, rs10122431, rs10122932, rs10127438, rs1013316, rs10134093, rs1013571, rs10141794, rs1014632, rs1014797, rs10159479, rs10166692, rs10167883, rs1016930, rs10179954, rs1018350, rs1018…
Wnt signaling pathway	pathway	3870	0.0002	133/151	2.56e-70	324, 595, 815, 816, 817, 818, 894, 896, 1387, 1452, 1454, 1457, 1459, 1487, 1488, 1499, 1857, 2033, 2239, 2535, 2932, 3725, 4040, 4041, 4087, 4088, 4089, 4316, 4609, 4772, 4773, 4775, 4776, 5330, 5331, 5332, 5467, 5515, 5518, 5519, 5525, 5527, 5528, 5529, 5530, 5532, 5533, 5534, 5567, 5568, 5578, 5579, 5582, 5599, 5601, 5602, 5613, 5663, 5879, 5880, 6422, 6423, 6424, 6425, 6477, 6500, 6885, 6907,…								rs10000775, rs10001480, rs10005635, rs10005711, rs10009286, rs10011961, rs10012684, rs10014763, rs10015062, rs10015110, rs1001950, rs10023113, rs10024003, rs10026060, rs10028834, rs10028852, rs10029339, rs10030362, rs10031040, rs10031057, rs10031159, rs10033283, rs1004765, rs10049173, rs10050608, rs10055448, rs10061285, rs1006355, rs10064428, rs10066581, rs10067312, rs10068589, rs10069013, rs1006…
Acute myeloid leukemia	interaction, high	497	0.0004	49/58	7.471e-25	207, 208, 572, 673, 861, 1147, 2322, 2475, 2885, 3551, 3815, 4790, 5292, 5295, 5594, 5604, 6198, 6199, 6774, 6776, 6777, 8503, 10000, 23533								rs10037187, rs10040640, rs10043473, rs10056163, rs10064315, rs1006639, rs10070943, rs10071585, rs10075612, rs10078240, rs1010447, rs1015602, rs10244133, rs10281173, rs10434440, rs10460712, rs10487888, rs10515052, rs10515058, rs10515062, rs10515070, rs10515086, rs1053005, rs1057079, rs1064261, rs10803158, rs10803171, rs10805422, rs10805425, rs10854374, rs10927039, rs10927067, rs10927087, rs1092708…
Alcoholism	interaction, high	1412	0.0004	58/180	0.0002678	136, 627, 673, 805, 814, 1392, 1812, 1813, 2030, 2786, 2787, 2788, 2791, 2793, 2885, 2903, 2904, 2905, 2906, 3066, 4128, 4129, 4852, 4915, 5173, 5569, 5594, 5604, 6531, 8332, 8335, 8344, 8347, 8353, 8355, 8358, 8360, 8364, 8365, 8367, 8520, 8968, 9734, 9759, 10014, 10645, 25759, 51564, 53358, 54331, 55869, 55970, 79885, 83933, 84254, 286436, 399694, 440093								rs1002261, rs1003634, rs10040249, rs10052016, rs10053602, rs1005549, rs1005592, rs10057481, rs10057497, rs1006446, rs10069450, rs10070886, rs1007662, rs1008454, rs10102662, rs10103514, rs10110371, rs10111712, rs10113394, rs10115390, rs10115908, rs10116287, rs10116324, rs10118423, rs10123600, rs10125469, rs1012586, rs10131301, rs1013548, rs10138800, rs1014157, rs10153674, rs10164912, rs10165126, r…
Autoimmune thyroid disease	pathway	589	0.0004	49/54	5.658e-28	355, 356, 940, 941, 942, 958, 959, 1081, 1493, 3002, 3105, 3106, 3107, 3108, 3109, 3111, 3112, 3113, 3115, 3117, 3118, 3119, 3122, 3126, 3127, 3133, 3134, 3135, 3439, 3440, 3441, 3442, 3443, 3444, 3445, 3447, 3448, 3449, 3451, 3452, 3558, 3565, 3567, 3586, 5551, 7038, 7173, 7252, 7253								rs1000263, rs10083503, rs10110664, rs10116540, rs10116615, rs10119678, rs10142999, rs10149689, rs10174652, rs10179639, rs10193976, rs10204515, rs1033363, rs1034325, rs1044429, rs10458360, rs10483286, rs10490573, rs1050391, rs10509561, rs1051336, rs1059174, rs1063320, rs10757219, rs1077433, rs10811497, rs10811519, rs10811523, rs10811525, rs10811527, rs10823579, rs10887911, rs10887918, rs10909625, …
Dopaminergic synapse	pathway	3826	0.0004	109/131	2.549e-51	111, 207, 208, 406, 409, 468, 773, 774, 775, 776, 801, 805, 808, 810, 815, 816, 817, 818, 1312, 1385, 1386, 1388, 1432, 1644, 1812, 1813, 1814, 1816, 2353, 2770, 2771, 2773, 2774, 2775, 2776, 2778, 2782, 2786, 2787, 2788, 2791, 2793, 2890, 2891, 2892, 2893, 2903, 2904, 2932, 3708, 3709, 3710, 3760, 3762, 3763, 3765, 3798, 3799, 3800, 4128, 4129, 5330, 5331, 5332, 5500, 5501, 5515, 5518, 5519, 552…								rs10000610, rs10000775, rs10001480, rs10004211, rs10005635, rs10005711, rs10009286, rs10011455, rs10011961, rs10012684, rs10015062, rs10015110, rs10023113, rs10024003, rs10026060, rs10029339, rs10029864, rs10030362, rs10031040, rs10031159, rs10031554, rs10033283, rs10035262, rs10035289, rs10037715, rs10045463, rs10050608, rs10052016, rs10053602, rs1005546, rs1005549, rs10056328, rs10056782, rs100…
ECM-receptor interaction	pathway	2139	0.0004	77/85	3.459e-43	948, 960, 961, 1277, 1278, 1280, 1281, 1282, 1284, 1286, 1288, 1289, 1290, 1291, 1292, 1293, 1301, 1302, 1605, 2335, 2811, 2814, 3161, 3339, 3371, 3381, 3655, 3672, 3673, 3674, 3675, 3676, 3678, 3679, 3680, 3685, 3688, 3690, 3691, 3693, 3694, 3695, 3696, 3908, 3909, 3910, 3911, 3912, 3914, 3915, 3918, 5649, 6382, 6383, 6385, 6696, 7057, 7058, 7060, 7143, 7148, 7448, 7450, 8515, 8516, 9672, 9899, …								rs1002480, rs10030625, rs1003492, rs10036293, rs1003979, rs10040232, rs1004395, rs10049380, rs1005142, rs10057067, rs10059683, rs10064352, rs10066756, rs1007856, rs10086882, rs1009588, rs10100191, rs10115005, rs10120598, rs10121268, rs1014038, rs1015260, rs1015846, rs10161783, rs10166736, rs1016815, rs10170582, rs10172321, rs10172425, rs10172458, rs10174098, rs10176882, rs10177513, rs10178084, rs…
Glycosaminoglycan biosynthesis	interaction, ultra	625	0.0004	14/15	5.629e-09	10090, 22856, 27087, 29940, 50515, 55454, 55501, 55790, 64131, 64132, 113189, 135152, 166012, 337876								rs1002612, rs10035354, rs10036904, rs10054055, rs10075474, rs10075599, rs10076208, rs10078635, rs10080254, rs10087146, rs10088454, rs10100391, rs10100589, rs10105363, rs1015365, rs10227362, rs1025467, rs1025468, rs1035440, rs10463861, rs10478956, rs10484601, rs10499253, rs10499256, rs10499260, rs10500395, rs10503652, rs10503664, rs10507177, rs10507178, rs10520083, rs10520092, rs10746004, rs107505…
Primary bile acid biosynthesis	interaction, medium	210	0.0004	14/16	2.515e-08	570, 1109, 1581, 1593, 3295, 6718, 9023, 9420, 10858, 23600, 51302								rs10096019, rs10098969, rs10105301, rs10107182, rs10238886, rs10429417, rs10438231, rs10463719, rs10478422, rs10504381, rs10504382, rs10752011, rs10807343, rs10808738, rs10808739, rs10887878, rs10904454, rs10957319, rs10957336, rs10957350, rs11202937, rs11202996, rs11253042, rs11253104, rs1157157, rs11595318, rs11748477, rs11777025, rs11778480, rs11781497, rs11998077, rs12055715, rs12114477, rs12…
Primary immunodeficiency	interaction, ultra	173	0.0004	26/35	2.09e-11	100, 915, 916, 920, 925, 926, 958, 959, 3543, 3718, 5896, 5994, 23495, 29851, 57379, 64421, 84876								rs1005834, rs10180136, rs10180781, rs1055141, rs1075835, rs1075836, rs1075838, rs10770847, rs10770856, rs10774450, rs10841875, rs10849517, rs10932036, rs10932038, rs10932047, rs10932049, rs10932053, rs10932058, rs11216844, rs11571300, rs11656859, rs11690070, rs11884257, rs12012220, rs12105515, rs12225867, rs12373801, rs12465069, rs12466870, rs12556784, rs12617227, rs13023213, rs131356, rs131357, …
Progesterone-mediated oocyte maturation	pathway	1640	0.0004	69/87	3.903e-31	107, 108, 109, 111, 112, 113, 114, 115, 207, 208, 369, 673, 890, 891, 983, 993, 994, 995, 996, 1017, 1432, 2770, 2771, 2773, 3320, 3326, 3479, 3480, 3845, 4085, 5139, 5140, 5241, 5290, 5291, 5293, 5294, 5295, 5347, 5567, 5568, 5594, 5599, 5601, 5602, 5603, 5604, 5613, 5894, 6195, 6196, 6197, 8379, 8503, 8881, 8900, 10000, 10393, 10459, 23533, 25847, 27330, 29945, 64506, 64682, 196883, 245711, 246…								rs10001480, rs10018583, rs1002169, rs1002170, rs10024003, rs10026060, rs10027814, rs10028496, rs10029339, rs1003189, rs10032067, rs10033283, rs10035541, rs1003642, rs10036787, rs10037187, rs10040640, rs10043473, rs10053728, rs10056163, rs10063966, rs10064315, rs10068942, rs10070943, rs10071585, rs10075612, rs10078240, rs10082812, rs10087741, rs10093375, rs10095393, rs10095524, rs10097218, rs10104…
Tuberculosis	pathway	1894	0.0004	150/182	9.758e-71	207, 208, 317, 533, 535, 537, 572, 596, 637, 718, 801, 805, 808, 810, 815, 816, 817, 818, 820, 836, 841, 842, 843, 929, 972, 1051, 1054, 1263, 1378, 1385, 1387, 1432, 1509, 1520, 2033, 2207, 2212, 3108, 3109, 3111, 3112, 3113, 3115, 3117, 3118, 3119, 3122, 3126, 3127, 3313, 3329, 3439, 3440, 3441, 3442, 3443, 3444, 3445, 3447, 3448, 3449, 3451, 3452, 3456, 3458, 3459, 3460, 3552, 3553, 3569, 3586…								rs10000775, rs10001480, rs10005635, rs10005711, rs10009286, rs10011961, rs10012684, rs10015062, rs10015110, rs10023113, rs10024003, rs10026060, rs10029339, rs10030362, rs10031040, rs10031159, rs1003199, rs10033283, rs10048076, rs10048945, rs10050608, rs10066581, rs1007573, rs10083989, rs10087008, rs10103760, rs10106118, rs10113505, rs10114465, rs10114624, rs10116352, rs10116540, rs10116615, rs101…
Adherens junction	pathway	2980	0.0006	68/73	3.029e-40	52, 60, 71, 81, 87, 88, 89, 998, 999, 1387, 1457, 1459, 1495, 1496, 1499, 1500, 1956, 2033, 2064, 2241, 2260, 2534, 3480, 3643, 4008, 4087, 4088, 4089, 4233, 4301, 5594, 5770, 5787, 5792, 5795, 5797, 5818, 5819, 5879, 5880, 6591, 6615, 6714, 6885, 6932, 6934, 7046, 7048, 7082, 7414, 7454, 7525, 8826, 8936, 8976, 9855, 10163, 10458, 10580, 10810, 25945, 29119, 51176, 51701, 56288, 81607, 83439, 11…								rs1001877, rs1002715, rs10038162, rs10043478, rs10043540, rs1004765, rs10049325, rs10055161, rs10055448, rs1005785, rs10062069, rs1006309, rs1006412, rs10064960, rs1006607, rs10069821, rs1007369, rs10074150, rs1007530, rs10076453, rs1007740, rs10077992, rs10078397, rs1009145, rs10100077, rs1011170, rs10128270, rs10128526, rs10141794, rs1014573, rs1015484, rs10159479, rs1016188, rs10165984, rs1016…
DNA replication	pathway	362	0.0006	27/36	5.846e-12	1763, 3978, 4172, 4174, 4175, 5111, 5422, 5424, 5425, 5426, 5427, 5557, 5558, 5981, 5982, 5983, 5984, 5985, 6117, 6118, 6119, 6742, 10714, 56655, 79621, 84153, 246243								rs10237424, rs10243568, rs10244745, rs10255964, rs10262410, rs10263125, rs1026565, rs10277940, rs10278342, rs1047148, rs10507408, rs10507420, rs10751725, rs10793091, rs10793092, rs10870482, rs10870673, rs10899024, rs10948693, rs10949189, rs10952075, rs10998150, rs11094975, rs11147538, rs11147546, rs11147556, rs1119375, rs11236133, rs11236173, rs11236181, rs11236187, rs11236188, rs11236190, rs1123…
Phosphatidylinositol signaling system	pathway	2172	0.0006	70/78	1.015e-38	801, 805, 808, 810, 1040, 1607, 1608, 1609, 3612, 3613, 3628, 3631, 3632, 3633, 3635, 3705, 3706, 3707, 3708, 3709, 3710, 4534, 4952, 5286, 5287, 5288, 5289, 5290, 5291, 5293, 5294, 5295, 5297, 5305, 5330, 5331, 5332, 5335, 5336, 5578, 5579, 5582, 5728, 8394, 8395, 8396, 8503, 8525, 8526, 8527, 8760, 8821, 8867, 8871, 9162, 23236, 23396, 23533, 27124, 51196, 51763, 51806, 54928, 55300, 55361, 566…								rs10000770, rs10015475, rs10032526, rs10033884, rs10037187, rs10040640, rs10043473, rs10047326, rs10056163, rs10064315, rs10070943, rs10071585, rs10075612, rs10078240, rs1007854, rs10083989, rs1009014, rs10093902, rs10103642, rs1010544, rs10116313, rs10116755, rs10119024, rs10132599, rs1013316, rs1013986, rs1014632, rs10153674, rs10172635, rs1017527, rs1019583, rs1019906, rs1020961, rs1021135, rs…
Ether lipid metabolism	pathway	823	0.0008	32/36	4.792e-18	5048, 5049, 5051, 5168, 5319, 5320, 5321, 5322, 5337, 5338, 7941, 8398, 8540, 8611, 8612, 8613, 8681, 10390, 26279, 30814, 50487, 54947, 56994, 64600, 79888, 81579, 84647, 85465, 133121, 151056, 254531, 391013								rs10008153, rs10020224, rs10088642, rs10170463, rs1018378, rs10184488, rs1032213, rs1039296, rs1043096, rs10465592, rs10475046, rs10489410, rs10489767, rs10489776, rs10493186, rs10493187, rs10493196, rs10493206, rs10493211, rs10494600, rs10494601, rs10494603, rs10494612, rs10497503, rs10497509, rs10505368, rs10520560, rs10521319, rs10521320, rs10733059, rs10736393, rs10737278, rs10737578, rs10749…
GnRH signaling pathway	pathway	2639	0.0008	86/101	2.968e-43	107, 108, 109, 111, 112, 113, 114, 115, 468, 775, 776, 779, 801, 805, 808, 810, 815, 816, 817, 818, 998, 1081, 1432, 1839, 1956, 2185, 2488, 2767, 2776, 2778, 2796, 2797, 2798, 2885, 3708, 3709, 3710, 3725, 3845, 4214, 4215, 4216, 4313, 4893, 5319, 5320, 5321, 5322, 5330, 5331, 5332, 5337, 5338, 5567, 5568, 5578, 5579, 5580, 5594, 5598, 5599, 5601, 5602, 5603, 5604, 5606, 5608, 5613, 5894, 6416, …								rs10000775, rs10001480, rs10005635, rs1000754, rs10009286, rs10012684, rs10015062, rs10015110, rs10023113, rs10024003, rs10026060, rs10029339, rs10031040, rs10033283, rs10035541, rs10036787, rs10037963, rs10050608, rs10051671, rs10053728, rs10063966, rs10066581, rs1006737, rs10068942, rs10087741, rs10093375, rs10095393, rs10095524, rs10097218, rs10100812, rs10104127, rs1010544, rs10108431, rs1010…
Morphine addiction	pathway	3246	0.0008	82/93	6.268e-43	107, 108, 109, 111, 112, 113, 114, 115, 134, 157, 408, 409, 773, 774, 1812, 2550, 2554, 2555, 2556, 2557, 2558, 2559, 2560, 2561, 2562, 2564, 2565, 2566, 2567, 2568, 2569, 2570, 2770, 2771, 2773, 2775, 2778, 2782, 2786, 2787, 2788, 2791, 2793, 2868, 2869, 2870, 3760, 3762, 3763, 3765, 4988, 5136, 5137, 5138, 5139, 5140, 5141, 5142, 5143, 5144, 5150, 5151, 5153, 5567, 5568, 5578, 5579, 5582, 5613,…								rs1000085, rs10000940, rs10002281, rs10015366, rs10016894, rs10018276, rs10021452, rs10023908, rs10025589, rs10025670, rs10025913, rs10025924, rs10028342, rs1003189, rs1003219, rs10034588, rs10035541, rs10035934, rs10036787, rs10042020, rs10044982, rs10044993, rs1004541, rs10045843, rs10050095, rs10051847, rs10053272, rs10053728, rs1005546, rs10056305, rs10057481, rs10057497, rs10060800, rs100615…
Neurotrophin signaling pathway	pathway	2093	0.0008	112/127	1.789e-59	25, 207, 208, 356, 397, 468, 572, 596, 627, 673, 801, 805, 808, 810, 814, 815, 816, 817, 818, 998, 1398, 1399, 1432, 2309, 2549, 2885, 2889, 2932, 3551, 3654, 3656, 3667, 3725, 3845, 4214, 4215, 4217, 4790, 4792, 4793, 4803, 4804, 4893, 4908, 4909, 4914, 4915, 4916, 5163, 5290, 5291, 5293, 5294, 5295, 5335, 5336, 5580, 5594, 5598, 5599, 5601, 5602, 5603, 5604, 5607, 5663, 5664, 5781, 5879, 5894, …								rs10000775, rs10001480, rs10005635, rs10009286, rs10012684, rs10015062, rs10015110, rs1002261, rs10023113, rs10024003, rs10026060, rs10029339, rs10031040, rs10033283, rs1003642, rs10037187, rs10037963, rs10040249, rs10040640, rs10043473, rs10050608, rs10051671, rs10056163, rs10064315, rs1006446, rs10066581, rs10070943, rs10071585, rs10075612, rs1007662, rs10078240, rs10087008, rs10103760, rs10106…
Type I diabetes mellitus	pathway	762	0.0008	39/45	7.285e-21	355, 356, 940, 941, 942, 1363, 2571, 2572, 3002, 3105, 3106, 3107, 3108, 3109, 3111, 3112, 3113, 3115, 3117, 3118, 3119, 3122, 3126, 3127, 3133, 3134, 3135, 3329, 3382, 3458, 3552, 3553, 3558, 3592, 3593, 5551, 5798, 5799, 7124								rs1003199, rs10050033, rs1008038, rs10081235, rs10174652, rs10191129, rs10193976, rs10226480, rs10229605, rs10229712, rs10231253, rs10232468, rs10233396, rs10237947, rs10246948, rs1024718, rs10251462, rs10253045, rs10254965, rs10257910, rs10258710, rs10262458, rs10263303, rs10265417, rs10265651, rs10266729, rs10268598, rs10280313, rs1034325, rs1036373, rs10434933, rs1044429, rs10447691, rs1045836…
Amoebiasis	pathway	2458	0.0010002	99/106	1.953e-58	81, 87, 88, 89, 107, 383, 384, 731, 732, 735, 836, 912, 929, 1277, 1278, 1280, 1281, 1282, 1284, 1286, 1288, 1289, 1290, 1301, 1302, 1437, 1511, 1992, 2335, 2767, 2769, 2774, 2776, 2778, 2919, 3315, 3458, 3553, 3554, 3569, 3576, 3586, 3592, 3593, 3684, 3689, 3908, 3909, 3910, 3911, 3912, 3914, 3915, 3918, 4583, 4790, 4843, 5055, 5269, 5272, 5273, 5275, 5290, 5291, 5293, 5294, 5295, 5330, 5331, 53…								rs1003199, rs10037187, rs1003979, rs10040640, rs10043473, rs10048945, rs10056163, rs10064315, rs10070943, rs10071585, rs10075612, rs10078240, rs10088475, rs1009145, rs1009588, rs1010544, rs10105905, rs10106750, rs10111852, rs10115005, rs1013316, rs10141794, rs1014632, rs1015416, rs1015846, rs10161783, rs10163726, rs1016379, rs10166736, rs10172425, rs10172458, rs10176882, rs10177513, rs10178202, r…
Apoptosis	interaction, medium	963	0.0010002	66/86	2.588e-28	207, 208, 317, 330, 331, 355, 356, 572, 596, 598, 637, 1147, 1439, 3551, 3552, 3553, 3554, 3556, 3562, 3654, 3656, 4615, 4790, 4792, 4803, 4914, 5295, 5530, 5532, 5533, 5534, 5567, 5568, 5613, 7124, 7157, 7186, 8503, 8737, 8743, 8772, 8793, 8794, 8795, 9020, 10000, 11213, 11261, 23533, 51135, 54205, 63928, 79444, 112401								rs10005711, rs10011961, rs10030362, rs10031159, rs10037187, rs10040640, rs10043473, rs10056163, rs10064315, rs10070943, rs10071585, rs10075612, rs1007573, rs10078240, rs1008800, rs10102276, rs10111172, rs10132268, rs10147603, rs1016379, rs10218421, rs10276962, rs1028593, rs1035347, rs1037215, rs1040605, rs1041532, rs10442682, rs10458360, rs10493750, rs10501999, rs10503078, rs10503079, rs10509561,…
Cardiac muscle contraction	pathway	1623	0.0010002	53/77	2.177e-19	70, 476, 477, 480, 481, 482, 483, 486, 775, 776, 779, 781, 782, 783, 784, 785, 786, 1327, 1337, 1345, 1350, 1351, 4624, 4625, 4633, 4634, 6262, 6546, 6548, 7139, 7168, 7169, 7170, 7171, 7381, 7386, 9167, 9254, 9377, 10368, 10369, 10479, 23439, 27089, 27091, 27092, 55799, 59284, 59285, 84701, 93589, 170712, 440567								rs1000014, rs10005129, rs1002671, rs1003617, rs1003738, rs10040791, rs10048831, rs10049174, rs1005077, rs10051603, rs1005213, rs1005381, rs10065919, rs1006737, rs10092898, rs1012311, rs10157412, rs10161032, rs10161275, rs10168228, rs10170610, rs10170699, rs10174354, rs10175048, rs10175239, rs10179528, rs10180845, rs10183045, rs10183585, rs10184755, rs10193285, rs10195970, rs1019617, rs10199504, r…
Cell cycle	pathway	1327	0.0010002	101/128	1.259e-44	25, 472, 545, 595, 701, 890, 891, 894, 896, 898, 902, 983, 990, 991, 993, 994, 995, 996, 1017, 1019, 1021, 1022, 1026, 1027, 1029, 1031, 1111, 1387, 1647, 1869, 1870, 1871, 1874, 1875, 2033, 2932, 3066, 4085, 4087, 4088, 4089, 4172, 4174, 4175, 4193, 4609, 4616, 4998, 4999, 5000, 5001, 5111, 5347, 5591, 5885, 5925, 5933, 5934, 6500, 6502, 7027, 7029, 7042, 7043, 7157, 7272, 7465, 7529, 7531, 7532…								rs10018583, rs1002169, rs1002170, rs10027814, rs10028496, rs10032067, rs1003827, rs1004765, rs10079980, rs10096521, rs1010608, rs10111415, rs10156094, rs10157619, rs10167387, rs10178648, rs10187701, rs10205561, rs10226475, rs10230949, rs10231843, rs10234557, rs10234981, rs10242452, rs10244946, rs10246098, rs10255204, rs10257653, rs10269570, rs10269774, rs10275045, rs10276536, rs1027690, rs1027692…
Gap junction	pathway	2874	0.0010002	75/90	1.501e-36	107, 108, 109, 111, 112, 113, 114, 115, 153, 983, 1812, 1813, 1902, 1950, 1956, 2697, 2767, 2770, 2771, 2773, 2776, 2778, 2885, 2911, 2915, 2977, 2982, 2983, 3356, 3358, 3708, 3709, 3710, 3845, 4893, 5155, 5156, 5159, 5330, 5331, 5332, 5567, 5568, 5578, 5579, 5582, 5592, 5593, 5594, 5598, 5604, 5607, 5613, 5894, 6654, 6655, 6714, 7082, 7278, 7280, 7846, 10746, 23236, 51807, 56034, 57369, 79861, 8…								rs1000061, rs1000515, rs10017970, rs1001877, rs10019835, rs10023994, rs1002513, rs10027875, rs10029654, rs10029718, rs10032771, rs10033375, rs10035541, rs10036787, rs1003983, rs10053728, rs10057481, rs10057497, rs10063966, rs10068942, rs10069450, rs10070886, rs10082353, rs10082503, rs10087741, rs10093375, rs10095393, rs10095524, rs10097218, rs10104127, rs1010544, rs10108431, rs1011185, rs10112018…
Herpes simplex infection	pathway	2020	0.0010002	155/188	1.753e-71	355, 356, 406, 718, 727, 836, 841, 972, 983, 997, 1017, 1147, 1387, 1457, 1459, 1616, 1936, 2033, 2353, 2969, 3105, 3106, 3107, 3108, 3109, 3111, 3112, 3113, 3115, 3117, 3118, 3119, 3122, 3126, 3127, 3133, 3134, 3135, 3150, 3434, 3439, 3440, 3441, 3442, 3443, 3444, 3445, 3447, 3448, 3449, 3451, 3452, 3454, 3455, 3456, 3458, 3459, 3460, 3551, 3553, 3569, 3592, 3593, 3600, 3716, 3717, 3725, 4615, 4…								rs10001480, rs10017471, rs10018731, rs10022682, rs10024003, rs10026060, rs10029339, rs1003199, rs10033283, rs1007369, rs1007530, rs1011170, rs10116271, rs10116352, rs10116540, rs10116615, rs10118357, rs10119004, rs10119678, rs1012477, rs10129564, rs10132268, rs10132979, rs10133111, rs10133192, rs10135572, rs10138608, rs10144464, rs1014573, rs10147603, rs10150596, rs10150617, rs1015249, rs10159308…
Pancreatic cancer	pathway	1275	0.0010002	63/70	3.905e-35	207, 208, 369, 572, 595, 598, 673, 675, 842, 998, 1019, 1021, 1029, 1147, 1869, 1870, 1871, 1950, 1956, 2064, 3551, 3716, 3845, 4087, 4088, 4089, 4790, 5228, 5290, 5291, 5293, 5294, 5295, 5337, 5594, 5599, 5601, 5602, 5604, 5879, 5880, 5888, 5894, 5898, 5899, 5900, 5925, 5970, 6772, 6774, 7039, 7042, 7043, 7046, 7048, 7157, 7422, 7424, 8503, 9459, 10000, 10928, 23533								rs10001480, rs10006293, rs10006747, rs10024003, rs10026060, rs10029166, rs10029339, rs10029654, rs10033283, rs10037187, rs1003827, rs10040640, rs10043473, rs1004765, rs10056163, rs10064315, rs10070943, rs10071585, rs10075612, rs10078240, rs1011185, rs1011851, rs1019855, rs10199181, rs10201826, rs1021135, rs10226981, rs10230949, rs10234981, rs10244108, rs10244133, rs1024600, rs1025612, rs10256393,…
Protein digestion and absorption	interaction, ultra	222	0.0010002	50/81	1.965e-15	486, 1291, 1292, 1293, 1357, 1358, 1359, 1360, 1361, 1504, 2006, 3783, 4311, 6519, 6520, 8645, 10008, 59272, 131873, 340024, 643834								rs10060236, rs10170582, rs10172321, rs10178599, rs10194161, rs10194251, rs1025192, rs10263705, rs10456468, rs10513338, rs10513468, rs10513469, rs1059502, rs10793085, rs10803657, rs10808242, rs10898989, rs10929217, rs11089042, rs11133652, rs11133684, rs1114097, rs11216567, rs11230633, rs11236119, rs11602340, rs11673595, rs11690358, rs11712763, rs11883572, rs11919465, rs11919702, rs11923817, rs1192…
Adipocytokine signaling pathway	pathway	1245	0.00120024	60/69	1.284e-31	32, 207, 208, 948, 1147, 1374, 1375, 2180, 2181, 2182, 2475, 2538, 3551, 3667, 3717, 3952, 3953, 4790, 4792, 4793, 4852, 5105, 5106, 5443, 5465, 5562, 5563, 5564, 5565, 5588, 5599, 5601, 5602, 5781, 5970, 6256, 6257, 6258, 6513, 6517, 6774, 7124, 7133, 7186, 8471, 8660, 9021, 9370, 10000, 10645, 10891, 23205, 23305, 51422, 51703, 57818, 79602, 81616, 84254, 126129								rs10001480, rs10007750, rs10010833, rs10020457, rs10021219, rs10024003, rs10026060, rs10029339, rs10032829, rs10032937, rs10033283, rs10033885, rs1003634, rs1005592, rs10062565, rs10074987, rs1010447, rs10116352, rs10118518, rs10119004, rs1012731, rs10128072, rs10132268, rs1014677, rs10147603, rs1015249, rs10158279, rs10158937, rs1016331, rs10179260, rs10187044, rs10189760, rs10195273, rs10200334…
NF-kappa B signaling pathway	pathway	1558	0.00120024	76/92	1.056e-35	142, 330, 331, 472, 596, 597, 598, 695, 929, 958, 959, 1147, 1457, 1459, 2920, 3551, 3553, 3554, 3576, 3654, 3929, 3932, 4055, 4067, 4615, 4616, 4790, 4792, 5328, 5335, 5336, 5579, 5588, 5743, 5970, 6351, 6357, 6363, 6387, 6850, 6885, 7099, 7124, 7128, 7185, 7186, 7187, 7188, 7189, 7329, 7412, 7535, 7706, 8600, 8737, 8740, 8792, 8837, 8915, 9020, 10454, 10673, 10892, 23085, 23118, 23586, 23643, 2…								rs10089762, rs10100561, rs1011170, rs10114465, rs10114624, rs10118357, rs10132268, rs10133111, rs1013316, rs10144464, rs1014573, rs1014632, rs10147603, rs10160186, rs1020322, rs1022926, rs10229652, rs10240660, rs10241890, rs10252183, rs10267119, rs1027986, rs10280353, rs1028593, rs1040817, rs1040818, rs10410637, rs10455175, rs1046864, rs10485365, rs10485371, rs10485404, rs10487884, rs10491067, rs…
VEGF signaling pathway	pathway	1326	0.00120024	64/76	6.55e-32	207, 208, 572, 842, 998, 1432, 3315, 3791, 3845, 4772, 4773, 4775, 4776, 4846, 4893, 5290, 5291, 5293, 5294, 5295, 5319, 5320, 5321, 5322, 5335, 5336, 5530, 5532, 5533, 5534, 5578, 5579, 5582, 5594, 5603, 5604, 5743, 5747, 5829, 5879, 5880, 5894, 6714, 7422, 7867, 8398, 8503, 8681, 8877, 9047, 9261, 10000, 10725, 11261, 23533, 25759, 26279, 30814, 50487, 63928, 64600, 81579, 84647, 391013								rs10005711, rs10011961, rs10030362, rs10031159, rs10037187, rs10040640, rs10043473, rs10050046, rs10056163, rs1006355, rs10064315, rs10070943, rs1007126, rs10071585, rs10075612, rs10078240, rs10088475, rs1010544, rs10105905, rs10106750, rs1011185, rs10111852, rs1013316, rs1014632, rs1018378, rs1021135, rs10226981, rs10283368, rs1032213, rs1041532, rs10436961, rs10451280, rs10454066, rs10465592, r…
Antigen processing and presentation	pathway	552	0.00160032	54/78	6.561e-20	567, 920, 925, 926, 972, 1385, 1508, 1514, 1520, 2923, 3105, 3106, 3107, 3108, 3109, 3111, 3112, 3113, 3115, 3117, 3118, 3119, 3122, 3126, 3127, 3133, 3134, 3135, 3304, 3305, 3306, 3308, 3312, 3320, 3326, 3458, 3805, 3806, 3809, 3821, 3824, 4261, 4800, 4801, 4802, 5641, 5721, 5993, 5994, 6890, 6891, 7124, 8302, 10437								rs10048076, rs1005834, rs10088415, rs10151495, rs10163054, rs10172070, rs10180144, rs1034325, rs1035263, rs1044043, rs1044429, rs10484565, rs10489167, rs10490596, rs10492201, rs10498516, rs1050391, rs10507174, rs1051336, rs1055141, rs1059174, rs1063320, rs10734826, rs10734827, rs1075835, rs1075836, rs1075838, rs10772285, rs1077433, rs10774450, rs10784640, rs10784663, rs10784688, rs10845089, rs108…
Axon guidance	pathway	6491	0.00160032	111/130	8.93e-56	25, 998, 1020, 1072, 1073, 1630, 1808, 1942, 1944, 1946, 1947, 1948, 1969, 2041, 2042, 2043, 2044, 2045, 2046, 2047, 2048, 2049, 2050, 2051, 2534, 2770, 2771, 2773, 2932, 3688, 3845, 3983, 3984, 3985, 4233, 4690, 4772, 4773, 4775, 4776, 4893, 5058, 5062, 5063, 5361, 5362, 5364, 5530, 5532, 5533, 5534, 5594, 5747, 5879, 5880, 5921, 5998, 6091, 6092, 6387, 6405, 6585, 6586, 7852, 8440, 8482, 8633, …								rs10000159, rs1000144, rs10002111, rs10005711, rs10006892, rs10007047, rs10009099, rs1000987, rs10010112, rs10011961, rs10013274, rs10016115, rs10016578, rs10017332, rs10017714, rs10018675, rs10019264, rs1001952, rs10019750, rs1002084, rs1002254, rs10023064, rs10024436, rs10024794, rs1002548, rs10025598, rs1002825, rs1002826, rs10030362, rs10031159, rs10033090, rs10034306, rs10037966, rs10039799,…
Endometrial cancer	pathway	1659	0.00160032	45/52	7.889e-24	207, 208, 324, 369, 572, 595, 673, 842, 999, 1495, 1496, 1499, 1950, 1956, 2064, 2309, 2885, 2932, 3611, 3845, 4292, 4609, 4893, 5290, 5291, 5293, 5294, 5295, 5594, 5604, 5728, 5894, 6654, 6655, 6932, 6934, 7157, 8312, 8313, 8503, 10000, 23533, 29119, 51176, 83439								rs10029654, rs10037187, rs10038162, rs10040640, rs10043473, rs10043478, rs10055448, rs10056163, rs10064315, rs1006607, rs10069134, rs10070943, rs10071585, rs10075612, rs1007740, rs10078240, rs10096521, rs1011185, rs10128270, rs10128526, rs10145260, rs1015484, rs10165984, rs10166510, rs10167171, rs10170833, rs10170918, rs10174520, rs10179053, rs10190986, rs10193438, rs10198712, rs10204958, rs10205…
Huntington's disease	interaction, ultra	412	0.00160032	106/183	8.634e-28	627, 1327, 1337, 1345, 1351, 4694, 4696, 4697, 4698, 4704, 4710, 4712, 4716, 4718, 4723, 4724, 4725, 4726, 4729, 4731, 4899, 5978, 6390, 6391, 7052, 7381, 7386, 7802, 9001, 9167, 27089, 51164, 54205, 54539, 55081, 55967, 84701, 170712, 440567, 100532726								rs10005129, rs10092898, rs10128881, rs10164229, rs10215108, rs10219275, rs10225194, rs10245818, rs10267039, rs10272747, rs10275592, rs10275661, rs10276962, rs10278403, rs10278897, rs1034496, rs10401350, rs10406567, rs10408404, rs10409730, rs10420904, rs10423829, rs10424053, rs10424492, rs10425546, rs10486085, rs10486095, rs10486106, rs10502383, rs10507044, rs10514750, rs10514751, rs10517164, rs10…
Insulin signaling pathway	interaction, medium	1446	0.00160032	99/138	1.774e-37	207, 208, 572, 673, 801, 805, 808, 810, 867, 868, 1398, 1399, 2308, 2475, 2885, 2889, 2932, 3551, 3643, 3667, 3845, 4893, 5255, 5256, 5257, 5295, 5500, 5501, 5562, 5563, 5564, 5565, 5567, 5568, 5584, 5590, 5594, 5599, 5601, 5602, 5604, 5613, 5770, 5792, 6009, 6198, 6199, 6654, 6655, 7248, 8471, 8503, 8569, 8651, 8660, 8835, 9021, 9322, 10000, 10580, 10891, 23433, 23533, 23624, 25759, 51806, 53358…								rs10001480, rs10007750, rs10010833, rs1001745, rs10020457, rs10024003, rs10026060, rs10029339, rs10032829, rs10033283, rs10037187, rs10040640, rs10043473, rs10056163, rs10062565, rs10064315, rs10070943, rs10071585, rs10075612, rs1007662, rs10078240, rs1010447, rs1011185, rs10132599, rs10145260, rs1014677, rs10153674, rs1016379, rs10172635, rs10179260, rs10187044, rs10191120, rs10204958, rs1021025…
Leishmaniasis	pathway	1161	0.00160032	58/73	1.871e-26	718, 1378, 1432, 1535, 2212, 2353, 3108, 3109, 3111, 3112, 3113, 3115, 3117, 3118, 3119, 3122, 3126, 3127, 3458, 3459, 3460, 3552, 3553, 3565, 3586, 3592, 3593, 3654, 3676, 3684, 3688, 3689, 3716, 3717, 3725, 4615, 4688, 4689, 4790, 4792, 4793, 4843, 5579, 5594, 5603, 5743, 5970, 6772, 6885, 7042, 7043, 7097, 7099, 7124, 7189, 10454, 23118, 51135								rs1003199, rs1011170, rs10116352, rs10119004, rs10129564, rs10132268, rs10132979, rs1013316, rs10133192, rs10135572, rs1014573, rs1014632, rs10147603, rs10159308, rs10199181, rs1020322, rs10205700, rs1028593, rs1038034, rs1040817, rs1040818, rs10429953, rs1044429, rs10455175, rs1046864, rs10482751, rs10482791, rs10482795, rs10482796, rs10485365, rs10485371, rs10485404, rs10492201, rs10494355, rs1…
Mismatch repair	pathway	317	0.00180036	21/23	9.571e-13	2956, 3978, 4292, 4436, 4437, 5111, 5395, 5424, 5425, 5981, 5982, 5983, 5984, 5985, 6117, 6118, 6119, 6742, 9156, 10714, 27030								rs10237424, rs10243568, rs10244745, rs10255964, rs10262410, rs10263125, rs10277940, rs10278342, rs1047148, rs10474632, rs10489351, rs10507408, rs10507420, rs10751725, rs10793091, rs10793092, rs10870673, rs10899024, rs10926595, rs10952075, rs11147538, rs11147546, rs11147556, rs11236133, rs11236173, rs11236181, rs11236187, rs11236188, rs11236190, rs11508478, rs11581005, rs11581448, rs11618012, rs11…
Complement and coagulation cascades	pathway	759	0.0020004	60/69	1.284e-31	2, 462, 623, 624, 629, 710, 712, 713, 716, 717, 718, 719, 722, 725, 727, 728, 729, 730, 731, 732, 735, 966, 1361, 1378, 1380, 1604, 2147, 2149, 2152, 2153, 2157, 2158, 2159, 2160, 2162, 2165, 2243, 2244, 2266, 3053, 3075, 3426, 3818, 3827, 4153, 5054, 5104, 5265, 5327, 5328, 5329, 5340, 5345, 5624, 5627, 5648, 7035, 7056, 7450, 10747								rs10005645, rs10014507, rs10046046, rs10071904, rs10075985, rs10116271, rs10132489, rs10136006, rs10137303, rs10138182, rs10140368, rs10142830, rs10144552, rs10147171, rs10149714, rs1016686, rs10179705, rs1018827, rs10199261, rs10203398, rs10429953, rs1044291, rs10454254, rs10484047, rs10484323, rs10489185, rs10489624, rs10493874, rs10494890, rs10497691, rs10497692, rs10512751, rs10512781, rs1051…
TGF-beta signaling pathway	pathway	2012	0.0020004	73/85	2.011e-37	90, 92, 93, 650, 652, 653, 654, 655, 656, 657, 658, 659, 1387, 1634, 1874, 1875, 2033, 3397, 3398, 3399, 3400, 3458, 3624, 3625, 3626, 4052, 4086, 4087, 4088, 4089, 4090, 4091, 4092, 4093, 4609, 4838, 5308, 5515, 5518, 5519, 5594, 5933, 5934, 6198, 6199, 6500, 6667, 7027, 7042, 7043, 7044, 7046, 7048, 7057, 7058, 7060, 7124, 8200, 8454, 8646, 9241, 9372, 9475, 9765, 9978, 10468, 10637, 57154, 647…								rs10000873, rs10003405, rs10005096, rs10005450, rs10008126, rs10015214, rs10018945, rs10027656, rs1003492, rs1004765, rs10049681, rs10050107, rs10056474, rs10064147, rs1007007, rs1007239, rs1007518, rs10083047, rs10083048, rs10096521, rs10104165, rs10106754, rs1012249, rs10129157, rs10132541, rs10136885, rs10137772, rs1014064, rs10144925, rs10147611, rs10151226, rs10155491, rs1015985, rs10162965,…
Bile secretion	pathway	1659	0.00220044	68/71	1.837e-42	107, 108, 109, 111, 112, 113, 114, 115, 343, 358, 361, 366, 476, 477, 480, 481, 482, 483, 486, 570, 760, 949, 1080, 1244, 1581, 2052, 2778, 3156, 3781, 3949, 5243, 5244, 5567, 5568, 5613, 6256, 6344, 6513, 6522, 6523, 6548, 6550, 6554, 6555, 6579, 6580, 6822, 7363, 8431, 8647, 8671, 8714, 9376, 9429, 9971, 10257, 10599, 10864, 10998, 23439, 28234, 57552, 57835, 64240, 64241, 123264, 196883, 200931								rs10000421, rs10000520, rs1000597, rs1002347, rs10029719, rs10032036, rs10035541, rs10036787, rs10043271, rs10045142, rs10049570, rs10051640, rs10053728, rs10063966, rs10068942, rs10071490, rs10076899, rs10078772, rs10080150, rs10087741, rs10093375, rs1009438, rs10095393, rs10095524, rs10097218, rs10104127, rs10107182, rs10108431, rs10112018, rs10118518, rs10130729, rs1013510, rs10161762, rs10163…
Legionellosis	interaction, ultra	148	0.00220044	11/55	0.6667	664, 718, 3304, 3553, 3569, 3592, 3593, 3606, 3684, 7124, 54205								rs1003199, rs10139376, rs10139469, rs10148758, rs10255691, rs10263896, rs10276962, rs10483336, rs10483341, rs10499563, rs1072035, rs10866712, rs10950917, rs10950919, rs11017887, rs11146436, rs11150610, rs11160943, rs1122913, rs11569501, rs11569507, rs11569511, rs11569536, rs11569538, rs11624042, rs11926233, rs11928737, rs11971170, rs12537614, rs12537965, rs12635350, rs12673996, rs12700582, rs1288…
Influenza A	pathway	1933	0.00260052	146/176	1.274e-69	60, 71, 103, 207, 208, 293, 355, 356, 834, 842, 1386, 1387, 1432, 2033, 2224, 2932, 3108, 3109, 3111, 3112, 3113, 3115, 3117, 3118, 3119, 3122, 3126, 3127, 3267, 3304, 3305, 3306, 3312, 3337, 3439, 3440, 3441, 3442, 3443, 3444, 3445, 3447, 3448, 3449, 3451, 3452, 3454, 3455, 3456, 3458, 3459, 3460, 3551, 3552, 3553, 3569, 3576, 3592, 3593, 3606, 3716, 3717, 3725, 3836, 4261, 4599, 4615, 4790, 479…								rs10001480, rs10024003, rs10026060, rs10029339, rs1003199, rs10033283, rs10037187, rs10040640, rs10040756, rs10043473, rs10048076, rs10056163, rs10059571, rs10064315, rs10070943, rs10071585, rs10075612, rs10078240, rs10102276, rs1010544, rs10111172, rs10116352, rs10116540, rs10116615, rs10119004, rs10119678, rs10132268, rs1013316, rs1013996, rs1014632, rs10147603, rs10151495, rs10154090, rs101593…
Melanoma	pathway	1845	0.00260052	62/71	7.312e-33	207, 208, 369, 572, 595, 673, 999, 1019, 1021, 1026, 1029, 1869, 1870, 1871, 1950, 1956, 2246, 2247, 2248, 2249, 2250, 2251, 2252, 2253, 2254, 2255, 2257, 2258, 2259, 2260, 3082, 3479, 3480, 3845, 4193, 4233, 4286, 4893, 5155, 5156, 5159, 5290, 5291, 5293, 5294, 5295, 5594, 5604, 5728, 5894, 5925, 7157, 8074, 8503, 8817, 8823, 9965, 10000, 23533, 26281, 56034, 80310								rs1000515, rs1001497, rs10016658, rs10017970, rs10023994, rs10025495, rs10027875, rs10029654, rs10029718, rs10033375, rs10037187, rs1003827, rs10040640, rs10043473, rs10045029, rs1004720, rs10049776, rs10056163, rs10062952, rs10064315, rs10064637, rs10065728, rs10068476, rs10070943, rs10071585, rs10075612, rs10077895, rs10078240, rs10082812, rs10090333, rs1011185, rs1011357, rs1011814, rs10126078…
Mineral absorption	interaction, ultra	106	0.00260052	25/51	6.378e-06	486, 4490, 4494, 4496, 4501, 4502, 6523, 7018, 10568, 30061, 79901, 340024								rs10060236, rs1049296, rs10517083, rs11133652, rs11133684, rs11216567, rs1123110, rs11568351, rs11647796, rs11677198, rs11678005, rs11678414, rs11721812, rs11948939, rs12331861, rs12444489, rs12476341, rs12653975, rs12692966, rs12693540, rs12693546, rs12708963, rs130264, rs13027987, rs13406777, rs135110, rs1358022, rs1437883, rs1439816, rs16877127, rs16989807, rs17198955, rs17271134, rs17615148, …
Phagosome	pathway	1977	0.00260052	120/156	1.174e-50	60, 71, 523, 525, 526, 528, 529, 533, 534, 535, 537, 718, 929, 948, 949, 1514, 1520, 1535, 1536, 1778, 1780, 1781, 1783, 2204, 2212, 3105, 3106, 3107, 3108, 3109, 3111, 3112, 3113, 3115, 3117, 3118, 3119, 3122, 3126, 3127, 3133, 3134, 3135, 3673, 3678, 3684, 3685, 3688, 3689, 3690, 3693, 3920, 4074, 4153, 4353, 4481, 4688, 4689, 4842, 4973, 5289, 5868, 5869, 5878, 5879, 6441, 6890, 6891, 7037, 70…								rs1000579, rs10009773, rs10017573, rs1003492, rs10048945, rs1004903, rs10049380, rs10053713, rs1006487, rs1007856, rs10083989, rs10091356, rs1009438, rs10103856, rs10109953, rs10113505, rs10114562, rs10115446, rs10115585, rs10121003, rs1016259, rs10174098, rs1017813, rs1017814, rs10196882, rs10205049, rs10209563, rs10209572, rs10210631, rs10212131, rs10215617, rs10238349, rs10244229, rs10250086, …
Dorso-ventral axis formation	pathway	618	0.0030006	22/25	1.443e-12	1956, 2113, 2114, 2120, 2885, 3845, 4851, 4853, 4854, 4855, 5594, 5604, 6654, 6655, 9271, 51513, 56776, 56907, 64506, 84501, 143689, 440822								rs1002508, rs1009951, rs1009953, rs1011185, rs10127888, rs10145260, rs10157105, rs1015714, rs1016295, rs10204958, rs10244108, rs10256393, rs1026417, rs1037666, rs1038098, rs10400906, rs10403708, rs10408719, rs10483600, rs10488140, rs10488142, rs10491990, rs10491994, rs10495466, rs10505975, rs10505978, rs10505980, rs1051420, rs10737842, rs10741493, rs10743972, rs10743973, rs10744455, rs10750388, r…
Endocrine and other factor-regulated calcium reabsorption	pathway	1439	0.0030006	44/49	8.6e-25	112, 115, 160, 161, 163, 476, 477, 480, 481, 482, 483, 486, 490, 624, 793, 1175, 1211, 1213, 1759, 1785, 2099, 2776, 2778, 3816, 3817, 5330, 5331, 5332, 5567, 5568, 5578, 5579, 5582, 5613, 6546, 7421, 8218, 8766, 9365, 10059, 23236, 23439, 26052, 56302								rs1002671, rs1003617, rs10048831, rs1005077, rs1005213, rs10086980, rs10088137, rs10088826, rs1010544, rs10111402, rs1011731, rs1012311, rs10132489, rs1013316, rs10140368, rs10142830, rs10144552, rs1014632, rs10149714, rs10158235, rs10158839, rs1016379, rs10168228, rs10170610, rs10170699, rs10175048, rs10175239, rs10179528, rs10180845, rs10183045, rs10183585, rs10184755, rs10193285, rs10195970, r…
Glycerolipid metabolism	pathway	1423	0.0030006	45/50	1.996e-25	217, 219, 223, 224, 231, 501, 1056, 1607, 1608, 1609, 2710, 2712, 2717, 3990, 4023, 5406, 5407, 5408, 8513, 8525, 8526, 8527, 8611, 8612, 8613, 8694, 9162, 9388, 9663, 10327, 10554, 11343, 23175, 55750, 56894, 56895, 57016, 57678, 64900, 80339, 84649, 84803, 119548, 129642, 137964, 150763, 154141, 160851, 253558								rs10005962, rs10016545, rs1002297, rs10026591, rs10028914, rs10032581, rs1006757, rs1007854, rs1011575, rs10118416, rs1013986, rs1015716, rs10160166, rs10175906, rs1017713, rs10185097, rs10191994, rs1019382, rs1019583, rs10196273, rs10198885, rs1019906, rs10200589, rs1020251, rs10204395, rs10205312, rs10207070, rs1020961, rs10210269, rs10211429, rs10227486, rs10229230, rs10232478, rs1023431, rs10…
Malaria	pathway	902	0.00320064	44/51	3.268e-23	948, 958, 959, 975, 1378, 1440, 2532, 2993, 2994, 2995, 3040, 3043, 3082, 3458, 3553, 3569, 3576, 3586, 3592, 3606, 3683, 3689, 3820, 4035, 4233, 4615, 5175, 6347, 6382, 6383, 6385, 6401, 6403, 7042, 7043, 7057, 7058, 7060, 7097, 7099, 7124, 7412, 9672, 22914, 100528032								rs10024263, rs10029931, rs1003492, rs1003586, rs10086882, rs10100191, rs10165422, rs10167103, rs10168813, rs10169251, rs10173017, rs10178084, rs10180510, rs10180840, rs10203999, rs10207677, rs10209797, rs10215153, rs10245449, rs10255691, rs1025788, rs10259820, rs10262336, rs10263896, rs10268721, rs10271531, rs10429953, rs10455733, rs10482751, rs10482791, rs10482795, rs10482796, rs10485968, rs1048…
N-Glycan biosynthesis	pathway	1116	0.00320064	40/49	1.901e-19	1603, 1650, 1798, 2530, 2683, 3703, 4121, 4122, 4124, 4245, 4248, 4249, 6184, 6185, 6480, 7991, 8703, 8813, 8818, 10905, 11253, 11320, 25834, 29880, 29929, 54344, 56052, 57134, 79053, 79087, 79796, 84620, 84920, 85365, 91869, 144245, 146664, 199857, 201595, 440138								rs10039159, rs10048187, rs1008661, rs10091071, rs10094375, rs10098376, rs10103753, rs10106008, rs10109908, rs10113903, rs10130648, rs10131727, rs10132765, rs10134278, rs10134793, rs10141478, rs10143206, rs10149325, rs10149541, rs1015976, rs1017654, rs1017659, rs10196004, rs10196481, rs10197842, rs10202530, rs10221759, rs10222558, rs1025934, rs1028961, rs1029861, rs1029864, rs1038143, rs1042757, r…
Prion diseases	pathway	1147	0.00320064	26/35	2.09e-11	712, 713, 727, 729, 730, 731, 732, 735, 1958, 2534, 3552, 3553, 3569, 3915, 4684, 4685, 4851, 5567, 5568, 5594, 5604, 5613, 5621, 6352, 6647, 10963								rs1000625, rs10046046, rs1006826, rs1006832, rs1006833, rs10071904, rs1007304, rs10075985, rs10084595, rs10116271, rs1015020, rs1016379, rs1017739, rs10218421, rs1022442, rs1022649, rs1023133, rs1024318, rs10255691, rs10263896, rs1037215, rs1037825, rs1039975, rs1040086, rs10470235, rs10482928, rs10482955, rs10488742, rs10489624, rs10493750, rs10499563, rs10502161, rs10502162, rs10502163, rs10512…
Inositol phosphate metabolism	pathway	1288	0.00340068	48/57	3.024e-24	3612, 3613, 3628, 3631, 3632, 3633, 3635, 3705, 3706, 3707, 4329, 4534, 4952, 5286, 5287, 5288, 5289, 5290, 5291, 5293, 5294, 5297, 5305, 5330, 5331, 5332, 5335, 5336, 5728, 8394, 8395, 8396, 8821, 8867, 8871, 9562, 23236, 23396, 27124, 51196, 51763, 54928, 55300, 55361, 56623, 64768, 80271, 84812, 89869, 113026, 200576, 253430								rs10000770, rs10015475, rs10032526, rs10033884, rs10047326, rs10083989, rs1009014, rs10093902, rs10103642, rs10116313, rs10116755, rs10119024, rs1017527, rs1021135, rs1021267, rs1022596, rs10226981, rs1029922, rs1031104, rs1033102, rs1040496, rs10430641, rs1043515, rs10448340, rs10455934, rs10455939, rs10485720, rs10485723, rs10485727, rs10485728, rs10487285, rs10495249, rs10497898, rs10502769, r…
Butanoate metabolism	characteristic	36	0.00360072	8/30	0.2887	65985, 79944								rs10744193, rs10773145, rs10846855, rs10846858, rs11058026, rs11058118, rs11058119, rs11058129, rs11058132, rs12369591, rs12432105, rs12578446, rs12578774, rs4765021, rs4765034, rs4765036, rs4765037, rs4901000, rs4901008, rs550677, rs551601, rs6488983, rs7134305, rs7294703, rs7306617, rs7307700, rs7311550, rs7311951, rs737077, rs7953077, rs7970937, rs7972260, rs8013174, rs8013289, rs879993, rs910…
Aminoacyl-tRNA biosynthesis	characteristic	337	0.00420084	31/63	4.906e-07	16, 833, 1615, 2617, 3035, 3376, 3735, 4677, 5917, 6301, 6897, 7453, 8565, 10056, 10352, 10667, 23395, 25973, 51067, 51520, 55157, 55699, 57038, 57176, 57505, 79587, 79731, 80222, 123283								rs10054670, rs10071837, rs1008198, rs1009606, rs10120980, rs10438233, rs10438234, rs10444899, rs10458088, rs10484314, rs10516047, rs10751297, rs10761149, rs10761150, rs10793324, rs1080, rs10844337, rs10899551, rs10914621, rs10923718, rs10923726, rs10923748, rs10923755, rs10923799, rs10932966, rs10992260, rs11052214, rs11102957, rs11130066, rs11160582, rs1118953, rs11237522, rs11237537, rs11243004…
Arginine and proline metabolism	interaction, medium	277	0.00420084	29/55	1.779e-07	26, 262, 383, 384, 445, 1158, 1160, 1610, 2628, 2744, 2805, 2806, 4128, 4129, 4842, 4953, 5625, 27165, 51056, 57571, 79814, 113451								rs10041063, rs10083735, rs10083736, rs1013895, rs10202868, rs10234744, rs10264084, rs1043011, rs10452847, rs10452848, rs10454703, rs10492914, rs10492918, rs10514215, rs10519022, rs10521054, rs10521427, rs10521432, rs10736862, rs10739777, rs10774909, rs10774915, rs10793932, rs10850803, rs10850824, rs10850828, rs10901080, rs10901311, rs1105621, rs11076276, rs11076300, rs11076305, rs11076306, rs1107…
Long-term depression	pathway	2548	0.00420084	63/70	3.905e-35	369, 673, 773, 1392, 1394, 2767, 2768, 2770, 2771, 2773, 2775, 2776, 2778, 2781, 2890, 2891, 2892, 2895, 2911, 2915, 2977, 2982, 2983, 3479, 3480, 3708, 3709, 3710, 3845, 4067, 4842, 4893, 5319, 5320, 5321, 5322, 5330, 5331, 5332, 5515, 5518, 5519, 5578, 5579, 5582, 5592, 5593, 5594, 5604, 5894, 6261, 8398, 8681, 10672, 10842, 23236, 26279, 30814, 50487, 64600, 81579, 84647, 391013								rs1000061, rs10000610, rs10000957, rs10004211, rs10009502, rs10010161, rs10010675, rs10011455, rs10018601, rs10019835, rs10019885, rs10022753, rs10029233, rs10029864, rs10031554, rs10032771, rs10033683, rs10035262, rs10035289, rs1003983, rs10045463, rs10050093, rs10056328, rs10061978, rs10067604, rs10070447, rs10072570, rs10073988, rs10075495, rs10077641, rs10080005, rs10082353, rs10082503, rs100…
Graft-versus-host disease	pathway	524	0.00440088	33/43	7.976e-15	355, 356, 940, 941, 942, 3002, 3105, 3106, 3107, 3108, 3109, 3111, 3112, 3113, 3115, 3117, 3118, 3119, 3122, 3126, 3127, 3133, 3134, 3135, 3458, 3552, 3553, 3558, 3569, 3821, 3824, 5551, 7124								rs10174652, rs10193976, rs10255691, rs10263896, rs1034325, rs1044429, rs10458360, rs10483286, rs10490573, rs10492201, rs10499563, rs1050391, rs10509561, rs1051336, rs1059174, rs1063320, rs10734826, rs10734827, rs10772285, rs1077433, rs10784640, rs10784663, rs10784688, rs10823579, rs10845089, rs10878663, rs10878678, rs10878718, rs10878719, rs10878720, rs10878733, rs10878749, rs10878775, rs10887911…
Starch and sucrose metabolism	interaction, high	482	0.00440088	25/55	3.091e-05	178, 276, 279, 280, 2548, 2595, 2821, 2990, 5169, 6476, 7358, 8972, 9365, 57733								rs10008808, rs10021978, rs10023191, rs1015204, rs1038810, rs1038821, rs10433830, rs10470807, rs10488997, rs10494003, rs10494011, rs10494043, rs10517007, rs10517021, rs10518763, rs10748478, rs10748518, rs10748519, rs10785739, rs10785758, rs10785759, rs10785764, rs1086089, rs1086090, rs1086092, rs1086514, rs10881300, rs10881363, rs10881418, rs10881449, rs10938939, rs10938941, rs10938957, rs11166382…
Galactose metabolism	interaction, ultra	151	0.00460092	20/27	4.925e-09	2548, 2595, 2683, 3906, 3938, 6476, 8972								rs10113903, rs1015204, rs1038810, rs1042712, rs10518763, rs1065765, rs10758189, rs10758198, rs10783269, rs10783270, rs10813950, rs10813951, rs10813957, rs10813959, rs1086089, rs1086090, rs1086092, rs10971388, rs10971406, rs10971412, rs10971418, rs1150433, rs1158037, rs11706837, rs11709545, rs11712177, rs11713450, rs11764581, rs1186530, rs11923878, rs12152254, rs12186083, rs12342831, rs12450199, r…
Prostate cancer	pathway	1689	0.00460092	78/89	2.711e-41	207, 208, 354, 367, 369, 468, 572, 595, 596, 673, 842, 898, 1017, 1026, 1027, 1147, 1385, 1387, 1499, 1869, 1870, 1871, 1950, 1956, 2033, 2064, 2260, 2263, 2308, 2475, 2885, 2932, 2950, 3320, 3326, 3479, 3480, 3551, 3845, 4193, 4790, 4792, 4824, 4893, 5155, 5156, 5159, 5290, 5291, 5293, 5294, 5295, 5594, 5604, 5728, 5894, 5925, 5970, 6654, 6655, 6716, 6932, 6934, 7039, 7157, 7184, 8503, 9134, 958…								rs1000515, rs10017970, rs10023994, rs10027875, rs10029654, rs10029718, rs10033375, rs10037187, rs10040640, rs10043473, rs10055448, rs10056163, rs10064315, rs10070943, rs10071585, rs10075612, rs10078240, rs10082812, rs10092233, rs10104250, rs1010447, rs1011185, rs10132268, rs10145260, rs10147603, rs10165984, rs10172070, rs10174520, rs10180144, rs1019731, rs10204958, rs10205484, rs1021135, rs102242…
Renin-angiotensin system	pathway	273	0.00480096	16/17	1.992e-10	183, 185, 186, 290, 1215, 1359, 1511, 1636, 2028, 4012, 4142, 4311, 5476, 5972, 57486, 59272								rs10070137, rs10071239, rs10096, rs1025192, rs1027311, rs1042279, rs10481828, rs10513468, rs10513469, rs10584, rs10900555, rs11091032, rs11091070, rs11122576, rs11122577, rs1116439, rs11571082, rs11571093, rs11712763, rs11735606, rs11735814, rs11919465, rs11927211, rs12007645, rs12163649, rs12387720, rs12490567, rs12695877, rs12695902, rs12696030, rs12710568, rs12836051, rs12884447, rs12888641, r…
Rheumatoid arthritis	interaction, ultra	407	0.005001	73/92	6.856e-33	537, 940, 941, 942, 1435, 1493, 2321, 3108, 3109, 3111, 3112, 3113, 3115, 3117, 3118, 3119, 3122, 3126, 3127, 3552, 3553, 3569, 3605, 3606, 3683, 4312, 4314, 5228, 7124, 7422, 8600, 8792, 10673, 51561								rs10174652, rs10179639, rs10193976, rs1022926, rs10255691, rs10263896, rs1034375, rs1044429, rs10484879, rs10484881, rs10490573, rs10499563, rs1050391, rs10507507, rs10507513, rs10507514, rs10507516, rs1051336, rs10950917, rs10950919, rs11069734, rs11102019, rs11171806, rs11225429, rs11225434, rs1122913, rs11571292, rs11571293, rs11571304, rs11577194, rs11618877, rs11677416, rs11680809, rs1168962…
Aldosterone-regulated sodium reabsorption	interaction, high	416	0.00540108	33/42	2.346e-15	486, 3479, 3643, 3667, 3758, 5295, 5594, 6337, 6338, 6340, 6446, 8503, 23533, 53828								rs10037187, rs10040640, rs10043473, rs10056163, rs10064315, rs10070943, rs10071585, rs10075612, rs10078240, rs10082812, rs1009840, rs10179260, rs10187044, rs1019731, rs1035940, rs1035942, rs1040806, rs10416429, rs10451590, rs10457626, rs10498209, rs10498212, rs10500204, rs10515052, rs10515058, rs10515062, rs10515070, rs10515086, rs1057293, rs10745938, rs10745940, rs10778191, rs10805422, rs1080542…
Pathogenic Escherichia coli infection	pathway	705	0.00540108	42/58	6.264e-17	25, 60, 71, 929, 998, 999, 1499, 2017, 2534, 3059, 3688, 3875, 4690, 4691, 5578, 7099, 7100, 7278, 7280, 7430, 7454, 7534, 7846, 8440, 8976, 9076, 9475, 10092, 10094, 10109, 10552, 10971, 23643, 51807, 79861, 81027, 81873, 84617, 84790, 203068, 347688, 347733								rs1010544, rs10167277, rs10171839, rs10180552, rs10182846, rs10187701, rs10194269, rs10198045, rs10198057, rs10203692, rs10205944, rs1022649, rs1035016, rs1037381, rs1039225, rs10431923, rs10451280, rs10490696, rs10491174, rs10491200, rs10492522, rs10495571, rs10495572, rs10495582, rs10512513, rs1051358, rs10513848, rs10754958, rs10783310, rs1078621, rs10793970, rs10795273, rs10808365, rs10827164…
SNARE interactions in vesicular transport	pathway	414	0.00560112	26/36	5.947e-11	662, 2054, 6616, 6809, 6843, 8417, 8674, 8675, 8676, 8773, 9341, 9342, 9482, 9554, 9570, 10228, 10282, 10490, 10652, 10791, 51272, 53407, 55014, 112755, 116841, 143187								rs1000579, rs10009773, rs10017573, rs10083153, rs10120103, rs10121880, rs10123261, rs1013044, rs10215958, rs10217692, rs1022907, rs10248807, rs10257353, rs10264801, rs10485739, rs10487252, rs10494536, rs10509963, rs10509964, rs10516164, rs10516165, rs10518766, rs10521157, rs1052586, rs10744471, rs10773799, rs10797664, rs10798603, rs10819702, rs10819703, rs10848174, rs10848193, rs10848205, rs10848…
Melanogenesis	pathway	2543	0.00580116	90/101	7.355e-49	107, 108, 109, 111, 112, 113, 114, 115, 434, 801, 805, 808, 810, 815, 816, 817, 818, 1385, 1387, 1499, 1638, 1857, 1906, 1910, 2033, 2535, 2770, 2771, 2773, 2775, 2776, 2778, 2932, 3815, 3845, 4157, 4254, 4286, 4893, 5330, 5331, 5332, 5443, 5567, 5568, 5578, 5579, 5582, 5594, 5604, 5613, 5894, 6932, 6934, 7299, 7306, 7472, 7473, 7474, 7475, 7476, 7478, 7479, 7480, 7481, 7482, 7483, 7484, 7855, 79…								rs10000775, rs10005635, rs10009286, rs10012684, rs1001497, rs10015062, rs10015110, rs10023113, rs10031040, rs10035541, rs10036787, rs10049173, rs10050608, rs10053728, rs10055448, rs10063966, rs10066581, rs10068942, rs10087741, rs10093375, rs10095393, rs10095524, rs1009609, rs10097218, rs10104127, rs1010544, rs10108431, rs1011185, rs10112018, rs10114316, rs10118338, rs10118714, rs1012579, rs101286…
Drug metabolism	characteristic interaction, ultra	52	0.00640128	5/51	0.992	2326, 2327, 2328, 2329, 2330								rs1018391, rs10489247, rs10798263, rs10900325, rs10910879, rs10911192, rs10912669, rs10912723, rs10912984, rs10912995, rs10913017, rs11806072, rs12068552, rs12089574, rs12404183, rs12404218, rs12720462, rs1470261, rs16864174, rs16864177, rs16864515, rs1736556, rs1736557, rs1736560, rs1920152, rs1963273, rs2011345, rs2049922, rs2075987, rs2075990, rs2077749, rs2120003, rs2266780, rs2307492, rs2354…
Glycosaminoglycan biosynthesis	pathway	1230	0.00680136	22/15	2.791e-27	2131, 2132, 2134, 2135, 2137, 3340, 9348, 9394, 9653, 9953, 9955, 9956, 9957, 26035, 27087, 64131, 64132, 64579, 90161, 135152, 222537, 266722								rs10000399, rs10004575, rs10005762, rs10008214, rs10009318, rs10010948, rs10011809, rs10012034, rs10012910, rs10012993, rs10020266, rs10021563, rs10022758, rs10024666, rs10029378, rs10029479, rs10029570, rs10031381, rs10033537, rs10034171, rs10044420, rs10050310, rs1005322, rs1005639, rs1011462, rs1011463, rs1011910, rs1012238, rs1013122, rs1015157, rs1016101, rs1018794, rs10213502, rs1021873, rs…
Type II diabetes mellitus	pathway	1168	0.00680136	42/48	1.003e-22	773, 774, 775, 776, 777, 2475, 2645, 3098, 3099, 3101, 3551, 3643, 3651, 3667, 3767, 5290, 5291, 5293, 5294, 5295, 5580, 5581, 5590, 5594, 5599, 5601, 5602, 6514, 6517, 6833, 7124, 8471, 8503, 8651, 8660, 8835, 8913, 9021, 9370, 23533, 80201, 122809								rs10001480, rs10024003, rs10026060, rs10029339, rs10033283, rs10037187, rs10040640, rs10043473, rs10056163, rs10064315, rs1006737, rs10070943, rs10071585, rs10075612, rs10078240, rs1010447, rs1010887, rs1014677, rs10157919, rs10161032, rs10161275, rs10166692, rs10167883, rs10179260, rs10179954, rs10187044, rs10188306, rs10189339, rs10201978, rs10202504, rs1020445, rs10210199, rs1021135, rs1021154…
Steroid hormone biosynthesis	interaction, medium	378	0.0070014	27/57	6.2e-06	412, 1109, 1312, 1545, 1551, 1577, 1581, 1583, 1584, 1585, 1586, 1588, 1645, 1646, 3290, 3293, 3294, 6718, 7923, 8630, 8644, 9420, 51144, 64816, 79644								rs10001607, rs10093618, rs10096019, rs10098969, rs10105301, rs10107182, rs10114374, rs10116752, rs10238886, rs1025738, rs10429417, rs10459592, rs10490621, rs10504381, rs10504382, rs10514523, rs10514527, rs10519297, rs10519299, rs1062033, rs10733713, rs10736996, rs10752011, rs1075681, rs10760787, rs10768983, rs10783807, rs10786712, rs10795243, rs10808738, rs10808739, rs10820008, rs10838166, rs1083…
Chagas disease (American trypanosomiasis)	pathway	1983	0.00720144	90/104	1.836e-46	107, 207, 208, 355, 356, 624, 712, 713, 718, 841, 915, 916, 919, 1147, 1432, 1636, 2353, 2767, 2769, 2770, 2771, 2773, 2774, 2775, 2776, 2778, 3456, 3458, 3459, 3460, 3551, 3553, 3558, 3569, 3576, 3586, 3592, 3593, 3654, 3725, 4087, 4088, 4615, 4790, 4792, 4843, 5054, 5290, 5291, 5293, 5294, 5295, 5330, 5331, 5332, 5515, 5518, 5519, 5520, 5521, 5522, 5594, 5599, 5601, 5602, 5603, 5970, 6347, 6348…								rs10001480, rs10024003, rs10026060, rs10029339, rs1003199, rs10033283, rs10037187, rs10037715, rs10040640, rs10043473, rs1004765, rs10056163, rs10056782, rs10061370, rs10064315, rs10070943, rs10071585, rs10075612, rs10076854, rs10078240, rs1008974, rs1008975, rs10129564, rs10132268, rs10132489, rs10132979, rs10133192, rs10135572, rs10140368, rs10142830, rs10144552, rs10147603, rs10149714, rs10159…
mTOR signaling pathway	interaction, high	700	0.00720144	42/52	5.062e-20	207, 208, 673, 2475, 3091, 3479, 3551, 3667, 5228, 5295, 5562, 5563, 5594, 5728, 6195, 6196, 6197, 6198, 6199, 7124, 7248, 7422, 7424, 8408, 8503, 9706, 10000, 23533, 27330, 51719, 54541, 81617, 84335, 92335, 253260								rs10006293, rs10006747, rs10029166, rs1003642, rs10037187, rs10040640, rs10043473, rs10056163, rs10062565, rs10064315, rs10070943, rs10071585, rs10075612, rs10078240, rs10082812, rs1010447, rs1011851, rs10179260, rs10187044, rs1019731, rs10244133, rs1025612, rs10281173, rs10430641, rs10451590, rs10484521, rs10487888, rs10498209, rs10498212, rs10498255, rs10509533, rs10515052, rs10515058, rs105150…
Toll-like receptor signaling pathway	characteristic interaction, ultra	1	0.00780156	86/102	1.501e-42	3663								rs3807306
p53 signaling pathway	pathway	1234	0.0080016	62/69	1.689e-34	317, 355, 472, 545, 575, 595, 637, 836, 841, 842, 891, 894, 896, 898, 900, 901, 983, 1017, 1019, 1021, 1026, 1029, 1111, 1643, 1647, 3479, 3486, 3732, 4193, 4194, 4616, 5054, 5268, 5366, 5728, 6241, 6477, 7057, 7157, 7161, 7249, 8493, 8795, 9134, 9538, 9540, 10912, 11200, 25898, 27244, 50484, 51246, 51512, 54205, 55240, 56475, 63970, 64065, 64326, 64393, 83667, 143686								rs10010146, rs10012774, rs10017165, rs10018010, rs10018359, rs10025816, rs10026129, rs1002777, rs10030957, rs1003187, rs10034292, rs1003827, rs10052742, rs10060022, rs10067186, rs1007573, rs10082812, rs10085433, rs10093425, rs10164711, rs10172694, rs1017585, rs10176060, rs10176073, rs10188745, rs10189720, rs10196515, rs1019731, rs10207668, rs10225606, rs10230949, rs10233251, rs10234981, rs1023569…
Pantothenate and CoA biosynthesis	characteristic interaction, high	21	0.00820164	6/17	0.0803	8875, 8876								rs11154695, rs2262438, rs2272996, rs2745426, rs2745441, rs2745442, rs2745443, rs2840820, rs2840826, rs2840827, rs3813349, rs742516, rs909975, rs9321365, rs9375911, rs9399038, rs9483497, rs9493423, rs9493435, rs990499, rs990500
Purine metabolism	pathway	3302	0.00820164	138/163	3.828e-68	100, 107, 108, 109, 111, 112, 113, 114, 115, 132, 158, 159, 203, 204, 205, 270, 271, 272, 353, 471, 661, 953, 955, 956, 957, 1633, 1716, 2272, 2618, 2766, 2977, 2982, 2983, 2984, 2986, 3000, 3251, 3614, 3704, 4831, 4833, 4860, 4881, 4882, 4907, 5136, 5137, 5138, 5139, 5140, 5141, 5142, 5143, 5144, 5145, 5146, 5147, 5148, 5149, 5150, 5151, 5152, 5153, 5167, 5169, 5198, 5236, 5422, 5424, 5425, 5426…								rs1000085, rs10001829, rs10009566, rs1001118, rs10012631, rs10018600, rs10019443, rs10019567, rs10019835, rs10023088, rs10024875, rs10026915, rs10028206, rs1003187, rs1003189, rs1003219, rs10032771, rs10033893, rs10035492, rs10035541, rs10036787, rs1003983, rs10042020, rs10044993, rs1004541, rs10051847, rs10053728, rs10061553, rs1006239, rs10063966, rs10064744, rs10064893, rs10065334, rs1006762, …
Ubiquinone and other terpenoid-quinone biosynthesis	interaction, high	15	0.00860172	3/7	0.1272	2677, 3242, 10229, 51004								rs10873263, rs11043218, rs11043223, rs11074359, rs12443533, rs12599763, rs13426038, rs2707056, rs2707070, rs4536454, rs4567695, rs6757263, rs7202362, rs740505, rs8051232
Alanine, aspartate and glutamate metabolism	interaction, medium	212	0.00920184	21/32	5.854e-08	189, 443, 445, 2673, 2744, 2805, 2806, 8528, 9945, 27165, 56954, 84706, 91703, 259307								rs10083735, rs10083736, rs1013895, rs10170036, rs10202868, rs1043011, rs10454703, rs10479576, rs10492914, rs10492918, rs10521054, rs10736862, rs10739777, rs10793932, rs10901080, rs10901311, rs1105621, rs11076276, rs11076300, rs11076305, rs11076306, rs11076307, rs11076318, rs11078451, rs11190088, rs11243908, rs11244238, rs11244343, rs1157017, rs11641090, rs11679258, rs11680616, rs11683511, rs11690…
Basal cell carcinoma	pathway	1276	0.00920184	49/55	4.104e-27	324, 650, 652, 1499, 1857, 2535, 2735, 2736, 2737, 2932, 5727, 6469, 6932, 6934, 7157, 7472, 7473, 7474, 7475, 7476, 7478, 7479, 7480, 7481, 7482, 7483, 7484, 7855, 7976, 8312, 8313, 8321, 8322, 8323, 8324, 8325, 8326, 8643, 11211, 27148, 51176, 51384, 51684, 54361, 64399, 80326, 81029, 83439, 89780								rs10029738, rs1003876, rs10049173, rs10055448, rs10069134, rs1009390, rs1009609, rs1012579, rs10128675, rs10129157, rs10132541, rs10136885, rs10137772, rs10144925, rs10147611, rs10151226, rs10165984, rs10174520, rs10193725, rs10205484, rs10229523, rs10234444, rs10237371, rs10241082, rs10241688, rs10241947, rs10242164, rs10242792, rs10243298, rs10244735, rs10244786, rs10248949, rs10249530, rs10250…
Pyrimidine metabolism	interaction, high	404	0.00920184	61/100	3.848e-18	953, 955, 956, 957, 1633, 1807, 3704, 4860, 5422, 5424, 7084, 7298, 7378, 9583, 10622, 10714, 22978, 51251, 51733, 55718, 56953, 84618, 93034, 115024, 129607, 151531, 654364								rs10012631, rs10018600, rs10019567, rs10024875, rs10170855, rs10172433, rs10177001, rs1017962, rs10185557, rs10202324, rs1020456, rs1023890, rs10245553, rs10252880, rs10253348, rs1031267, rs10492904, rs10495536, rs10495537, rs10495693, rs10498268, rs1051527, rs10516640, rs10748643, rs10776480, rs10782504, rs10782505, rs10786235, rs10786240, rs10786744, rs10793091, rs10793092, rs10804388, rs108050…
Shigellosis	interaction, medium	725	0.0114023	45/62	4.187e-18	25, 391, 998, 1147, 1398, 1399, 1432, 1793, 2017, 3059, 3551, 3576, 3678, 4790, 4792, 4793, 5594, 5599, 5601, 5602, 5603, 5879, 6714, 7322, 8767, 8945, 9475, 9844, 10092, 10094, 10109, 10552, 23291, 81873								rs10001480, rs10024003, rs10026060, rs10029339, rs10033283, rs10061285, rs1006217, rs10064428, rs10067312, rs10068589, rs10069013, rs10087008, rs10103760, rs10106118, rs1012116, rs10132268, rs10147603, rs1016321, rs10167277, rs1017148, rs10171839, rs10198045, rs10205944, rs10218871, rs10224438, rs10239693, rs10255208, rs10256450, rs10257460, rs1026231, rs10267165, rs10268319, rs10274668, rs102775…
Fructose and mannose metabolism	pathway	597	0.0118024	26/36	5.947e-11	229, 231, 2203, 2762, 3098, 3099, 3101, 3795, 5207, 5208, 5209, 5210, 5211, 5213, 5214, 5373, 6652, 8776, 8789, 8790, 8898, 9107, 9108, 57016, 57103, 80201								rs10047370, rs1012641, rs1013064, rs1013303, rs1015400, rs1022550, rs10232478, rs10263438, rs1027793, rs1032206, rs1041598, rs10466265, rs10484693, rs1049392, rs10496195, rs1053000, rs10744641, rs10751831, rs10751864, rs10751876, rs10751884, rs10751898, rs10761346, rs10761348, rs10762277, rs10794818, rs10794864, rs10794865, rs10794870, rs10794949, rs10794964, rs10794986, rs10794988, rs10795000, r…
Base excision repair	interaction, medium	99	0.0124025	15/34	0.001478	143, 5111, 5423, 5424, 5426, 7515, 10714, 27343, 79661, 252969								rs1043180, rs10793091, rs10793092, rs10870482, rs10899024, rs11236133, rs11236173, rs11236181, rs11236187, rs11236188, rs11236190, rs1433972, rs1466785, rs1534862, rs1536290, rs17077825, rs17080896, rs17349, rs17384669, rs17810889, rs1787091, rs1807110, rs1807111, rs1853923, rs1874546, rs1972904, rs2012359, rs2039945, rs2050882, rs2186955, rs2275661, rs2293036, rs2645444, rs2645446, rs2682560, rs…
Lysosome	interaction, ultra	465	0.0130026	59/121	8.349e-12	175, 410, 411, 427, 537, 950, 1201, 1203, 1497, 1509, 1510, 2548, 2581, 2588, 2629, 2760, 2799, 2990, 3073, 3074, 3423, 3920, 4074, 4126, 4864, 5538, 5660, 6448, 7805, 8763, 9476, 9741, 22901, 27074, 51172, 55353, 84572, 138050								rs1001170, rs1001171, rs10030071, rs1004595, rs10068924, rs10096243, rs1009987, rs10108779, rs10112857, rs10132895, rs10139003, rs10140584, rs10143139, rs1016316, rs1016318, rs1029340, rs10445209, rs10454897, rs10474569, rs10495702, rs10495703, rs10502439, rs10504980, rs10504981, rs10514108, rs1074766, rs10805890, rs10805921, rs10823878, rs10863224, rs10914189, rs10914220, rs10914221, rs10942717,…
Glycosaminoglycan biosynthesis	pathway	395	0.0132026	12/15	2.259e-06	2530, 2683, 4166, 6482, 6487, 8534, 8702, 8703, 9435, 10164, 10678, 93010								rs1003316, rs10084718, rs10091359, rs10093071, rs10100237, rs10100754, rs10108241, rs10110481, rs10111368, rs10113903, rs10131727, rs10132765, rs10134278, rs10134793, rs10143206, rs10149325, rs10167600, rs10169216, rs1018356, rs10205398, rs1027105, rs10498525, rs10505621, rs10518939, rs1065765, rs1075566, rs10758189, rs10758198, rs10769151, rs1079022, rs10813950, rs10813951, rs10813957, rs1081395…
Arachidonic acid metabolism	interaction, ultra	102	0.0134027	32/59	1.764e-08	4056, 5319, 5320, 5322, 8681, 26279, 27306, 30814, 64600, 81579, 84647, 127281, 151056, 391013								rs10030713, rs10084984, rs10170463, rs10753482, rs10799612, rs10865499, rs10910097, rs10916679, rs10916685, rs10916711, rs11000486, rs11127181, rs11127185, rs11127187, rs11573222, rs11573288, rs11582551, rs11683675, rs11683682, rs11684628, rs11689469, rs11695281, rs11738269, rs1197669, rs12023742, rs12044628, rs12132830, rs12467758, rs12468388, rs12478126, rs12478824, rs12621347, rs12714235, rs13…
Glycosylphosphatidylinositol(GPI)-anchor biosynthesis	characteristic interaction, high	11	0.0134027	2/25	0.9794	2822								rs17247566, rs2744576, rs2760139, rs6901703, rs6925475, rs9295624, rs9379660, rs9461011, rs9461012, rs9467160, rs9467176
Amino sugar and nucleotide sugar metabolism	characteristic interaction, ultra	13	0.0140028	18/48	0.004035	55577, 80896								rs12406507, rs16859619, rs2287329, rs2302794, rs621071, rs6660584, rs6679583, rs6704003, rs6713, rs6725116, rs6730187, rs7558220, rs888352
Lysine degradation	characteristic interaction, ultra	10	0.0146029	12/49	0.3308	51111								rs10896300, rs11228152, rs11228163, rs11604421, rs1540209, rs1547889, rs1547890, rs2450906, rs7931502, rs7949511
Fat digestion and absorption	pathway	1019	0.015003	37/46	1.114e-17	19, 337, 338, 948, 949, 1056, 2168, 2169, 2806, 4547, 5319, 5320, 5321, 5322, 5406, 5407, 5408, 8398, 8513, 8611, 8612, 8613, 8681, 8694, 10554, 26279, 29881, 30814, 50487, 64240, 64241, 64600, 80168, 81579, 84647, 84649, 391013								rs10028773, rs10083735, rs10083736, rs1009438, rs1017713, rs1018378, rs10187653, rs10188686, rs10194569, rs10195267, rs10195540, rs10195618, rs1022377, rs1022378, rs1030736, rs1032114, rs1032213, rs1032355, rs1039296, rs10439467, rs10454703, rs10465592, rs10489410, rs10489767, rs10489776, rs10492914, rs10492918, rs10493186, rs10493187, rs10493196, rs10493206, rs10493211, rs10494600, rs10494601, r…
ABC transporters	pathway	731	0.0162032	41/44	1.046e-24	19, 20, 21, 24, 215, 225, 368, 1080, 1244, 4363, 5243, 5244, 5825, 5826, 6833, 6890, 6891, 8647, 8714, 9429, 9619, 10057, 10060, 10257, 10349, 10350, 10351, 11194, 23456, 23457, 23460, 23461, 26154, 64137, 64240, 64241, 85320, 89845, 94160, 154664, 340273								rs1000002, rs1004301, rs1004302, rs1012371, rs1014235, rs10177417, rs10186294, rs10187636, rs10198064, rs10200158, rs10226404, rs10227179, rs10234192, rs10234238, rs10236551, rs10240195, rs10243683, rs1024598, rs10248242, rs10255612, rs10256255, rs10260049, rs10261964, rs10264990, rs10266329, rs10267753, rs10273407, rs10276036, rs10276319, rs10276916, rs10280101, rs10280418, rs10280481, rs1031219…
Mucin type O-Glycan biosynthesis	pathway	1235	0.0162032	27/30	1.034e-15	2589, 2590, 2591, 2650, 6482, 9245, 9334, 11226, 11227, 26290, 29071, 50614, 51301, 51809, 55568, 55808, 56913, 57452, 64409, 79623, 79695, 114805, 117248, 168391, 192134, 374378, 442117								rs10004745, rs10012505, rs10012945, rs10014481, rs10017580, rs10018524, rs10020676, rs10027752, rs10031202, rs1003316, rs10062244, rs10085521, rs10091359, rs10093071, rs10100237, rs10100754, rs10108241, rs10110481, rs10111368, rs10114264, rs1012127, rs10121699, rs10127775, rs1013694, rs10167267, rs10175397, rs10176531, rs1017667, rs1018356, rs10188244, rs10190183, rs10193546, rs10193792, rs101958…
Homologous recombination	interaction, medium	103	0.0172034	19/28	1.138e-07	675, 4361, 4683, 5424, 6119, 10714, 80198, 146956								rs10109454, rs10237424, rs10243568, rs10244745, rs10255964, rs10262410, rs10263125, rs10277940, rs10278342, rs10501815, rs10793091, rs10793092, rs10831227, rs10899024, rs10952075, rs11236133, rs11236173, rs11236181, rs11236187, rs11236188, rs11236190, rs11508478, rs11571725, rs11971467, rs11974031, rs11978169, rs12702633, rs12702665, rs12702682, rs13230086, rs13231388, rs13234751, rs13234855, rs1…
RNA transport	pathway	1689	0.0172034	120/153	2.695e-52	1207, 1915, 1917, 1967, 1968, 1974, 1975, 1977, 1982, 1983, 2332, 3646, 4686, 4928, 5042, 5411, 5901, 5903, 5905, 5976, 6396, 6612, 6613, 7175, 7329, 7341, 7514, 7919, 8021, 8087, 8480, 8487, 8563, 8661, 8662, 8664, 8665, 8666, 8667, 8672, 8761, 8891, 8892, 8893, 8894, 9470, 9631, 9669, 9688, 9775, 9818, 9939, 9972, 9984, 10073, 10248, 10250, 10284, 10289, 10419, 10460, 10556, 10605, 10762, 10775…								rs10004741, rs10008635, rs10008835, rs10009368, rs10011855, rs10013441, rs10013928, rs10018126, rs10029269, rs10029804, rs10029953, rs10035272, rs10037858, rs10038502, rs1004112, rs10049821, rs10052330, rs1005451, rs10058181, rs10059993, rs10063061, rs10063413, rs10076465, rs10076521, rs10090183, rs10100472, rs1010303, rs1011403, rs1011927, rs1012411, rs1012545, rs10135561, rs10145743, rs10153318…
PPAR signaling pathway	pathway	873	0.0176035	65/71	2.548e-37	30, 33, 34, 51, 336, 364, 948, 1374, 1375, 1376, 1579, 1581, 1593, 1622, 1962, 2167, 2168, 2169, 2170, 2171, 2172, 2173, 2180, 2181, 2182, 2710, 2712, 3158, 3611, 4023, 4199, 4312, 4973, 5105, 5106, 5346, 5360, 5465, 5467, 5468, 6256, 6257, 6258, 6319, 6342, 7316, 7350, 8309, 8310, 9370, 9415, 10062, 10580, 10998, 11001, 23205, 23305, 28965, 51703, 79966, 81616, 116519, 126129, 284541, 376497								rs10014168, rs10014388, rs10016221, rs10021219, rs10028773, rs10028914, rs10030631, rs10032937, rs10033885, rs10035737, rs10039991, rs10054780, rs10074987, rs10087852, rs10107182, rs10109480, rs10118518, rs1012731, rs10189760, rs10195273, rs10200334, rs10202154, rs10223667, rs1023049, rs1023102, rs1023103, rs1034045, rs1034048, rs1034375, rs1041362, rs10415869, rs1041608, rs10416103, rs10424597, …
Oxidative phosphorylation	characteristic	57	0.0184037	73/132	4.822e-18	479, 5464, 27068, 64077								rs10509321, rs10751594, rs10794150, rs10901745, rs10901746, rs11245061, rs11245258, rs11245268, rs11245281, rs11591738, rs12260583, rs12264692, rs12269470, rs12498981, rs1254947, rs12877218, rs1530530, rs17081092, rs17693936, rs17695019, rs17695753, rs1867767, rs1867768, rs1867769, rs2001515, rs2154395, rs2184334, rs2277422, rs2459214, rs2636729, rs2636732, rs2713832, rs2713834, rs34628486, rs378…
Fanconi anemia pathway	pathway	493	0.0196039	41/54	2.17e-17	545, 641, 672, 675, 2067, 2072, 2175, 2176, 2177, 2178, 2187, 2188, 3280, 4292, 5395, 5888, 5889, 5980, 6117, 6118, 6119, 7156, 7398, 8940, 9894, 11201, 22909, 29089, 51426, 51455, 55120, 55215, 57599, 57697, 79728, 80010, 80198, 83990, 84126, 116028, 146956								rs1001937, rs1005410, rs10083558, rs10163148, rs10163438, rs10172752, rs1018119, rs10186223, rs10237424, rs10243568, rs10244745, rs10255964, rs10262410, rs10263125, rs1027710, rs10277940, rs10278342, rs10438771, rs10451012, rs10459785, rs10465178, rs10483106, rs10492769, rs10500928, rs10510698, rs10515211, rs10751725, rs1076884, rs1078814, rs10821455, rs10852366, rs10852368, rs10868107, rs1086810…
Non-homologous end-joining	pathway	135	0.0196039	12/14	4.313e-07	1791, 2547, 3981, 4361, 5591, 7518, 7520, 10111, 27343, 27434, 64421, 79840								rs10042854, rs10058141, rs10076056, rs10168553, rs10171368, rs10191804, rs10501815, rs1051677, rs10804247, rs10831227, rs10882773, rs10932647, rs11598258, rs1223963, rs12470053, rs12774154, rs12874104, rs13180316, rs1325382, rs132774, rs1340782, rs13419740, rs1359478, rs1359479, rs1389826, rs1445780, rs1478487, rs16855458, rs16900416, rs16971537, rs16972096, rs17111594, rs17111598, rs17111599, rs…
Sulfur metabolism	interaction, ultra	109	0.020204	6/13	0.0287	6821, 50515, 55501, 166012								rs10227362, rs10507177, rs10507178, rs10746004, rs10778325, rs10778327, rs10778329, rs10861241, rs10861242, rs10861245, rs10861249, rs10861261, rs10934779, rs1097245, rs11112006, rs11112058, rs11112069, rs11112118, rs11112120, rs11112123, rs11112146, rs11612476, rs1164767, rs1164768, rs12367738, rs12581164, rs1344677, rs1541794, rs1565815, rs1626044, rs1650128, rs1650136, rs1650137, rs1650141, rs…
Retinol metabolism	characteristic interaction, ultra	15	0.0204041	13/64	0.6092	6121								rs10493440, rs10889758, rs11209241, rs17130691, rs1925953, rs2012235, rs2225019, rs3125894, rs3125895, rs3125904, rs4508052, rs4926330, rs728894, rs747252, rs7536982
Notch signaling pathway	pathway	621	0.0220044	36/47	5.26e-16	182, 1387, 1487, 1488, 1840, 1857, 2033, 3066, 3280, 3516, 3714, 3955, 4242, 4851, 4853, 4854, 4855, 5663, 5664, 5986, 6868, 8650, 8850, 9253, 9541, 9612, 9794, 11317, 22938, 23220, 23385, 28514, 54567, 55534, 84441, 171558								rs10008046, rs10021952, rs10024138, rs10033468, rs1007748, rs10127888, rs10137465, rs10140990, rs10141031, rs10162414, rs10179642, rs10220356, rs1022431, rs10240036, rs1033517, rs1033611, rs1039948, rs10403708, rs10408719, rs10437580, rs10485741, rs10485749, rs10495250, rs10495563, rs10501376, rs10501835, rs10501838, rs10501845, rs10501846, rs10501847, rs10734174, rs10744793, rs10765791, rs107657…
Proteasome	pathway	380	0.0256051	28/45	2.186e-09	3458, 5682, 5683, 5685, 5686, 5687, 5689, 5691, 5692, 5695, 5700, 5706, 5707, 5709, 5710, 5713, 5714, 5717, 5718, 5719, 5721, 7979, 9491, 9861, 10213, 23198, 51371, 143471								rs10048370, rs10119911, rs1012089, rs10135277, rs10144318, rs10183655, rs10197817, rs10208649, rs10208690, rs10215003, rs10227638, rs10249092, rs10260320, rs10261833, rs10269596, rs10490568, rs10492201, rs10499926, rs10499933, rs10500554, rs10500579, rs10500802, rs1055164, rs10776807, rs10784640, rs10784663, rs10784688, rs10818951, rs10858092, rs10878663, rs10878678, rs10878718, rs10878719, rs108…
mRNA surveillance pathway	characteristic	376	0.0258052	67/84	1.513e-30	1477, 1478, 1479, 2107, 2935, 4440, 8731, 8732, 9887, 10914, 11051, 11052, 23049, 23381, 26528, 29101, 51585, 51692, 53918, 53981, 55339, 64895, 79869, 81608, 124540								rs10042348, rs10044460, rs10045722, rs10064799, rs10067693, rs10073397, rs10077207, rs10135821, rs10145969, rs1020510, rs10209595, rs1024819, rs1024820, rs10431580, rs10471666, rs10485166, rs10498963, rs10517296, rs10748123, rs10748124, rs10784760, rs10806399, rs10836020, rs10836026, rs10836028, rs10836036, rs10878895, rs10878956, rs10939961, rs10944409, rs10944413, rs11079282, rs11079287, rs1107…
Pentose phosphate pathway	pathway	416	0.0262052	23/28	8.079e-12	229, 2203, 2821, 5211, 5213, 5214, 5226, 5236, 5631, 5634, 6888, 7086, 8277, 8789, 9563, 22934, 25796, 51071, 55276, 64080, 84076, 221823, 729020								rs10028206, rs10047370, rs1006239, rs1009128, rs1009941, rs10281630, rs1041598, rs10466265, rs10493350, rs1049392, rs10517423, rs1053000, rs10748839, rs10751831, rs10751864, rs10751876, rs10751884, rs10751898, rs10761346, rs10761348, rs10772880, rs10789146, rs10794818, rs10794864, rs10794865, rs10794870, rs10794949, rs10794964, rs10794986, rs10794988, rs10795000, rs10795002, rs10821367, rs1084626…
Folate biosynthesis	interaction, medium	119	0.0266053	4/13	0.2865	2356, 4338, 5860, 8836								rs10008076, rs10008571, rs10012313, rs10044163, rs10059321, rs10099792, rs1031327, rs10491443, rs10513015, rs1054774, rs10604, rs10939709, rs10957262, rs11725538, rs11740124, rs11746701, rs117931, rs11943516, rs11951646, rs12507442, rs12507444, rs12515434, rs12648282, rs12649443, rs12649812, rs12651615, rs13110882, rs13112606, rs13129387, rs13138153, rs1374057, rs1514992, rs1522077, rs1544770, rs…
alpha-Linolenic acid metabolism	interaction, high	407	0.0274055	17/20	1.752e-09	5319, 5320, 5321, 5322, 8398, 8681, 9415, 26279, 30814, 64600, 81579, 84647, 151056, 391013								rs10170463, rs1018378, rs1032213, rs10465592, rs10489410, rs10489767, rs10494600, rs10494601, rs10494603, rs10494612, rs10733059, rs10737278, rs10737578, rs10752979, rs10752991, rs10753046, rs10753059, rs10753482, rs10753908, rs10754040, rs10754227, rs10798068, rs10798069, rs10798086, rs10798100, rs10798122, rs10798148, rs10798164, rs10799612, rs10800811, rs10801058, rs10801337, rs10865499, rs109…
Taste transduction	pathway	1012	0.0280056	34/52	5.673e-12	40, 112, 114, 773, 774, 2778, 2782, 2914, 3710, 3745, 5136, 5330, 5567, 5568, 5613, 6337, 6338, 6340, 29850, 50831, 50832, 50833, 50834, 50835, 50837, 50839, 54429, 80834, 196883, 259285, 259286, 259287, 338398, 346562								rs1003837, rs1003839, rs10052112, rs10070717, rs10073042, rs1008624, rs10087741, rs10093375, rs10095393, rs10095524, rs10097218, rs10104127, rs10108431, rs1010887, rs10112018, rs1015586, rs1015587, rs1016379, rs10177655, rs10180093, rs10180233, rs10182788, rs10189510, rs1019113, rs10197136, rs10198076, rs10206152, rs10207132, rs10209382, rs1021090, rs10218421, rs1021891, rs1023096, rs1024612, rs1…
Selenocompound metabolism	interaction, ultra	29	0.0294059	8/17	0.0112	11185, 51091, 92935								rs1005417, rs10497807, rs1061644, rs10939041, rs13116533, rs16876798, rs16876882, rs17479966, rs1909475, rs255121, rs255131, rs255152, rs255155, rs255156, rs255166, rs313579, rs3733548, rs3796795, rs4697544, rs6448326, rs6448334, rs6821658, rs6833416, rs6843733, rs6856359, rs7654358, rs7682177, rs7689466, rs9998234
Linoleic acid metabolism	interaction, high	404	0.0304061	25/30	5.157e-13	5319, 5320, 5321, 5322, 8398, 8681, 26279, 30814, 64600, 81579, 84647, 151056, 391013								rs10170463, rs1018378, rs1032213, rs10465592, rs10489410, rs10489767, rs10494600, rs10494601, rs10494603, rs10494612, rs10733059, rs10737278, rs10737578, rs10752979, rs10752991, rs10753046, rs10753059, rs10753482, rs10753908, rs10754040, rs10754227, rs10798068, rs10798069, rs10798086, rs10798100, rs10798122, rs10798148, rs10798164, rs10799612, rs10800811, rs10801058, rs10801337, rs10865499, rs109…
Taurine and hypotaurine metabolism	interaction, ultra	35	0.0304061	5/10	0.0321	570, 1036, 84890								rs10055339, rs10055514, rs10055677, rs10477535, rs10478248, rs10478253, rs10822053, rs10995301, rs10995309, rs10995312, rs1226149, rs1363358, rs154767, rs154769, rs17398382, rs17703956, rs2229594, rs224031, rs224058, rs224067, rs224090, rs224092, rs224118, rs224126, rs224127, rs224147, rs249721, rs256951, rs256954, rs256955, rs26531, rs4403470, rs4921024, rs7043029, rs9971328
Protein export	characteristic interaction, medium	31	0.0326065	12/23	0.000765	6726, 6727, 6728, 6730, 6731, 58477								rs10799324, rs10915878, rs11133443, rs11610, rs12649799, rs1534166, rs16970291, rs17086804, rs17086853, rs17504298, rs17569722, rs1830084, rs1852220, rs1876084, rs2260516, rs2291619, rs2305346, rs2443168, rs2665999, rs382260, rs419155, rs419632, rs4653428, rs4854760, rs4854761, rs4854762, rs4924414, rs6794676, rs749749, rs818428, rs943759
Hepatitis C	pathway	1510	0.0340068	110/135	3.933e-51	207, 208, 369, 572, 673, 949, 975, 1026, 1147, 1364, 1365, 1432, 1950, 1956, 2885, 2932, 3434, 3439, 3440, 3441, 3442, 3443, 3444, 3445, 3447, 3448, 3449, 3451, 3452, 3454, 3455, 3456, 3551, 3576, 3646, 3659, 3716, 3845, 3949, 4790, 4792, 4893, 4938, 4939, 4940, 5010, 5163, 5290, 5291, 5293, 5294, 5295, 5465, 5515, 5518, 5519, 5520, 5521, 5522, 5594, 5599, 5601, 5602, 5603, 5610, 5894, 5970, 6041…								rs10001480, rs1000769, rs1001162, rs10024003, rs10026060, rs10029339, rs10029654, rs10033283, rs10037187, rs10037715, rs10040640, rs10043473, rs10056163, rs10056782, rs10061370, rs10064315, rs10070943, rs10071585, rs10075612, rs10076854, rs10078240, rs1008434, rs10085952, rs1008974, rs1008975, rs1009438, rs10099072, rs10110591, rs1011185, rs10116540, rs10116615, rs10118518, rs10119678, rs10132268…
Tryptophan metabolism	interaction, medium	362	0.0376075	30/42	3.125e-12	26, 316, 438, 847, 883, 1544, 1545, 3620, 4128, 4129, 6999, 8564, 8942, 11185, 51166, 56267, 130013, 169355, 259307								rs10005626, rs10007705, rs10020753, rs10022743, rs10024990, rs10026172, rs10028123, rs10029768, rs10030592, rs10089533, rs10099877, rs1012875, rs10176573, rs1017751, rs10187029, rs10198134, rs10206891, rs10234744, rs10264084, rs1038815, rs1038816, rs1038819, rs10428454, rs10452847, rs10452848, rs10488736, rs10490621, rs10496933, rs10504014, rs10520178, rs10521427, rs10521432, rs1053221, rs1053230…
Nucleotide excision repair	interaction, ultra	96	0.0378076	26/48	3.796e-07	5424, 6119, 9978, 10714, 404672								rs10237424, rs10243568, rs10244745, rs10255964, rs10262410, rs10263125, rs10277940, rs10278342, rs10793091, rs10793092, rs10899024, rs10952075, rs11236133, rs11236173, rs11236181, rs11236187, rs11236188, rs11236190, rs11508478, rs11971467, rs11974031, rs11978169, rs12702633, rs12702665, rs12702682, rs13230086, rs13231388, rs13234751, rs13234855, rs1433972, rs1473213, rs17136804, rs17137154, rs174…
Glyoxylate and dicarboxylate metabolism	interaction, ultra	117	0.0424085	5/18	0.3251	2653, 51179, 54363, 81888, 84693								rs1022631, rs10923759, rs10923767, rs10923791, rs1159530, rs1159531, rs11697533, rs11697772, rs12092807, rs12445303, rs13036410, rs13043688, rs13044713, rs142092, rs1546956, rs1569863, rs1569873, rs1569874, rs16992641, rs16992810, rs16994212, rs17403161, rs17731603, rs2039528, rs2057039, rs2144422, rs2207597, rs2207598, rs2207719, rs2223667, rs2224053, rs2235245, rs2235248, rs2275608, rs2294299, …
Ribosome	pathway	949	0.0442088	61/92	8.255e-21	3921, 4736, 6122, 6123, 6124, 6125, 6128, 6129, 6132, 6133, 6134, 6135, 6136, 6137, 6139, 6144, 6152, 6154, 6155, 6157, 6160, 6161, 6164, 6167, 6168, 6169, 6170, 6171, 6175, 6176, 6187, 6188, 6189, 6193, 6194, 6201, 6202, 6203, 6205, 6206, 6207, 6208, 6217, 6222, 6223, 6224, 6227, 6228, 6229, 6233, 6234, 6235, 7311, 9045, 11224, 28998, 51065, 51121, 51187, 140801, 200916								rs10040884, rs10040888, rs1006733, rs1007117, rs1007482, rs10076849, rs10079334, rs10086987, rs1009966, rs1011299, rs10116443, rs10119431, rs10124811, rs10124873, rs10124892, rs10129671, rs10134704, rs10135019, rs10137389, rs10141099, rs10141283, rs10141306, rs10143327, rs10143331, rs10148160, rs10269473, rs1027613, rs1035086, rs10430532, rs10438111, rs10444986, rs10466038, rs10483556, rs10483596…
Colorectal cancer	pathway	1570	0.0446089	55/62	4.533e-30	207, 208, 324, 332, 369, 572, 595, 596, 673, 836, 842, 1499, 1630, 2353, 2932, 2956, 3725, 3845, 4087, 4088, 4089, 4292, 4436, 4437, 4609, 5290, 5291, 5293, 5294, 5295, 5594, 5599, 5601, 5602, 5604, 5879, 5880, 5894, 5900, 6932, 6934, 7042, 7043, 7046, 7048, 7157, 8312, 8313, 8503, 10000, 23533, 26060, 51176, 54205, 83439								rs10001480, rs10024003, rs10026060, rs10029339, rs10033283, rs10037187, rs10040640, rs10043473, rs1004765, rs10055448, rs10056163, rs10064315, rs10069134, rs10070943, rs10071585, rs10075612, rs10078240, rs10096521, rs1011185, rs10129564, rs10132979, rs10133192, rs10135572, rs10153322, rs10153433, rs10159308, rs10165984, rs10174520, rs1019855, rs10205484, rs1021135, rs10226981, rs10244133, rs10259…
Steroid biosynthesis	characteristic	16	0.045009	3/19	0.7968	6646, 8435								rs1078872, rs12038140, rs12809590, rs1475798, rs16853894, rs17123210, rs17368880, rs2152318, rs2250477, rs2793799, rs2816169, rs3844065, rs425858, rs4652362, rs4652363, rs822682
Glycine, serine and threonine metabolism	pathway	385	0.045209	22/32	7.78e-09	189, 211, 501, 635, 669, 875, 1491, 1610, 1738, 1757, 2628, 2731, 4128, 4129, 5723, 6470, 9380, 23464, 26227, 29958, 29968, 51268, 55349, 64902								rs1001044, rs10116231, rs10116267, rs10120533, rs10120590, rs10120677, rs10120941, rs10123128, rs10123810, rs10227605, rs10231475, rs10245702, rs10267797, rs10275062, rs10275303, rs10283917, rs1032889, rs1036598, rs10481602, rs10488449, rs10488451, rs10491785, rs10491786, rs10491787, rs10491791, rs10511937, rs10512080, rs10512088, rs10519022, rs10521021, rs10521022, rs10521023, rs10521427, rs1052…
Other glycan degradation	characteristic interaction, ultra	18	0.0482096	11/17	0.0001084	2519, 23324, 64772, 284004								rs11155297, rs17286742, rs2143137, rs3789790, rs4563558, rs4565150, rs4610412, rs4689490, rs4789777, rs4789982, rs6570564, rs7659958, rs7698546, rs7769736, rs9376753, rs9390095, rs9399445, rs9496646
Thiamine metabolism	pathway	149	0.0486097	2/4	0.1976	27010, 84284								rs10215527, rs10232808, rs10247371, rs10250170, rs10250843, rs10257092, rs10257572, rs10275168, rs10429825, rs10487514, rs10487625, rs10500154, rs10952580, rs10952611, rs10952628, rs1100694, rs11763425, rs11764219, rs11764492, rs11972095, rs11979955, rs11982097, rs12021705, rs12030659, rs1208173, rs12154287, rs12334162, rs12403846, rs12531488, rs12669573, rs12674073, rs12703672, rs12703699, rs127…

## Sheet: P-value filter 1.0E-4
Pathway	Analysis method	No of SNPs	P-value	PW Gene count	PW Enrichment p-value	Genes	SNPs
Acute myeloid leukemia	interaction, high	508	<=1.0E-06	47/58	1.459e-22	207, 208, 572, 673, 861, 1147, 2322, 2475, 2885, 3551, 3815, 4790, 5292, 5295, 5594, 5604, 6198, 6199, 6774, 6776, 6777, 8503, 10000, 23533								rs10037187, rs10040640, rs10043473, rs10056163, rs10064315, rs1006639, rs10070943, rs10071585, rs10075612, rs10078240, rs1010447, rs1015602, rs10244133, rs1026916, rs10281173, rs10434440, rs10460712, rs10487888, rs10515052, rs10515058, rs10515062, rs10515070, rs10515086, rs1053005, rs1057079, rs1064261, rs1076094, rs10803158, rs10803171, rs10805422, rs10805425, rs10854374, rs10927039, rs10927067,…
Adherens junction	pathway	2986	<=1.0E-06	68/73	1.524e-40	52, 60, 71, 81, 87, 88, 89, 998, 999, 1387, 1457, 1459, 1495, 1496, 1499, 1500, 1956, 2033, 2064, 2241, 2260, 2534, 3480, 3643, 4008, 4087, 4088, 4089, 4233, 4301, 5594, 5770, 5787, 5792, 5795, 5797, 5818, 5819, 5879, 5880, 6591, 6615, 6714, 6885, 6932, 6934, 7046, 7048, 7082, 7414, 7454, 7525, 8826, 8936, 8976, 9855, 10163, 10458, 10580, 10810, 25945, 29119, 51176, 51701, 56288, 81607, 83439, 11…								rs1001877, rs1002715, rs10038162, rs10043478, rs10043540, rs1004765, rs10049325, rs10055161, rs10055448, rs1005785, rs10062069, rs1006309, rs1006412, rs10064960, rs1006607, rs10069821, rs1007369, rs10074150, rs1007530, rs10076453, rs1007740, rs10077992, rs10078397, rs1009145, rs10100077, rs1011170, rs10128270, rs10128526, rs10141794, rs1014573, rs1015484, rs10159479, rs1016188, rs10165984, rs1016…
Adipocytokine signaling pathway	pathway	1253	<=1.0E-06	60/69	7.096e-32	32, 207, 208, 948, 1147, 1374, 1375, 2180, 2181, 2182, 2475, 2538, 3551, 3667, 3717, 3952, 3953, 4790, 4792, 4793, 4852, 5105, 5106, 5443, 5465, 5562, 5563, 5564, 5565, 5588, 5599, 5601, 5602, 5781, 5970, 6256, 6257, 6258, 6513, 6517, 6774, 7124, 7133, 7186, 8471, 8660, 9021, 9370, 10000, 10645, 10891, 23205, 23305, 51422, 51703, 57818, 79602, 81616, 84254, 126129								rs10001480, rs10007750, rs10010833, rs10020457, rs10021219, rs10024003, rs10026060, rs10029339, rs10032829, rs10032937, rs10033283, rs10033885, rs1003634, rs1005592, rs10062565, rs10074987, rs10074991, rs1010447, rs10116352, rs10118518, rs10119004, rs1012731, rs10128072, rs10132268, rs1014677, rs10147603, rs1015249, rs10158279, rs10158937, rs1016331, rs10179260, rs10187044, rs10189760, rs10195273…
Alcoholism	interaction, high	1419	<=1.0E-06	58/180	0.0002678	136, 627, 673, 805, 814, 1392, 1812, 1813, 2030, 2786, 2787, 2788, 2791, 2793, 2885, 2903, 2904, 2905, 2906, 3066, 4128, 4129, 4852, 4915, 5173, 5569, 5594, 5604, 6531, 8332, 8335, 8344, 8347, 8353, 8355, 8358, 8360, 8364, 8365, 8367, 8520, 8968, 9734, 9759, 10014, 10645, 25759, 51564, 53358, 54331, 55869, 55970, 79885, 83933, 84254, 286436, 399694, 440093								rs1002261, rs1003634, rs10040249, rs10052016, rs10053602, rs1005549, rs1005592, rs10057481, rs10057497, rs1006446, rs10069450, rs10070886, rs1007662, rs1008454, rs10102662, rs10103514, rs10110371, rs10111712, rs10113394, rs10115390, rs10115908, rs10116287, rs10116324, rs10118423, rs10123600, rs10125469, rs1012586, rs10131301, rs1013548, rs10138800, rs1014157, rs10153674, rs10164912, rs10165126, r…
Allograft rejection	interaction, high	424	<=1.0E-06	34/39	1.161e-18	355, 940, 941, 942, 958, 959, 3002, 3105, 3106, 3107, 3108, 3109, 3111, 3112, 3113, 3115, 3117, 3118, 3119, 3122, 3126, 3127, 3133, 3134, 3135, 3558, 3565, 3586, 3592, 3593, 7124								rs1003199, rs10174652, rs10193976, rs1034325, rs1044429, rs10483286, rs10490573, rs1050391, rs10509561, rs1051336, rs1059174, rs1063320, rs1077433, rs10866712, rs10887911, rs10887918, rs10909625, rs11119447, rs11202972, rs11202989, rs11626395, rs11689629, rs11926233, rs11928737, rs12012220, rs12191230, rs12193110, rs12433772, rs1245218, rs12556784, rs12613538, rs12635350, rs1264563, rs12878495, r…
Alzheimer's disease	pathway	2509	<=1.0E-06	112/167	3.274e-38	102, 317, 351, 355, 489, 498, 509, 517, 518, 539, 572, 637, 775, 776, 779, 801, 805, 808, 810, 823, 824, 836, 840, 841, 842, 1020, 1327, 1337, 1345, 1350, 1351, 2081, 2597, 2776, 2903, 2904, 2905, 2906, 2932, 3416, 3553, 3708, 3709, 3710, 4023, 4035, 4137, 4311, 4694, 4696, 4697, 4698, 4700, 4702, 4704, 4705, 4706, 4710, 4712, 4716, 4718, 4719, 4720, 4723, 4724, 4725, 4726, 4728, 4729, 4731, 4842…								rs10005129, rs10005711, rs10011961, rs10030362, rs10031159, rs10040791, rs10051603, rs1005549, rs10065919, rs1006737, rs1007573, rs10092898, rs1012586, rs10128881, rs10132599, rs1013548, rs10140990, rs10153674, rs10161032, rs10161275, rs10164229, rs10172635, rs10178101, rs10179642, rs10181407, rs10194429, rs10195102, rs10202772, rs1020410, rs10207413, rs10215108, rs10225194, rs1022596, rs1025192,…
Amphetamine addiction	interaction, medium	1649	<=1.0E-06	39/70	3.919e-10	801, 805, 808, 810, 814, 815, 816, 817, 818, 1812, 2778, 2890, 2891, 2892, 2893, 2903, 2904, 2905, 2906, 4128, 4129, 5173, 5500, 5501, 5530, 5532, 5533, 5534, 5567, 5568, 5578, 5579, 5582, 5613, 6531, 11261, 23237, 51806, 63928								rs10000610, rs10000775, rs10004211, rs10005635, rs10005711, rs10009286, rs10011455, rs10011961, rs10012684, rs10015062, rs10015110, rs10023113, rs10029864, rs10030362, rs10031040, rs10031159, rs10031554, rs10035262, rs10035289, rs10040249, rs10045463, rs10050608, rs10052016, rs10053602, rs1005549, rs10056328, rs10057481, rs10057497, rs10061978, rs10066581, rs10067604, rs10069450, rs10070447, rs10…
Amyotrophic lateral sclerosis (ALS)	pathway	1253	<=1.0E-06	43/53	8.616e-21	317, 572, 596, 598, 637, 834, 836, 842, 847, 1432, 1616, 2890, 2891, 2903, 2904, 2905, 2906, 4217, 4741, 4744, 4747, 4842, 5530, 5532, 5533, 5534, 5603, 5606, 5608, 5630, 5868, 5879, 5961, 6506, 6647, 7124, 7133, 7157, 11261, 54205, 57679, 63928, 79139								rs10000610, rs10004211, rs10005711, rs10011455, rs10011961, rs10030362, rs10031159, rs10031554, rs10035262, rs10035289, rs10045463, rs1005549, rs10056328, rs10061978, rs10067604, rs10070447, rs10072570, rs10073988, rs10075495, rs1007573, rs10077641, rs10080005, rs10110118, rs1011969, rs1012473, rs1012586, rs1013548, rs1013996, rs1019738, rs10276962, rs1028565, rs1036342, rs1036605, rs1036606, rs1…
Asthma	interaction, high	186	<=1.0E-06	27/31	4.857e-15	958, 959, 2205, 2206, 2207, 3108, 3109, 3111, 3112, 3113, 3115, 3117, 3118, 3119, 3122, 3126, 3127, 3562, 3565, 3578, 3586, 3596, 5553, 6037, 6356, 7124								rs1044429, rs10489849, rs1050391, rs1051336, rs10896615, rs11119447, rs11230161, rs12012220, rs12119226, rs12135788, rs12191230, rs12556784, rs12656759, rs1303621, rs1367731, rs1431403, rs151719, rs154982, rs1554286, rs1569723, rs16870880, rs16969449, rs16969457, rs17132324, rs17169344, rs17169348, rs17254457, rs17330906, rs175737, rs176248, rs17666424, rs1799964, rs181781, rs188245, rs1883834, r…
Autoimmune thyroid disease	interaction, medium	495	<=1.0E-06	47/54	2.864e-25	355, 356, 940, 941, 942, 958, 959, 1081, 1493, 3002, 3105, 3106, 3107, 3108, 3109, 3111, 3112, 3113, 3115, 3117, 3118, 3119, 3122, 3126, 3127, 3133, 3134, 3135, 3439, 3440, 3441, 3442, 3443, 3444, 3445, 3447, 3448, 3449, 3451, 3452, 3558, 3565, 3586, 7252, 7253								rs10083503, rs10116540, rs10116615, rs10119678, rs10142999, rs10149689, rs10174652, rs10179639, rs10193976, rs1034325, rs1044429, rs10458360, rs10483286, rs10490573, rs1050391, rs10509561, rs1051336, rs1059174, rs1063320, rs10757219, rs1077433, rs10811497, rs10811519, rs10811523, rs10811525, rs10811527, rs10887911, rs10887918, rs10909625, rs10912276, rs10964878, rs10964882, rs10964930, rs10964981…
B cell receptor signaling pathway	interaction, high	760	<=1.0E-06	57/75	1.71e-24	207, 208, 695, 933, 971, 974, 1147, 1380, 2885, 2932, 3551, 3635, 4067, 4790, 4792, 4793, 5295, 5336, 5594, 5604, 6850, 7409, 7410, 8503, 8915, 10000, 10451, 23533, 27071, 29760, 84433, 118788								rs10031708, rs10037187, rs10040640, rs10043473, rs10056163, rs10064315, rs10070943, rs10071585, rs10075612, rs10078240, rs10089762, rs10100561, rs10114465, rs10114624, rs10119727, rs10132268, rs10147603, rs10218891, rs10229652, rs10240660, rs10241890, rs10252183, rs10267119, rs1027986, rs10280353, rs1028593, rs10443202, rs10487884, rs10491067, rs10493763, rs10494071, rs10494080, rs10494081, rs104…
Bacterial invasion of epithelial cells	interaction, high	634	<=1.0E-06	61/71	9.458e-32	857, 858, 859, 867, 868, 998, 1398, 1399, 2335, 2549, 3611, 3678, 5295, 6714, 8503, 9844, 10092, 10109, 23533, 23624, 25759, 26084, 53358, 81873, 399694								rs10037187, rs10040640, rs10043473, rs10056163, rs10064315, rs10070943, rs10071585, rs10075612, rs1007662, rs10078240, rs1016321, rs1017148, rs10171839, rs10172425, rs10199059, rs10201850, rs10202483, rs10209954, rs10224438, rs10227696, rs10228039, rs10239692, rs10239693, rs10255208, rs10256450, rs10257460, rs10267165, rs10268319, rs10274668, rs10277512, rs10279544, rs10282309, rs1035582, rs10356…
Calcium signaling pathway	interaction, high	3135	<=1.0E-06	147/177	7.354e-71	136, 146, 147, 148, 153, 154, 185, 552, 623, 624, 683, 805, 814, 815, 816, 817, 818, 886, 887, 952, 1128, 1129, 1131, 1133, 1139, 1812, 1816, 1909, 1910, 1956, 2064, 2065, 2066, 2149, 2903, 2905, 2906, 2911, 2915, 2925, 3269, 3274, 3356, 3358, 3360, 3361, 3362, 3363, 3706, 3707, 3973, 4638, 4923, 5021, 5023, 5024, 5025, 5026, 5027, 5156, 5159, 5255, 5256, 5257, 5330, 5331, 5332, 5335, 5336, 5567,…								rs1000061, rs10000775, rs10003447, rs10005574, rs10005635, rs10009286, rs1001064, rs10011914, rs10012684, rs10014946, rs10015062, rs10015110, rs10016073, rs10019008, rs10021665, rs10023113, rs10023943, rs1002513, rs10028838, rs10031040, rs10031786, rs10034033, rs10037879, rs10040249, rs10050608, rs10054686, rs10057481, rs10057497, rs10061244, rs10066266, rs10066581, rs10069450, rs10070886, rs1007…
Carbohydrate digestion and absorption	interaction, high	551	<=1.0E-06	37/44	4.319e-19	207, 208, 276, 279, 280, 486, 3938, 5295, 5330, 6476, 6523, 8503, 8972, 10000, 23533, 80834								rs10037187, rs10040640, rs10043473, rs10056163, rs10064315, rs10070943, rs10071585, rs10075612, rs10078240, rs1015204, rs1038810, rs1042712, rs10494003, rs10494011, rs10494043, rs10515052, rs10515058, rs10515062, rs10515070, rs10515086, rs10748478, rs10748518, rs10748519, rs10785739, rs10785758, rs10785759, rs10785764, rs10803158, rs10803171, rs10805422, rs10805425, rs1086089, rs1086090, rs108609…
Cell adhesion molecules (CAMs)	interaction, ultra	2517	<=1.0E-06	101/136	7.643e-41	214, 914, 920, 925, 926, 933, 940, 941, 942, 947, 958, 959, 965, 1272, 1364, 1365, 1462, 1493, 3105, 3106, 3107, 3108, 3109, 3111, 3112, 3113, 3115, 3117, 3118, 3119, 3122, 3126, 3127, 3133, 3134, 3135, 3683, 3684, 4099, 4267, 4359, 4684, 4685, 4756, 4897, 5010, 5175, 5818, 5819, 6403, 6404, 6614, 6693, 6900, 7412, 9019, 9071, 9073, 9074, 9075, 9076, 10666, 10686, 23114, 23308, 23562, 23705, 2594…								rs1000625, rs1001162, rs10045126, rs10047413, rs10049325, rs1005834, rs10059489, rs1006826, rs1006832, rs1006833, rs1007304, rs1007369, rs1007530, rs10082977, rs1008434, rs10084595, rs10085952, rs1009897, rs10099072, rs10110591, rs10114060, rs10118693, rs10121158, rs10122089, rs10122509, rs10127961, rs1013416, rs1015020, rs1016930, rs10172481, rs10174652, rs1017739, rs10179639, rs10180136, rs1018…
Cell cycle	pathway	1334	<=1.0E-06	101/128	4.761e-45	25, 472, 545, 595, 701, 890, 891, 894, 896, 898, 902, 983, 990, 991, 993, 994, 995, 996, 1017, 1019, 1021, 1022, 1026, 1027, 1029, 1031, 1111, 1387, 1647, 1869, 1870, 1871, 1874, 1875, 2033, 2932, 3066, 4085, 4087, 4088, 4089, 4172, 4174, 4175, 4193, 4609, 4616, 4998, 4999, 5000, 5001, 5111, 5347, 5591, 5885, 5925, 5933, 5934, 6500, 6502, 7027, 7029, 7042, 7043, 7157, 7272, 7465, 7529, 7531, 7532…								rs10018583, rs1002169, rs1002170, rs10027814, rs10028496, rs10032067, rs1003827, rs1004765, rs10079980, rs10096521, rs1010608, rs10111415, rs10156094, rs10157619, rs10167387, rs10178648, rs10187701, rs10205561, rs10226475, rs10230949, rs10231843, rs10234557, rs10234981, rs10242452, rs10244946, rs10246098, rs10255204, rs10257653, rs10269570, rs10269774, rs10275045, rs10276536, rs1027690, rs1027692…
Chemokine signaling pathway	interaction, high	2342	<=1.0E-06	150/189	4.554e-67	157, 207, 208, 643, 673, 998, 1147, 1230, 1232, 1233, 1234, 1235, 1236, 1237, 1398, 1399, 1524, 2268, 2786, 2787, 2788, 2791, 2793, 2829, 2868, 2869, 2870, 2885, 2919, 2920, 2932, 3055, 3551, 3576, 3577, 3579, 3702, 3717, 3718, 4067, 4283, 4790, 4792, 4793, 5058, 5196, 5197, 5295, 5330, 5331, 5332, 5473, 5567, 5568, 5594, 5604, 5613, 6346, 6347, 6348, 6351, 6352, 6354, 6355, 6356, 6357, 6358, 635…								rs10000203, rs10000241, rs10006360, rs1000927, rs10012879, rs10016230, rs1002084, rs10037187, rs10038760, rs10040640, rs10043473, rs10054204, rs10056163, rs10064315, rs10070943, rs10071585, rs10075612, rs1007662, rs10078240, rs10079961, rs1008454, rs1008673, rs10089762, rs10100561, rs10116352, rs10119004, rs10119727, rs10131301, rs10132268, rs10138800, rs1014157, rs1014638, rs10147603, rs1015077,…
Cholinergic synapse	interaction, high	1712	<=1.0E-06	45/113	5.267e-06	207, 208, 596, 814, 815, 816, 817, 818, 1128, 1129, 1131, 1133, 1136, 1137, 1139, 1143, 2534, 2786, 2787, 2788, 2791, 2793, 3717, 3759, 3760, 3761, 3763, 3768, 5295, 5330, 5331, 5332, 5567, 5568, 5594, 5604, 5613, 8503, 8973, 10000, 23236, 23533, 54331, 55970, 60482								rs10000775, rs1000173, rs10005635, rs10009286, rs10012684, rs10015062, rs10015110, rs1001953, rs10023113, rs10031040, rs10037187, rs10040249, rs10040640, rs10043473, rs10050608, rs1005546, rs10056163, rs10064315, rs10066581, rs10070943, rs10071585, rs10075612, rs10078240, rs10083886, rs1008454, rs10116352, rs1011729, rs10119004, rs10131301, rs10138800, rs1014157, rs1016379, rs10167400, rs10171648…
Chronic myeloid leukemia	interaction, high	776	<=1.0E-06	63/73	5.399e-33	25, 207, 208, 572, 598, 673, 861, 867, 868, 1019, 1021, 1147, 1398, 1399, 2885, 3066, 3551, 4790, 4792, 5295, 5594, 5604, 5781, 6776, 6777, 7046, 7048, 7157, 8503, 9846, 10000, 23533, 23624, 25759, 53358, 399694								rs10037187, rs1003827, rs10040640, rs10043473, rs10056163, rs10064315, rs1006639, rs10070943, rs10071585, rs10075612, rs1007662, rs10078240, rs1007837, rs10132268, rs10147603, rs1015249, rs1015602, rs1019855, rs10230949, rs10234981, rs10244133, rs1024467, rs10269570, rs10269774, rs10281173, rs1028593, rs1036097, rs1036307, rs10400584, rs10435256, rs10460712, rs10487888, rs10488529, rs10510636, rs…
Cocaine addiction	pathway	1545	<=1.0E-06	40/50	1.935e-18	111, 468, 627, 1020, 1385, 1386, 1388, 1644, 1742, 1812, 1813, 2354, 2770, 2771, 2773, 2778, 2891, 2903, 2904, 2905, 2906, 2913, 3725, 4128, 4129, 4790, 5173, 5567, 5568, 5613, 5970, 6531, 6570, 6571, 8787, 9586, 64764, 84699, 90993, 116443								rs10000610, rs10004211, rs10011455, rs10031554, rs1003407, rs10052016, rs10053602, rs1005549, rs10057481, rs10057497, rs10069450, rs10070886, rs1010271, rs10107837, rs10115450, rs10116192, rs10120848, rs10123826, rs1012586, rs1013264, rs1013548, rs10159308, rs1016181, rs1016379, rs10172070, rs1017685, rs10180144, rs1018077, rs1018078, rs10218421, rs10219275, rs10224250, rs10225559, rs10225574, rs…
Cytokine-cytokine receptor interaction	interaction, ultra	1657	<=1.0E-06	207/265	4.984e-90	608, 943, 944, 958, 959, 970, 1435, 1436, 1439, 1440, 1489, 2056, 2321, 2322, 2324, 2688, 2689, 3439, 3440, 3441, 3442, 3443, 3444, 3445, 3447, 3448, 3449, 3451, 3452, 3454, 3455, 3456, 3459, 3460, 3467, 3552, 3553, 3554, 3558, 3560, 3562, 3565, 3566, 3568, 3569, 3570, 3574, 3578, 3586, 3587, 3588, 3592, 3593, 3596, 3597, 3604, 3605, 3606, 3791, 3815, 3952, 3976, 4055, 4254, 5008, 5155, 5156, 515…								rs1000515, rs10006293, rs10006747, rs10017970, rs10023994, rs10027875, rs10029166, rs10029718, rs1003199, rs10033375, rs10038062, rs10050046, rs10050597, rs1006026, rs10070761, rs10079816, rs10080135, rs10085109, rs10093522, rs1010101, rs10102276, rs10106730, rs10111172, rs10114224, rs10116540, rs10116615, rs1011851, rs10118667, rs10119678, rs10127728, rs10127763, rs10143597, rs10217110, rs102186…
Dilated cardiomyopathy	pathway	3142	<=1.0E-06	81/90	3.301e-45	60, 70, 71, 107, 108, 109, 111, 112, 113, 114, 115, 153, 775, 776, 779, 781, 782, 783, 784, 785, 786, 1605, 1674, 1756, 2778, 3479, 3655, 3672, 3673, 3674, 3675, 3676, 3678, 3679, 3680, 3685, 3688, 3690, 3691, 3693, 3694, 3695, 3696, 3908, 4000, 4607, 4624, 4625, 4633, 4634, 5567, 5568, 5613, 6262, 6442, 6443, 6444, 6445, 6546, 7042, 7043, 7124, 7139, 7168, 7169, 7170, 7171, 7273, 8515, 8516, 925…								rs1000014, rs1002671, rs10035541, rs10036164, rs1003617, rs10036440, rs10036787, rs1003738, rs10038971, rs10039324, rs10044804, rs10045068, rs10048831, rs10049174, rs10049380, rs1005077, rs1005213, rs10053728, rs1005381, rs10056289, rs10057067, rs10061798, rs10063966, rs10064971, rs1006737, rs10068942, rs10073394, rs10076488, rs10077734, rs1007856, rs10082812, rs10087741, rs10093375, rs10095393, …
ECM-receptor interaction	pathway	2148	<=1.0E-06	77/85	1.597e-43	948, 960, 961, 1277, 1278, 1280, 1281, 1282, 1284, 1286, 1288, 1289, 1290, 1291, 1292, 1293, 1301, 1302, 1605, 2335, 2811, 2814, 3161, 3339, 3371, 3381, 3655, 3672, 3673, 3674, 3675, 3676, 3678, 3679, 3680, 3685, 3688, 3690, 3691, 3693, 3694, 3695, 3696, 3908, 3909, 3910, 3911, 3912, 3914, 3915, 3918, 5649, 6382, 6383, 6385, 6696, 7057, 7058, 7060, 7143, 7148, 7448, 7450, 8515, 8516, 9672, 9899, …								rs1002480, rs10030625, rs1003492, rs10036293, rs1003979, rs10040232, rs1004395, rs10049380, rs1005142, rs10057067, rs10059683, rs10064352, rs10066756, rs1007856, rs10086882, rs1009588, rs10100191, rs10115005, rs10120598, rs10121268, rs1014038, rs1015260, rs1015846, rs10161783, rs10166736, rs1016815, rs10170582, rs10172321, rs10172425, rs10172458, rs10174098, rs10176882, rs10177513, rs10178084, rs…
Endocytosis	interaction, high	1946	<=1.0E-06	117/204	2.056e-30	153, 154, 157, 857, 858, 859, 867, 868, 998, 1234, 1436, 1956, 2060, 2065, 2066, 2149, 2263, 2264, 2321, 2348, 2352, 2868, 2869, 2870, 3105, 3106, 3107, 3133, 3134, 3135, 3304, 3480, 3559, 3560, 3577, 3579, 3791, 3815, 4092, 4914, 5156, 5337, 5338, 6714, 7037, 7046, 7048, 7251, 7852, 8853, 9135, 9727, 22841, 23362, 23527, 23550, 23624, 26056, 51028, 51534, 51652, 55616, 56288, 84249, 84440, 84552…								rs1002084, rs10050046, rs10054686, rs10061228, rs1006286, rs1006387, rs10066266, rs10075995, rs10081624, rs1008673, rs10087450, rs1010101, rs10106755, rs10111009, rs10153576, rs10159479, rs10165449, rs10167685, rs10172687, rs10175279, rs10177742, rs10180515, rs10180614, rs10180880, rs10183757, rs10184036, rs10189498, rs10192759, rs10197133, rs1019855, rs10199153, rs10200942, rs10201617, rs1020231…
Epstein-Barr virus infection	interaction, high	1751	<=1.0E-06	89/204	8.467e-13	207, 208, 596, 683, 952, 953, 956, 958, 965, 983, 1017, 1147, 1380, 1432, 1457, 1459, 2208, 2268, 2932, 3066, 3105, 3106, 3107, 3113, 3115, 3117, 3118, 3119, 3122, 3126, 3127, 3133, 3134, 3135, 3304, 3551, 3586, 3587, 3588, 3654, 3683, 3716, 3718, 4067, 4790, 4792, 4793, 5295, 5335, 5336, 5567, 5568, 5599, 5601, 5602, 5603, 5606, 5608, 5610, 5613, 5714, 5757, 6416, 6693, 6774, 6850, 6885, 7128, 7…								rs10001480, rs10016073, rs10019008, rs10024003, rs10026060, rs10029339, rs10033283, rs10037187, rs10040640, rs10043473, rs10056163, rs10064315, rs10070943, rs10071585, rs10075612, rs10078240, rs10089762, rs10100561, rs1011170, rs10114465, rs10114624, rs10118357, rs10132268, rs1013996, rs1014573, rs10147603, rs1016379, rs10164912, rs10166046, rs10167875, rs10168639, rs10177619, rs10184747, rs10185…
ErbB signaling pathway	interaction, high	1805	<=1.0E-06	78/87	2.777e-43	25, 27, 207, 208, 374, 572, 673, 685, 815, 816, 817, 818, 867, 868, 1398, 1399, 1839, 1956, 2064, 2065, 2066, 2069, 2475, 2549, 2885, 2932, 3084, 4690, 5058, 5062, 5063, 5295, 5335, 5336, 5594, 5599, 5601, 5602, 5604, 6198, 6199, 6416, 6714, 6776, 6777, 7039, 8440, 8503, 9542, 10000, 10298, 23533, 23624, 25759, 53358, 56924, 57144, 145957, 399694								rs10000775, rs10001480, rs10002688, rs10005635, rs10009286, rs10012684, rs10015062, rs10015110, rs10017114, rs10022745, rs10023113, rs10024003, rs10025144, rs10026060, rs10029339, rs10031040, rs10033283, rs10037187, rs10040640, rs10043473, rs1004725, rs10050608, rs10056163, rs10064315, rs10066581, rs10070943, rs10071585, rs10075612, rs1007662, rs10078240, rs10087434, rs10089599, rs10093657, rs100…
Fc epsilon RI signaling pathway	interaction, high	1185	<=1.0E-06	68/79	2.304e-35	207, 208, 695, 1432, 2205, 2206, 2207, 2534, 2885, 3562, 3565, 3596, 3635, 3937, 4067, 5295, 5319, 5320, 5321, 5322, 5335, 5336, 5594, 5599, 5601, 5602, 5603, 5604, 5606, 5608, 6416, 6850, 7124, 7409, 7410, 8398, 8503, 8681, 9846, 10000, 10451, 23533, 26279, 27040, 30814, 64600, 81579, 84647, 391013								rs10001480, rs10024003, rs10026060, rs10029339, rs10033283, rs10037187, rs10040640, rs10043473, rs10050695, rs10056163, rs10064315, rs10068619, rs10070943, rs10071585, rs10075612, rs10078240, rs1007837, rs10089762, rs10100561, rs10114465, rs10114624, rs10119727, rs1013996, rs1018378, rs1022649, rs1027986, rs1032213, rs10432016, rs10443202, rs10465592, rs10468608, rs10489410, rs10489767, rs1048984…
Fc gamma R-mediated phagocytosis	interaction, high	1187	<=1.0E-06	74/95	1.179e-32	207, 208, 998, 1398, 1399, 2212, 3055, 3635, 3984, 3985, 4067, 4082, 5058, 5295, 5321, 5335, 5336, 5337, 5338, 5594, 5604, 5788, 6198, 6199, 6850, 7409, 7410, 8398, 8503, 8853, 8877, 9846, 10000, 10092, 10109, 10451, 23533, 27040, 55616, 81873, 255189, 283748								rs10037187, rs10040640, rs10043473, rs10056163, rs1006387, rs10064315, rs10070943, rs10071585, rs10075612, rs10078240, rs1007837, rs10089762, rs10100561, rs10114465, rs10114624, rs10119727, rs10153576, rs10171839, rs10172687, rs10177742, rs1018378, rs10192759, rs10204214, rs1027986, rs1032213, rs1033391, rs1033804, rs10443202, rs10465592, rs10484458, rs10489410, rs10489767, rs10494071, rs10494080…
Focal adhesion	interaction, high	2428	<=1.0E-06	174/200	1.201e-90	81, 87, 88, 89, 207, 208, 330, 331, 572, 596, 673, 857, 858, 859, 998, 1291, 1292, 1293, 1398, 1399, 1956, 2064, 2321, 2324, 2335, 2534, 2885, 2909, 2932, 3082, 3371, 3381, 3479, 3480, 3611, 3655, 3672, 3673, 3675, 3676, 3678, 3679, 3680, 3791, 4638, 4659, 5058, 5062, 5063, 5155, 5156, 5159, 5228, 5295, 5594, 5599, 5601, 5602, 5604, 5728, 5923, 6696, 6714, 7094, 7143, 7148, 7409, 7410, 7422, 7424…								rs10001480, rs1000515, rs10006293, rs10006747, rs10017970, rs10023994, rs10024003, rs10026060, rs10027875, rs10029166, rs10029339, rs10029718, rs10030625, rs10033283, rs10033375, rs10037187, rs10040640, rs10043473, rs1004395, rs1004725, rs10050046, rs10056163, rs10057067, rs10064315, rs10070943, rs10071585, rs10075612, rs1007662, rs10078240, rs10082812, rs10085109, rs1009145, rs1011851, rs1011972…
Gastric acid secretion	pathway	2271	<=1.0E-06	71/74	9.05e-45	60, 107, 108, 109, 111, 112, 113, 114, 115, 476, 477, 480, 481, 482, 483, 495, 496, 760, 801, 805, 808, 810, 815, 816, 817, 818, 887, 1080, 1131, 2520, 2770, 2771, 2773, 2776, 2778, 3274, 3708, 3709, 3710, 3758, 3759, 3766, 3772, 3773, 3776, 3784, 4638, 5330, 5331, 5332, 5567, 5568, 5578, 5579, 5582, 5613, 6522, 6548, 6750, 6752, 7430, 9992, 23236, 23439, 51806, 54207, 85366, 91807, 115111, 19688…								rs10000775, rs10005635, rs10009286, rs10012684, rs10015062, rs10015110, rs10023113, rs10031040, rs10035541, rs10036787, rs10037879, rs1005043, rs10050608, rs10053728, rs10063966, rs10066581, rs10068942, rs10083886, rs10087741, rs1009207, rs10093375, rs10095393, rs10095524, rs10097218, rs10099092, rs10104127, rs1010544, rs1010665, rs10108431, rs10112018, rs1011729, rs1013063, rs10132599, rs1013316…
Glioma	interaction, high	808	<=1.0E-06	58/65	3.256e-32	207, 208, 673, 805, 815, 816, 817, 818, 1019, 1021, 1956, 2475, 2885, 3479, 3480, 5155, 5156, 5159, 5295, 5335, 5336, 5594, 5604, 5728, 7039, 7157, 8503, 10000, 23533, 25759, 53358, 399694								rs10000775, rs10005635, rs10009286, rs10012684, rs10015062, rs10015110, rs10023113, rs10031040, rs10037187, rs1003827, rs10040640, rs10043473, rs10050608, rs10056163, rs10064315, rs10066581, rs10070943, rs10071585, rs10075612, rs1007662, rs10078240, rs10082812, rs1010447, rs10153674, rs10172635, rs1019731, rs10230949, rs10234981, rs10244108, rs10244133, rs10256393, rs10269570, rs10269774, rs10281…
Glutamatergic synapse	interaction, medium	4071	<=1.0E-06	99/126	7.079e-44	157, 1742, 2744, 2770, 2771, 2773, 2775, 2776, 2778, 2782, 2786, 2787, 2788, 2791, 2793, 2890, 2891, 2892, 2893, 2897, 2898, 2899, 2900, 2901, 2903, 2904, 2905, 2906, 2911, 2913, 2914, 2915, 2916, 2917, 2918, 3760, 5319, 5320, 5321, 5322, 5330, 5331, 5332, 5337, 5338, 5530, 5532, 5533, 5534, 5567, 5568, 5578, 5579, 5582, 5594, 5613, 8398, 8681, 9229, 10681, 11261, 22941, 23236, 26279, 27165, 3081…								rs1000061, rs10000610, rs10004211, rs10005711, rs10011455, rs10011961, rs1001892, rs10029864, rs10030362, rs10031159, rs10031554, rs10035262, rs10035289, rs10045463, rs1005549, rs10056328, rs10061978, rs10067604, rs10070447, rs10072570, rs10073988, rs10075495, rs10077641, rs10080005, rs1008260, rs1008454, rs1008673, rs1008906, rs1008907, rs1010544, rs1012041, rs1012346, rs1012496, rs1012586, rs10…
Hedgehog signaling pathway	interaction, medium	1358	<=1.0E-06	48/56	3.765e-25	650, 652, 653, 654, 655, 656, 1452, 1454, 1455, 1456, 2619, 2735, 2736, 2737, 2932, 5567, 5568, 5613, 5727, 7472, 7473, 7474, 7475, 7476, 7478, 7479, 7480, 7481, 7482, 7483, 7484, 7546, 8643, 8945, 23291, 27148, 51384, 51684, 51715, 53944, 54361, 64399, 80326, 81029, 89780, 122011, 353500								rs10029738, rs10038345, rs1003876, rs10043440, rs1004434, rs10049173, rs10055109, rs10055291, rs10061285, rs10063876, rs10064428, rs10067312, rs10068589, rs10069013, rs10070979, rs10085115, rs10120212, rs10124274, rs10129157, rs10132541, rs10136885, rs10137772, rs10144925, rs10147611, rs10151226, rs1015985, rs1016379, rs10193725, rs10218421, rs10229523, rs1023114, rs10234444, rs10237371, rs102410…
Hematopoietic cell lineage	pathway	1057	<=1.0E-06	72/88	2.088e-34	290, 909, 910, 912, 913, 914, 915, 916, 920, 921, 925, 926, 928, 929, 931, 933, 945, 947, 948, 951, 952, 960, 966, 1378, 1380, 1435, 1436, 1437, 1440, 1441, 1604, 1791, 2056, 2057, 2208, 2322, 2811, 2814, 2993, 3122, 3126, 3127, 3552, 3553, 3554, 3559, 3562, 3565, 3566, 3567, 3568, 3569, 3570, 3574, 3575, 3655, 3672, 3673, 3674, 3675, 3676, 3678, 3684, 3690, 3815, 4254, 4311, 7037, 7066, 7124, 71…								rs10016073, rs10019008, rs1002655, rs1002656, rs10029931, rs10044838, rs10053847, rs10057067, rs1005834, rs10093522, rs1009897, rs1010101, rs10106730, rs1015260, rs10204515, rs10205700, rs10217110, rs1025039, rs1025192, rs10255691, rs10263896, rs1035732, rs1038034, rs10412123, rs10419722, rs10429953, rs10434440, rs1047481, rs10488809, rs10488968, rs10491434, rs10494190, rs10499563, rs10504684, rs…
Herpes simplex infection	pathway	2034	<=1.0E-06	155/188	1.753e-71	355, 356, 406, 718, 727, 836, 841, 972, 983, 997, 1017, 1147, 1387, 1457, 1459, 1616, 1936, 2033, 2353, 2969, 3105, 3106, 3107, 3108, 3109, 3111, 3112, 3113, 3115, 3117, 3118, 3119, 3122, 3126, 3127, 3133, 3134, 3135, 3150, 3434, 3439, 3440, 3441, 3442, 3443, 3444, 3445, 3447, 3448, 3449, 3451, 3452, 3454, 3455, 3456, 3458, 3459, 3460, 3551, 3553, 3569, 3592, 3593, 3600, 3716, 3717, 3725, 4615, 4…								rs10001480, rs10017471, rs10018731, rs10022682, rs10024003, rs10026060, rs10029339, rs1003199, rs10033283, rs1007369, rs1007530, rs1011170, rs10116271, rs10116352, rs10116540, rs10116615, rs10118357, rs10119004, rs10119678, rs1012477, rs10129564, rs10132268, rs10132979, rs10133111, rs10133192, rs10135572, rs10138608, rs10144464, rs1014573, rs10147603, rs10150596, rs10150617, rs1015249, rs10159308…
HTLV-I infection	interaction, ultra	617	<=1.0E-06	50/268	0.8983	915, 916, 958, 3105, 3106, 3107, 3108, 3109, 3111, 3112, 3113, 3115, 3117, 3118, 3119, 3122, 3126, 3127, 3133, 3134, 3135, 3554, 3558, 3560, 3569, 3683, 3716, 3718, 4055, 5155, 5156, 5159, 5423, 5424, 7015, 7124, 7412, 7514, 7850, 8850, 9232, 10714, 23373, 23533, 29945, 64682, 64784, 94241, 200186, 246184								rs10018583, rs10027814, rs10086541, rs10093594, rs10098453, rs10167875, rs10178648, rs10255691, rs10263896, rs1034325, rs1044429, rs10488849, rs10493934, rs10493936, rs10499563, rs1050391, rs1050567, rs1051336, rs10517073, rs10520692, rs1055044, rs1059174, rs1063320, rs1077433, rs10793091, rs10793092, rs10852133, rs10866417, rs10875333, rs10889503, rs10889504, rs10899024, rs10908557, rs10950917, …
Intestinal immune network for IgA production	interaction, ultra	367	<=1.0E-06	38/49	2.688e-17	608, 940, 941, 942, 958, 959, 3108, 3109, 3111, 3112, 3113, 3115, 3117, 3118, 3119, 3122, 3126, 3127, 3558, 3565, 3569, 3586, 4055, 5284, 10673, 23308, 23495, 29851, 57379								rs10172481, rs10174652, rs10180136, rs10180781, rs10193976, rs10255691, rs10263896, rs1044429, rs10490573, rs10499563, rs1050391, rs1051336, rs10770847, rs10770856, rs10841875, rs10932036, rs10932038, rs10932047, rs10932049, rs10932053, rs10932058, rs10950917, rs10950919, rs11064153, rs11069734, rs11119447, rs1122913, rs11571300, rs11618877, rs11656859, rs11689629, rs11690070, rs11884257, rs12012…
Jak-STAT signaling pathway	interaction, high	1520	<=1.0E-06	127/155	5.741e-60	207, 208, 598, 867, 868, 1154, 1271, 1439, 1440, 1441, 1489, 2056, 2057, 2688, 2689, 2690, 2885, 3439, 3440, 3441, 3442, 3443, 3444, 3445, 3447, 3448, 3449, 3451, 3452, 3454, 3455, 3456, 3459, 3460, 3467, 3558, 3559, 3560, 3562, 3565, 3566, 3568, 3569, 3570, 3572, 3574, 3575, 3578, 3586, 3587, 3588, 3592, 3593, 3594, 3595, 3596, 3597, 3598, 3716, 3717, 3718, 3952, 3953, 3976, 3977, 4352, 5008, 52…								rs1002655, rs1002656, rs1003199, rs10036224, rs10037187, rs10038062, rs10040640, rs10043473, rs10044080, rs10044838, rs10045084, rs1005017, rs10050597, rs10050889, rs10053847, rs10055279, rs10056163, rs10056553, rs10059243, rs10064315, rs10070418, rs10070943, rs10071384, rs10071585, rs10075612, rs10078240, rs10079816, rs10080135, rs1009231, rs10093522, rs10106730, rs10116352, rs10116540, rs101166…
Leishmaniasis	pathway	1173	<=1.0E-06	58/73	1.073e-26	718, 1378, 1432, 1535, 2212, 2353, 3108, 3109, 3111, 3112, 3113, 3115, 3117, 3118, 3119, 3122, 3126, 3127, 3458, 3459, 3460, 3552, 3553, 3565, 3586, 3592, 3593, 3654, 3676, 3684, 3688, 3689, 3716, 3717, 3725, 4615, 4688, 4689, 4790, 4792, 4793, 4843, 5579, 5594, 5603, 5743, 5970, 6772, 6885, 7042, 7043, 7097, 7099, 7124, 7189, 10454, 23118, 51135								rs1003199, rs1011170, rs10116352, rs10119004, rs10129564, rs10132268, rs10132979, rs1013316, rs10133192, rs10135572, rs1014573, rs1014632, rs10147603, rs10159308, rs10199181, rs1020322, rs10205700, rs1028593, rs1038034, rs1040817, rs1040818, rs10429953, rs1044429, rs10455175, rs1046864, rs10482751, rs10482791, rs10482795, rs10482796, rs10485365, rs10485371, rs10485404, rs10492201, rs10494355, rs1…
Leukocyte transendothelial migration	pathway	2869	<=1.0E-06	98/117	3.199e-48	60, 71, 81, 87, 88, 89, 394, 399, 998, 1003, 1364, 1365, 1432, 1495, 1496, 1499, 1500, 1535, 1536, 2185, 2770, 2771, 2773, 2909, 3676, 3683, 3684, 3688, 3689, 3702, 4267, 4301, 4313, 4318, 4478, 4633, 4688, 4689, 5010, 5175, 5290, 5291, 5293, 5294, 5295, 5335, 5336, 5578, 5579, 5582, 5603, 5747, 5781, 5829, 5879, 5880, 5906, 5908, 6387, 7070, 7294, 7408, 7409, 7410, 7412, 7414, 7430, 7852, 8503, …								rs10007288, rs1001162, rs1002084, rs10037187, rs10038162, rs1003873, rs10040640, rs10043473, rs10043478, rs10056163, rs10064315, rs1006607, rs10070943, rs10071585, rs10075612, rs1007740, rs10078240, rs10079961, rs1008434, rs10085952, rs10088475, rs1009145, rs1009365, rs10099072, rs10100812, rs1010544, rs10105905, rs10106750, rs10109834, rs10110591, rs10111852, rs10119727, rs10128270, rs10128526, …
MAPK signaling pathway	interaction, high	4198	<=1.0E-06	194/268	1.989e-74	207, 208, 355, 627, 673, 781, 782, 783, 784, 785, 786, 929, 994, 998, 1147, 1326, 1398, 1399, 1432, 1616, 1956, 2246, 2247, 2248, 2249, 2250, 2251, 2252, 2253, 2254, 2255, 2257, 2258, 2259, 2260, 2263, 2264, 2885, 3304, 3551, 3552, 3553, 3554, 3925, 4214, 4215, 4216, 4217, 4296, 4790, 4803, 4908, 4909, 4914, 4915, 5058, 5062, 5155, 5156, 5159, 5319, 5320, 5321, 5322, 5567, 5568, 5594, 5598, 5599,…								rs1000014, rs10001480, rs10004343, rs10008908, rs10011041, rs10011799, rs10016149, rs10016658, rs10017696, rs10021604, rs10022176, rs1002261, rs10024003, rs10025071, rs10025495, rs10025560, rs10026060, rs10027110, rs10029339, rs10031882, rs10033283, rs1003642, rs1003738, rs10037963, rs10045029, rs1004720, rs10049174, rs10049776, rs10050099, rs10051671, rs1005381, rs10062952, rs1006446, rs10064637…
Measles	interaction, high	1387	<=1.0E-06	115/134	9.518e-59	207, 208, 355, 868, 915, 916, 940, 1017, 1019, 1021, 1147, 1457, 1459, 1796, 2534, 2932, 3304, 3439, 3440, 3441, 3442, 3443, 3444, 3445, 3447, 3448, 3449, 3451, 3452, 3454, 3455, 3456, 3459, 3460, 3552, 3553, 3558, 3559, 3560, 3565, 3569, 3592, 3593, 3596, 3654, 3716, 3717, 3718, 4068, 4615, 4790, 4792, 4793, 5295, 5610, 6504, 6772, 6774, 6776, 6777, 6869, 6885, 7097, 7099, 7128, 7157, 7161, 7297…								rs1003199, rs10037187, rs1003827, rs10040640, rs10043473, rs10056163, rs10064315, rs10070943, rs10071585, rs10075612, rs10078240, rs10102276, rs10111172, rs1011170, rs10116352, rs10116540, rs10116615, rs10119004, rs10119678, rs10132268, rs1014573, rs10147603, rs10168354, rs10174652, rs10193976, rs10194748, rs10199181, rs1020322, rs10203484, rs10208470, rs1022649, rs10230949, rs10234981, rs1025569…
Morphine addiction	pathway	3258	<=1.0E-06	82/93	6.268e-43	107, 108, 109, 111, 112, 113, 114, 115, 134, 157, 408, 409, 773, 774, 1812, 2550, 2554, 2555, 2556, 2557, 2558, 2559, 2560, 2561, 2562, 2564, 2565, 2566, 2567, 2568, 2569, 2570, 2770, 2771, 2773, 2775, 2778, 2782, 2786, 2787, 2788, 2791, 2793, 2868, 2869, 2870, 3760, 3762, 3763, 3765, 4988, 5136, 5137, 5138, 5139, 5140, 5141, 5142, 5143, 5144, 5150, 5151, 5153, 5567, 5568, 5578, 5579, 5582, 5613,…								rs1000085, rs10000940, rs10002281, rs10015366, rs10016894, rs10018276, rs10021452, rs10023908, rs10025589, rs10025670, rs10025913, rs10025924, rs10028342, rs1003189, rs1003219, rs10034588, rs10035541, rs10035934, rs10036787, rs10042020, rs10044982, rs10044993, rs1004541, rs10045843, rs10050095, rs10051847, rs10053272, rs10053728, rs1005546, rs10056305, rs10057481, rs10057497, rs10060800, rs100615…
Natural killer cell mediated cytotoxicity	interaction, high	1146	<=1.0E-06	107/137	7.145e-47	355, 637, 673, 919, 962, 2207, 2534, 2885, 3002, 3105, 3106, 3107, 3133, 3135, 3439, 3440, 3441, 3442, 3443, 3444, 3445, 3447, 3448, 3449, 3451, 3452, 3454, 3455, 3456, 3459, 3460, 3683, 3805, 3806, 3809, 3821, 3824, 3932, 3937, 4068, 4277, 5058, 5295, 5335, 5336, 5594, 5604, 5781, 6452, 6850, 7124, 7409, 7410, 7535, 8503, 8743, 8793, 8794, 8795, 8797, 9436, 10451, 22914, 23533, 25759, 27040, 517…								rs10037187, rs10040640, rs10043473, rs10050695, rs10056163, rs10064315, rs10068619, rs10070943, rs10071585, rs10075612, rs1007662, rs10078240, rs10102276, rs10111172, rs10114465, rs10114624, rs10116540, rs10116615, rs10119678, rs10119727, rs1015249, rs1022649, rs10244133, rs1024467, rs10281173, rs1034325, rs10400584, rs10443202, rs10457852, rs10483286, rs10487888, rs10494071, rs10494080, rs104940…
Neuroactive ligand-receptor interaction	characteristic	2766	<=1.0E-06	231/272	1.518e-115	117, 140, 150, 151, 152, 187, 680, 1134, 1135, 1138, 1140, 1142, 1146, 1241, 1395, 1901, 1903, 2492, 2587, 2692, 2693, 2740, 2741, 2742, 2743, 2831, 2832, 2834, 2846, 2847, 2859, 2894, 2908, 3001, 3061, 3062, 4158, 4159, 4160, 4161, 4543, 4544, 4829, 4886, 4887, 4889, 4985, 4986, 4987, 5028, 5029, 5031, 5540, 5729, 5732, 5734, 5746, 6751, 6753, 6754, 7067, 7068, 7433, 7434, 7442, 8001, 9038, 9248…								rs10005483, rs10007816, rs10008749, rs10015199, rs10018305, rs1001859, rs10021851, rs10022662, rs10023614, rs1002526, rs10029872, rs10032252, rs10036163, rs10036474, rs10038914, rs1003929, rs10044337, rs10045698, rs10051292, rs10053232, rs10058413, rs10067788, rs10075826, rs10077784, rs10078065, rs10090582, rs10099942, rs1010254, rs10112899, rs1011605, rs1011606, rs1012342, rs10148102, rs10158066…
Neurotrophin signaling pathway	interaction, medium	1982	<=1.0E-06	111/127	1.596e-58	25, 207, 208, 356, 397, 572, 596, 627, 673, 801, 805, 808, 810, 814, 815, 816, 817, 818, 998, 1398, 1399, 1432, 2309, 2549, 2885, 2889, 2932, 3551, 3654, 3656, 3667, 3845, 4214, 4215, 4217, 4790, 4792, 4793, 4803, 4804, 4893, 4908, 4909, 4914, 4915, 4916, 5295, 5335, 5336, 5580, 5594, 5598, 5599, 5601, 5602, 5603, 5604, 5607, 5664, 5781, 5879, 5906, 5908, 6195, 6196, 6197, 6654, 6655, 7157, 7161,…								rs10000775, rs10001480, rs10005635, rs10009286, rs10012684, rs10015062, rs10015110, rs1002261, rs10023113, rs10024003, rs10026060, rs10029339, rs10031040, rs10033283, rs1003642, rs10037187, rs10037963, rs10040249, rs10040640, rs10043473, rs10050608, rs10051671, rs10056163, rs10064315, rs1006446, rs10066581, rs10070943, rs10071585, rs10075612, rs1007662, rs10078240, rs10087008, rs10103760, rs10106…
NF-kappa B signaling pathway	pathway	1566	<=1.0E-06	76/92	1.056e-35	142, 330, 331, 472, 596, 597, 598, 695, 929, 958, 959, 1147, 1457, 1459, 2920, 3551, 3553, 3554, 3576, 3654, 3929, 3932, 4055, 4067, 4615, 4616, 4790, 4792, 5328, 5335, 5336, 5579, 5588, 5743, 5970, 6351, 6357, 6363, 6387, 6850, 6885, 7099, 7124, 7128, 7185, 7186, 7187, 7188, 7189, 7329, 7412, 7535, 7706, 8600, 8737, 8740, 8792, 8837, 8915, 9020, 10454, 10673, 10892, 23085, 23118, 23586, 23643, 2…								rs10089762, rs10100561, rs1011170, rs10114465, rs10114624, rs10118357, rs10132268, rs10133111, rs1013316, rs10144464, rs1014573, rs1014632, rs10147603, rs10160186, rs1020322, rs1022926, rs10229652, rs10240660, rs10241890, rs10252183, rs10267119, rs1027986, rs10280353, rs1028593, rs1040817, rs1040818, rs10410637, rs10455175, rs1046864, rs10485365, rs10485371, rs10485404, rs10487884, rs10491067, rs…
Nicotine addiction	interaction, high	1513	<=1.0E-06	29/40	7.616e-12	1137, 1139, 2554, 2555, 2556, 2557, 2558, 2559, 2560, 2561, 2562, 2564, 2565, 2566, 2567, 2568, 2569, 2570, 2890, 2891, 2892, 2893, 2903, 2904, 2905, 2906, 8973, 55879, 200959								rs10000610, rs10000940, rs10002281, rs10004211, rs10011455, rs10015366, rs10016894, rs10018276, rs10021452, rs10023908, rs10025589, rs10025670, rs10025913, rs10025924, rs10028342, rs10029864, rs10031554, rs10034588, rs10035262, rs10035289, rs10035934, rs10044982, rs10045463, rs10045843, rs10050095, rs10053272, rs1005549, rs10056305, rs10056328, rs10060800, rs10061779, rs10061978, rs10067604, rs10…
Non-small cell lung cancer	interaction, high	485	<=1.0E-06	47/54	2.864e-25	207, 208, 572, 673, 1019, 1021, 1956, 2064, 2885, 5295, 5335, 5336, 5594, 5604, 6789, 7039, 7157, 8503, 10000, 23533								rs10037187, rs1003827, rs10040640, rs10043473, rs10056163, rs10064315, rs10070943, rs10071585, rs10075612, rs10078240, rs10230949, rs10234981, rs10244108, rs10244133, rs10256393, rs10269570, rs10269774, rs10281173, rs10435256, rs10487888, rs10488140, rs10488142, rs10488529, rs10496179, rs10514519, rs10515052, rs10515058, rs10515062, rs10515070, rs10515086, rs1076094, rs10803158, rs10803171, rs108…
Oocyte meiosis	pathway	2008	<=1.0E-06	91/114	1.794e-41	107, 108, 109, 111, 112, 113, 114, 115, 367, 801, 805, 808, 810, 815, 816, 817, 818, 891, 898, 983, 991, 995, 996, 1017, 3479, 3480, 3708, 3709, 3710, 4085, 5241, 5347, 5500, 5501, 5515, 5518, 5519, 5525, 5527, 5528, 5529, 5530, 5532, 5533, 5534, 5567, 5568, 5594, 5604, 5613, 6195, 6196, 6197, 6500, 6790, 7529, 7531, 7532, 7533, 7534, 8454, 8881, 8945, 9126, 9134, 9232, 9700, 9748, 9978, 10393, 1…								rs10000775, rs10005635, rs10005711, rs10009286, rs10011961, rs10012684, rs10015062, rs10015110, rs10018583, rs10023113, rs10027814, rs10028496, rs10030362, rs10031040, rs10031159, rs10032067, rs10035541, rs1003642, rs10036787, rs10050608, rs10053728, rs10061285, rs10063966, rs10064428, rs10066581, rs10067312, rs10068589, rs10068942, rs10069013, rs10082812, rs10087741, rs10093375, rs10095393, rs10…
Osteoclast differentiation	pathway	2539	<=1.0E-06	102/128	3.237e-46	54, 207, 208, 695, 799, 814, 1147, 1385, 1432, 1435, 1436, 1513, 1535, 1536, 1540, 2212, 2274, 2353, 2354, 2355, 2534, 2885, 3454, 3455, 3456, 3458, 3459, 3460, 3551, 3552, 3553, 3554, 3690, 3716, 3725, 3727, 3932, 3937, 4286, 4688, 4689, 4772, 4773, 4790, 4792, 4982, 5290, 5291, 5293, 5294, 5295, 5336, 5468, 5530, 5532, 5533, 5534, 5594, 5599, 5601, 5602, 5603, 5604, 5608, 5879, 5970, 6688, 6772…								rs10001480, rs10005711, rs10011961, rs1001497, rs10024003, rs10026060, rs10029339, rs10030362, rs10031159, rs10033283, rs10037187, rs10040249, rs10040640, rs10043473, rs10050695, rs10056163, rs1006355, rs10064315, rs10068619, rs10070943, rs1007126, rs10071585, rs10075612, rs10078240, rs1007837, rs1010101, rs1011170, rs10112537, rs10114465, rs10114624, rs10129564, rs10132268, rs10132979, rs1013319…
Pancreatic secretion	pathway	2520	<=1.0E-06	91/101	9.297e-51	107, 108, 109, 111, 112, 113, 114, 115, 279, 280, 476, 477, 480, 481, 482, 483, 486, 489, 490, 491, 492, 493, 683, 760, 886, 952, 1056, 1080, 1131, 1179, 1357, 1358, 1359, 1360, 1361, 1504, 1811, 2776, 2778, 3708, 3709, 3710, 3778, 3784, 4218, 5319, 5320, 5321, 5322, 5330, 5331, 5332, 5406, 5407, 5408, 5578, 5579, 5582, 5644, 5645, 5646, 5874, 5879, 5906, 5908, 6262, 6344, 6522, 6548, 6558, 7220,…								rs10016073, rs10019008, rs10034033, rs10035541, rs10036787, rs10053728, rs10063966, rs10068942, rs10087741, rs10093375, rs10095393, rs10095524, rs10097218, rs10104127, rs1010544, rs10108431, rs10112018, rs1013316, rs1013510, rs1014632, rs1014699, rs10157412, rs1018378, rs10198275, rs10200558, rs1021457, rs10223203, rs1022596, rs1023096, rs10231513, rs10247485, rs10250598, rs10252537, rs10263705, …
Pathways in cancer	interaction, high	3604	<=1.0E-06	276/327	7.452e-137	25, 207, 208, 330, 331, 332, 354, 355, 572, 596, 598, 637, 673, 675, 861, 867, 868, 998, 1017, 1019, 1021, 1147, 1398, 1399, 1436, 1441, 1612, 1630, 1956, 2034, 2064, 2246, 2247, 2248, 2249, 2250, 2251, 2252, 2253, 2254, 2255, 2257, 2258, 2259, 2260, 2263, 2322, 2335, 2475, 2735, 2736, 2737, 2885, 2932, 3066, 3082, 3091, 3479, 3480, 3551, 3569, 3576, 3655, 3673, 3675, 3716, 3815, 4254, 4312, 4790…								rs10001480, rs10006293, rs10006747, rs10016658, rs10024003, rs10025495, rs10026060, rs1002655, rs1002656, rs10029166, rs10029339, rs10029738, rs10033283, rs10037187, rs1003827, rs1003876, rs10040640, rs10043473, rs10045029, rs1004720, rs10049776, rs10056163, rs10062952, rs10064315, rs10064637, rs10065728, rs1006639, rs10068476, rs10070943, rs10071585, rs10075612, rs10077895, rs10078240, rs1008281…
Peroxisome	pathway	1177	<=1.0E-06	64/78	7.285e-31	30, 51, 189, 215, 225, 570, 847, 1610, 1962, 2053, 2180, 2181, 2182, 3155, 3295, 3417, 3418, 4358, 4598, 4843, 5052, 5189, 5190, 5191, 5194, 5195, 5264, 5824, 5825, 5826, 5828, 5830, 6342, 6647, 6648, 7498, 8309, 8310, 8443, 8504, 8528, 8540, 9409, 10455, 10478, 10654, 11001, 23305, 23417, 23600, 26061, 51179, 51268, 51703, 54363, 54677, 55670, 55711, 55825, 83594, 84188, 196743, 255027, 390916								rs10016221, rs10021219, rs10032937, rs10033885, rs10036615, rs10039846, rs10041164, rs10042762, rs10053373, rs10056109, rs10061706, rs10063272, rs10064760, rs10069629, rs10074987, rs10076826, rs10078652, rs10086475, rs10090781, rs10094496, rs10095813, rs10097260, rs10099720, rs10100175, rs10102576, rs10109008, rs10109533, rs10110693, rs1012515, rs1012731, rs1014772, rs10161126, rs10163267, rs1017…
Pertussis	interaction, ultra	191	<=1.0E-06	18/75	0.3506	710, 717, 718, 727, 805, 3394, 3552, 3553, 3569, 3586, 3592, 3593, 3659, 3684, 7124, 51561, 148022, 353376								rs1003199, rs10116271, rs10153674, rs10172635, rs10255691, rs10263896, rs1032596, rs10499563, rs10733650, rs10739585, rs10760135, rs10863202, rs10866712, rs10950917, rs10950919, rs10985112, rs10985126, rs10985127, rs11119447, rs11125126, rs11150610, rs11171806, rs1122913, rs11569501, rs11569507, rs11569511, rs11569536, rs11569538, rs11603020, rs11640000, rs11642511, rs11642887, rs11646468, rs1164…
Primary immunodeficiency	interaction, ultra	176	<=1.0E-06	25/35	1.628e-10	100, 915, 916, 920, 925, 926, 958, 959, 3543, 3718, 5896, 5994, 23495, 29851, 57379, 64421, 84876								rs1005834, rs10172481, rs10180136, rs10180781, rs1055141, rs1075835, rs1075836, rs1075838, rs10770847, rs10770856, rs10774450, rs10841875, rs10849517, rs10932036, rs10932038, rs10932047, rs10932049, rs10932053, rs10932058, rs11216844, rs11571300, rs11656859, rs11690070, rs11884257, rs12012220, rs12105515, rs12225867, rs12373801, rs12465069, rs12466870, rs12556784, rs12617227, rs13023213, rs131356…
Progesterone-mediated oocyte maturation	pathway	1646	<=1.0E-06	69/87	2.012e-31	107, 108, 109, 111, 112, 113, 114, 115, 207, 208, 369, 673, 890, 891, 983, 993, 994, 995, 996, 1017, 1432, 2770, 2771, 2773, 3320, 3326, 3479, 3480, 3845, 4085, 5139, 5140, 5241, 5290, 5291, 5293, 5294, 5295, 5347, 5567, 5568, 5594, 5599, 5601, 5602, 5603, 5604, 5613, 5894, 6195, 6196, 6197, 8379, 8503, 8881, 8900, 10000, 10393, 10459, 23533, 25847, 27330, 29945, 64506, 64682, 196883, 245711, 246…								rs10001480, rs10018583, rs1002169, rs1002170, rs10024003, rs10026060, rs10027814, rs10028496, rs10029339, rs1003189, rs10032067, rs10033283, rs10035541, rs1003642, rs10036787, rs10037187, rs10040640, rs10043473, rs10053728, rs10056163, rs10063966, rs10064315, rs10068942, rs10070943, rs10071585, rs10075612, rs10078240, rs10082812, rs10087741, rs10093375, rs10095393, rs10095524, rs10097218, rs10104…
Regulation of actin cytoskeleton	interaction, high	2795	<=1.0E-06	161/214	6.739e-66	81, 87, 88, 89, 623, 624, 673, 929, 998, 1128, 1129, 1131, 1133, 1398, 1399, 1956, 2147, 2149, 2246, 2247, 2248, 2249, 2250, 2251, 2252, 2253, 2254, 2255, 2257, 2258, 2259, 2260, 2263, 2264, 2335, 2909, 3071, 3655, 3672, 3673, 3675, 3676, 3678, 3679, 3680, 3681, 3682, 3683, 3684, 3687, 3984, 3985, 4638, 4659, 5058, 5062, 5063, 5155, 5156, 5159, 5295, 5594, 5604, 6714, 7074, 7409, 7410, 8074, 8503…								rs1000515, rs1000927, rs10016658, rs10017970, rs10023994, rs10025495, rs10027875, rs10029718, rs10033375, rs10035272, rs10037187, rs10037858, rs10038502, rs10040640, rs10043473, rs10045029, rs1004720, rs1004725, rs10049776, rs10052330, rs10056163, rs10057067, rs10058181, rs10062952, rs10063413, rs10064315, rs10064637, rs10065728, rs10068476, rs10070943, rs10071585, rs10075612, rs10076465, rs10076…
Renal cell carcinoma	interaction, medium	960	<=1.0E-06	57/70	2.695e-27	207, 208, 673, 998, 1398, 1399, 2034, 2549, 2885, 2889, 3082, 3091, 3845, 4893, 5058, 5062, 5063, 5155, 5228, 5295, 5594, 5604, 5781, 5879, 5906, 5908, 6654, 6655, 6921, 6923, 7039, 7042, 7043, 7422, 7424, 7428, 8453, 8503, 9978, 10000, 10298, 23533, 56924, 57144, 201163								rs10006293, rs10006747, rs10029166, rs10037187, rs10040640, rs10043473, rs1004725, rs10056163, rs10064315, rs10070943, rs10071585, rs10075612, rs10078240, rs1011185, rs1011851, rs10145260, rs1015249, rs10187368, rs10204958, rs10244133, rs1024467, rs10245449, rs1025612, rs10259820, rs10262336, rs10268721, rs10271531, rs10281173, rs10400584, rs10482751, rs10482791, rs10482795, rs10482796, rs1048360…
Retrograde endocannabinoid signaling	pathway	3497	<=1.0E-06	89/103	6.758e-45	107, 108, 109, 111, 112, 113, 114, 115, 747, 773, 774, 775, 776, 779, 1268, 1432, 2166, 2554, 2555, 2556, 2557, 2558, 2559, 2560, 2561, 2562, 2564, 2565, 2566, 2567, 2568, 2569, 2570, 2770, 2771, 2773, 2775, 2776, 2782, 2786, 2787, 2788, 2791, 2793, 2890, 2891, 2892, 2893, 2911, 2915, 3708, 3709, 3710, 3760, 3762, 3763, 3765, 5330, 5331, 5332, 5567, 5568, 5578, 5579, 5582, 5594, 5599, 5601, 5602,…								rs1000061, rs10000610, rs10000940, rs10001480, rs10002281, rs10004211, rs10011455, rs10015366, rs10016894, rs10018276, rs10021452, rs10023908, rs10024003, rs10025589, rs10025670, rs10025913, rs10025924, rs10026060, rs10028342, rs10029339, rs10029864, rs10031554, rs10033283, rs10034588, rs10035262, rs10035289, rs10035541, rs10035934, rs10036787, rs10044982, rs10045463, rs10045843, rs10050095, rs10…
Salivary secretion	pathway	2997	<=1.0E-06	77/89	3.143e-40	107, 108, 109, 111, 112, 113, 114, 115, 146, 147, 148, 153, 154, 276, 476, 477, 480, 481, 482, 483, 486, 490, 491, 492, 493, 683, 801, 805, 808, 810, 820, 952, 1131, 1469, 1470, 1471, 1472, 1473, 1755, 2776, 2778, 2977, 2982, 2983, 3708, 3709, 3710, 3778, 3783, 4025, 4069, 4589, 4842, 5330, 5331, 5332, 5542, 5554, 5567, 5568, 5578, 5579, 5582, 5592, 5593, 5613, 6263, 6522, 6548, 6558, 6779, 23236…								rs10016073, rs10019008, rs10019835, rs10032771, rs10035541, rs10036787, rs1003983, rs10053728, rs10054686, rs10063966, rs10066266, rs10068942, rs10075995, rs10082353, rs10082503, rs10087741, rs10092442, rs10093375, rs10094660, rs10095393, rs10095524, rs10096064, rs10097218, rs10101343, rs10102339, rs10102438, rs10104127, rs1010544, rs10108431, rs10112018, rs10128399, rs10128457, rs10128514, rs101…
Serotonergic synapse	interaction, high	2292	<=1.0E-06	56/114	5.343e-11	673, 2560, 2561, 2562, 2786, 2787, 2788, 2791, 2793, 3350, 3351, 3352, 3354, 3355, 3356, 3358, 3359, 3360, 3361, 3362, 3363, 3760, 3762, 3763, 3765, 3781, 4128, 4129, 5319, 5320, 5321, 5322, 5330, 5331, 5332, 5567, 5568, 5594, 5604, 5613, 6532, 8398, 8681, 9177, 23236, 26279, 30814, 54331, 55970, 64600, 81579, 84647, 170572, 200909, 285242, 391013								rs10002281, rs1001064, rs10015366, rs10016894, rs1002513, rs10025913, rs10035934, rs10036660, rs10038625, rs10039523, rs10042862, rs10043271, rs10044063, rs10044982, rs10045142, rs10051640, rs10051670, rs10053427, rs1005546, rs10061244, rs10071490, rs10076899, rs10077462, rs10078772, rs1008454, rs1011609, rs10131301, rs10138800, rs1014157, rs1016379, rs10167400, rs10171648, rs1017488, rs10178115,…
Small cell lung cancer	interaction, high	525	<=1.0E-06	75/85	1.556e-40	207, 208, 330, 331, 596, 598, 1017, 1019, 1021, 1147, 2335, 3551, 3655, 3673, 3675, 4790, 4792, 5295, 5728, 7157, 7185, 8503, 10000, 23533, 54205, 79444, 112401								rs10037187, rs1003827, rs10040640, rs10043473, rs10056163, rs10064315, rs10070943, rs10071585, rs10075612, rs10078240, rs10118357, rs10132268, rs10147603, rs1015260, rs10172425, rs10199059, rs10201850, rs10202483, rs10209954, rs10230949, rs10234981, rs10269570, rs10269774, rs10276962, rs1028593, rs10430641, rs10432530, rs10435256, rs10488529, rs10498037, rs10498039, rs10501999, rs10503078, rs1050…
Sphingolipid metabolism	interaction, medium	544	<=1.0E-06	24/40	6.638e-08	410, 427, 2531, 2581, 2629, 4759, 6609, 7357, 8877, 9331, 9514, 9517, 10558, 10825, 29956, 55304, 55331, 56624, 91012, 125981, 204219, 253782, 340485								rs1002666, rs10108779, rs10112857, rs10118371, rs10119829, rs10120186, rs10123805, rs10132895, rs10135955, rs10139003, rs10140584, rs10143139, rs10174987, rs10179586, rs10186450, rs10189316, rs1020572, rs1022560, rs1022561, rs1029340, rs1030561, rs10485759, rs10497340, rs10757059, rs1076790, rs1076791, rs10783337, rs10811179, rs10811184, rs10817218, rs10817224, rs10817242, rs10817245, rs10825481,…
Staphylococcus aureus infection	pathway	364	<=1.0E-06	40/56	5.166e-16	629, 712, 713, 716, 717, 718, 719, 727, 728, 1828, 2204, 2212, 2266, 2357, 2359, 3075, 3108, 3109, 3111, 3112, 3113, 3115, 3117, 3118, 3119, 3122, 3126, 3127, 3426, 3586, 3683, 3684, 3689, 4153, 5340, 5648, 5724, 6403, 6404, 10747								rs10014507, rs10116271, rs1031732, rs10423494, rs10424234, rs1044429, rs10494355, rs1050391, rs1051336, rs10517602, rs10733086, rs10733650, rs10737680, rs10739585, rs1074801, rs10760135, rs10800462, rs10801555, rs10824381, rs10824779, rs10824784, rs10846450, rs10853782, rs10857277, rs10919203, rs10985112, rs10985126, rs10985127, rs11002340, rs11003040, rs11003084, rs11003114, rs11057118, rs110571…
Systemic lupus erythematosus	interaction, ultra	304	<=1.0E-06	55/138	1.679e-07	717, 718, 727, 940, 941, 942, 958, 959, 2212, 3108, 3109, 3111, 3112, 3113, 3115, 3117, 3118, 3119, 3122, 3126, 3127, 3586, 6738, 7124, 8332, 8335, 8344, 8347, 8353, 8355, 8358, 8360, 8364, 8365, 8367, 8968, 286436, 440093								rs10116271, rs10174652, rs10193976, rs1044429, rs10484434, rs10484435, rs10490573, rs10494355, rs1050391, rs10506080, rs1051336, rs10733650, rs10739585, rs10743769, rs10760135, rs10801173, rs10844025, rs10844055, rs10946813, rs10985112, rs10985126, rs10985127, rs11051588, rs11051643, rs11051695, rs11119447, rs1150966, rs1150990, rs11569501, rs11569507, rs11569511, rs11569536, rs11569538, rs116111…
T cell receptor signaling pathway	interaction, medium	1965	<=1.0E-06	90/108	5.27e-44	207, 208, 867, 868, 915, 916, 919, 920, 925, 926, 940, 959, 998, 1019, 1147, 1326, 1432, 1493, 1739, 2534, 2885, 2932, 3458, 3551, 3558, 3565, 3586, 3702, 3845, 3932, 3937, 4690, 4790, 4792, 4793, 4893, 5058, 5062, 5063, 5295, 5335, 5530, 5532, 5533, 5534, 5588, 5594, 5601, 5603, 5604, 5788, 6654, 6655, 6885, 7006, 7124, 7409, 7410, 7535, 8440, 8503, 8915, 9020, 9402, 10000, 10298, 10451, 11261, …								rs10005711, rs10011961, rs10030362, rs10031159, rs10037187, rs10040640, rs10043473, rs1004725, rs10050695, rs10056163, rs1005834, rs10064315, rs10068619, rs10070943, rs10071585, rs10075612, rs10078240, rs10079961, rs1011170, rs1011185, rs10119727, rs10132268, rs10145260, rs1014573, rs10147603, rs10172481, rs10174652, rs10179639, rs10180136, rs10180552, rs10180781, rs10182846, rs10193976, rs101942…
Tight junction	interaction, medium	2531	<=1.0E-06	89/133	1.611e-30	81, 87, 88, 89, 207, 208, 998, 1019, 1364, 1365, 1457, 1459, 2017, 2770, 2771, 2773, 3059, 3845, 3993, 4301, 4620, 4633, 4893, 5010, 5515, 5518, 5519, 5520, 5521, 5522, 5578, 5579, 5580, 5581, 5582, 5583, 5584, 5588, 5590, 5728, 5865, 6709, 6714, 7082, 7525, 8189, 8573, 8777, 9071, 9073, 9074, 9075, 9076, 9223, 9414, 9863, 10000, 10207, 10627, 10686, 22800, 22808, 23562, 26285, 29895, 50848, 5120…								rs1001162, rs1001877, rs10037715, rs10056782, rs10061370, rs10076854, rs1008434, rs10085711, rs10085952, rs1008974, rs1008975, rs1009145, rs10099072, rs1010544, rs10110591, rs1011185, rs10115052, rs1011531, rs10121700, rs10122431, rs10122932, rs10127438, rs1013316, rs10134093, rs1013571, rs10141794, rs1014632, rs1014797, rs10159479, rs10166692, rs10167883, rs1016930, rs10179954, rs1018350, rs1018…
Toxoplasmosis	characteristic interaction, ultra	2	<=1.0E-06	114/133	4.011e-58	345611								rs11949556, rs6893009
Transcriptional misregulation in cancer	interaction, medium	2342	<=1.0E-06	91/180	6.478e-18	330, 598, 604, 860, 861, 894, 904, 905, 929, 942, 958, 1025, 1031, 1236, 1436, 1848, 2308, 2321, 2322, 2530, 2892, 3002, 3020, 3066, 3087, 3195, 3205, 3207, 3248, 3479, 3480, 3560, 3562, 3569, 3576, 3684, 4005, 4086, 4094, 4211, 4291, 4297, 4299, 4314, 4790, 4804, 4914, 5077, 5081, 5087, 5090, 5155, 5218, 5327, 5468, 5546, 5747, 6256, 6257, 6258, 6495, 6667, 6756, 6760, 6935, 7048, 7157, 7185, 74…								rs1002897, rs10029864, rs10032244, rs1006639, rs10082812, rs10083792, rs10088475, rs1009685, rs1010038, rs1010040, rs1010101, rs10105905, rs10106750, rs1010902, rs1010903, rs10111852, rs10114890, rs10118357, rs10118518, rs10119077, rs10122296, rs10131727, rs1013262, rs10132765, rs10134278, rs10134736, rs10134793, rs10142842, rs10143206, rs10148202, rs10149325, rs10150234, rs1015602, rs1015825, rs…
Tuberculosis	interaction, medium	1578	<=1.0E-06	143/182	6.302e-63	207, 208, 317, 537, 572, 596, 637, 718, 801, 805, 808, 810, 815, 816, 817, 818, 820, 929, 972, 1263, 1378, 1432, 1509, 2207, 2212, 3108, 3109, 3111, 3112, 3113, 3115, 3117, 3118, 3119, 3122, 3126, 3127, 3313, 3329, 3439, 3440, 3441, 3442, 3443, 3444, 3445, 3447, 3448, 3449, 3451, 3452, 3456, 3458, 3459, 3460, 3552, 3553, 3569, 3586, 3587, 3588, 3592, 3593, 3606, 3654, 3656, 3684, 3687, 3716, 3717…								rs10000775, rs10001480, rs10005635, rs10005711, rs10009286, rs10011961, rs10012684, rs10015062, rs10015110, rs10023113, rs10024003, rs10026060, rs10029339, rs10030362, rs10031040, rs10031159, rs1003199, rs10033283, rs10048945, rs10050608, rs10066581, rs1007573, rs10087008, rs10103760, rs10106118, rs10113505, rs10114465, rs10114624, rs10116352, rs10116540, rs10116615, rs10119004, rs10119678, rs101…
Tumor viruses and cancer	interaction, high	1275	<=1.0E-06	70/207	1.541e-05	81, 87, 88, 89, 572, 718, 983, 998, 1017, 1019, 1021, 1111, 1232, 1233, 1234, 1237, 1739, 2885, 3066, 3105, 3106, 3107, 3133, 3134, 3135, 3249, 3572, 3716, 3718, 4055, 4067, 4790, 4792, 5295, 5366, 5423, 5567, 5568, 5594, 5610, 5613, 6714, 6774, 6776, 6777, 6850, 7157, 7185, 8344, 8347, 8360, 8364, 8365, 8367, 8379, 8503, 8850, 9261, 9734, 9759, 10014, 11317, 23513, 23533, 51564, 55697, 55869, 79…								rs1002169, rs1002170, rs10037187, rs1003827, rs10040640, rs10043473, rs10044080, rs10045084, rs10056163, rs10059243, rs10064315, rs10070943, rs10071585, rs10075612, rs10078240, rs10089762, rs1009145, rs10100561, rs10114465, rs10114624, rs10118357, rs10132268, rs10141794, rs1014638, rs10147603, rs1016379, rs10164912, rs10168639, rs10177619, rs10184747, rs10185293, rs10186131, rs10202774, rs1020706…
Type I diabetes mellitus	interaction, ultra	406	<=1.0E-06	33/45	5.507e-14	940, 941, 942, 1363, 3105, 3106, 3107, 3108, 3109, 3111, 3112, 3113, 3115, 3117, 3118, 3119, 3122, 3126, 3127, 3133, 3134, 3135, 3552, 3553, 3558, 3592, 3593, 7124								rs1003199, rs10050033, rs10174652, rs10193976, rs1034325, rs1044429, rs10490573, rs1050391, rs1051336, rs10517845, rs10517846, rs1059174, rs1063320, rs1077433, rs10866712, rs11677416, rs11680809, rs11689629, rs11724900, rs11728234, rs11728337, rs11732583, rs11926233, rs11928737, rs11940401, rs12191230, rs12193110, rs1245218, rs1246924, rs12613538, rs12635350, rs12642989, rs1264563, rs13032082, rs…
Ubiquitin mediated proteolysis	pathway	2108	<=1.0E-06	117/139	7.668e-58	330, 331, 672, 867, 868, 991, 996, 997, 1161, 1643, 3093, 4193, 4214, 4281, 4591, 4734, 5071, 5371, 6477, 6500, 6502, 6921, 6923, 7189, 7320, 7321, 7322, 7323, 7324, 7325, 7326, 7327, 7328, 7329, 7332, 7334, 7337, 7428, 8065, 8451, 8452, 8453, 8454, 8554, 8651, 8881, 8916, 8924, 8925, 8945, 9021, 9039, 9063, 9246, 9320, 9354, 9616, 9690, 9817, 9820, 9886, 9978, 10054, 10055, 10075, 10277, 10393, …								rs10003555, rs1000587, rs1000672, rs1000769, rs10010188, rs10013481, rs10018583, rs10027814, rs10028496, rs10029800, rs10032067, rs1003213, rs10032212, rs10033601, rs10037963, rs10044719, rs10050512, rs10051671, rs10052172, rs10061285, rs10064428, rs10067312, rs10068589, rs10069013, rs1007007, rs10074493, rs1008531, rs10086340, rs1008676, rs10093238, rs10106855, rs1012424, rs10152713, rs10162627,…
Vascular smooth muscle contraction	interaction, medium	2486	<=1.0E-06	92/116	1.765e-41	136, 146, 147, 148, 185, 552, 673, 800, 801, 805, 808, 810, 1579, 1909, 2767, 2768, 2776, 2778, 4637, 4638, 4659, 4660, 4881, 4882, 5319, 5320, 5321, 5322, 5330, 5331, 5332, 5500, 5501, 5567, 5568, 5578, 5579, 5580, 5581, 5582, 5583, 5588, 5592, 5594, 5604, 5613, 5739, 8398, 8681, 9475, 9826, 10242, 10267, 10268, 10335, 10672, 23236, 23365, 26279, 27094, 27345, 30814, 51806, 64600, 81579, 84647, …								rs10003447, rs10028838, rs1006168, rs10082235, rs10082353, rs10082503, rs1008663, rs10092442, rs10094660, rs10096064, rs10101343, rs10102339, rs10102438, rs1010544, rs10128399, rs10128457, rs10128514, rs10132599, rs1013316, rs10134093, rs1014632, rs10153674, rs1016379, rs10166692, rs10167277, rs10167883, rs10172635, rs10179954, rs1018378, rs10188306, rs10189339, rs10191120, rs1019484, rs10198045,…
Viral myocarditis	interaction, high	484	<=1.0E-06	53/72	9.211e-22	25, 27, 637, 857, 940, 941, 942, 958, 959, 1525, 1604, 1605, 2534, 3105, 3106, 3107, 3108, 3109, 3111, 3112, 3113, 3115, 3117, 3118, 3119, 3122, 3126, 3127, 3133, 3134, 3135, 3683, 6442, 54205								rs10174652, rs10193976, rs1022649, rs10227696, rs10276962, rs1034325, rs1044429, rs10490573, rs1049334, rs1050088, rs1050391, rs1051336, rs1059174, rs1063320, rs10746450, rs10746451, rs1077433, rs10793970, rs10901275, rs10901281, rs10901285, rs10901294, rs10901296, rs10901297, rs10913690, rs11244112, rs11244146, rs11689629, rs11792273, rs11911177, rs11971170, rs12012220, rs12100401, rs12134611, r…
Amoebiasis	pathway	2463	0.0002	99/106	7.143e-59	81, 87, 88, 89, 107, 383, 384, 731, 732, 735, 836, 912, 929, 1277, 1278, 1280, 1281, 1282, 1284, 1286, 1288, 1289, 1290, 1301, 1302, 1437, 1511, 1992, 2335, 2767, 2769, 2774, 2776, 2778, 2919, 3315, 3458, 3553, 3554, 3569, 3576, 3586, 3592, 3593, 3684, 3689, 3908, 3909, 3910, 3911, 3912, 3914, 3915, 3918, 4583, 4790, 4843, 5055, 5269, 5272, 5273, 5275, 5290, 5291, 5293, 5294, 5295, 5330, 5331, 53…								rs1003199, rs10037187, rs1003979, rs10040640, rs10043473, rs10048945, rs10056163, rs10064315, rs10070943, rs10071585, rs10075612, rs10078240, rs10088475, rs1009145, rs1009588, rs1010544, rs10105905, rs10106750, rs10111852, rs10115005, rs1013316, rs10141794, rs1014632, rs1015416, rs1015846, rs10161783, rs10163726, rs1016379, rs10166736, rs10172425, rs10172458, rs10176882, rs10177513, rs10178202, r…
Apoptosis	interaction, medium	967	0.0002	69/86	5.242e-32	207, 208, 317, 330, 331, 355, 356, 572, 596, 598, 637, 1147, 1439, 3551, 3552, 3553, 3554, 3556, 3562, 3654, 3656, 4615, 4790, 4792, 4803, 4914, 5295, 5530, 5532, 5533, 5534, 5567, 5568, 5613, 7124, 7157, 7186, 8503, 8737, 8743, 8772, 8793, 8794, 8795, 8797, 9020, 10000, 11213, 11261, 23533, 51135, 54205, 63928, 79444, 112401								rs10005711, rs10011961, rs10030362, rs10031159, rs10037187, rs10040640, rs10043473, rs10056163, rs10064315, rs10070943, rs10071585, rs10075612, rs1007573, rs10078240, rs1008800, rs10102276, rs10111172, rs10132268, rs10147603, rs1016379, rs10218421, rs10276962, rs1028593, rs1035347, rs1037215, rs1040605, rs1041532, rs10442682, rs10458360, rs10493750, rs10501999, rs10503078, rs10503079, rs10509561,…
Arrhythmogenic right ventricular cardiomyopathy (ARVC)	pathway	3759	0.0002	70/74	6.211e-43	60, 71, 81, 87, 88, 89, 775, 776, 779, 781, 782, 783, 784, 785, 786, 1000, 1495, 1496, 1499, 1605, 1674, 1756, 1824, 1829, 1832, 2697, 3655, 3672, 3673, 3674, 3675, 3676, 3678, 3679, 3680, 3685, 3688, 3690, 3691, 3693, 3694, 3695, 3696, 3728, 3908, 4000, 5318, 6262, 6442, 6443, 6444, 6445, 6546, 6932, 6934, 8515, 8516, 9254, 10368, 10369, 22801, 27091, 27092, 29119, 51176, 55799, 59284, 59285, 83…								rs1000014, rs1002671, rs10036164, rs1003617, rs10036440, rs1003738, rs10038162, rs10038971, rs10039324, rs10043478, rs10044804, rs10045068, rs10048831, rs10049174, rs10049380, rs1005077, rs1005213, rs1005381, rs10055448, rs10056289, rs10057067, rs10061798, rs10064971, rs1006607, rs1006737, rs10073394, rs10076488, rs1007740, rs10077734, rs1007856, rs1008011, rs1009145, rs1012311, rs10128270, rs101…
Axon guidance	interaction, medium	4145	0.0002	78/130	1.944e-22	25, 998, 1020, 1072, 1073, 1630, 1808, 1942, 1944, 1946, 1947, 1948, 2041, 2042, 2043, 2045, 2051, 2534, 2770, 2771, 2773, 2932, 3845, 3983, 3984, 3985, 4690, 4893, 5058, 5062, 5063, 5530, 5532, 5533, 5534, 5594, 5747, 5879, 5880, 5921, 5998, 6091, 6092, 6387, 7852, 8440, 8633, 9475, 9723, 9901, 10298, 10507, 10509, 10512, 11261, 22885, 23365, 23380, 25791, 27289, 29984, 56896, 56924, 57144, 5752…								rs1000144, rs10005711, rs10007047, rs1000987, rs10010112, rs10011961, rs10017332, rs10019264, rs1001952, rs1002084, rs1002254, rs10023553, rs10024436, rs1002825, rs1002826, rs10030362, rs10031159, rs10043302, rs10044396, rs10045557, rs1004725, rs10049058, rs10049501, rs10063716, rs10067098, rs10068445, rs10070246, rs1007684, rs10079296, rs10084692, rs10088475, rs10088476, rs10090689, rs10093451, …
DNA replication	pathway	364	0.0002	27/36	4.542e-12	1763, 3978, 4172, 4174, 4175, 5111, 5422, 5424, 5425, 5426, 5427, 5557, 5558, 5981, 5982, 5983, 5984, 5985, 6117, 6118, 6119, 6742, 10714, 56655, 79621, 84153, 246243								rs10237424, rs10243568, rs10244745, rs10255964, rs10262410, rs10263125, rs1026565, rs10277940, rs10278342, rs1047148, rs10507408, rs10507420, rs10751725, rs10793091, rs10793092, rs10870482, rs10870673, rs10899024, rs10948693, rs10949189, rs10952075, rs10998150, rs11094975, rs11147538, rs11147546, rs11147556, rs1119375, rs11236133, rs11236173, rs11236181, rs11236187, rs11236188, rs11236190, rs1123…
Dopaminergic synapse	pathway	3834	0.0002	109/131	2.549e-51	111, 207, 208, 406, 409, 468, 773, 774, 775, 776, 801, 805, 808, 810, 815, 816, 817, 818, 1312, 1385, 1386, 1388, 1432, 1644, 1812, 1813, 1814, 1816, 2353, 2770, 2771, 2773, 2774, 2775, 2776, 2778, 2782, 2786, 2787, 2788, 2791, 2793, 2890, 2891, 2892, 2893, 2903, 2904, 2932, 3708, 3709, 3710, 3760, 3762, 3763, 3765, 3798, 3799, 3800, 4128, 4129, 5330, 5331, 5332, 5500, 5501, 5515, 5518, 5519, 552…								rs10000610, rs10000775, rs10001480, rs10004211, rs10005635, rs10005711, rs10009286, rs10011455, rs10011961, rs10012684, rs10015062, rs10015110, rs10023113, rs10024003, rs10026060, rs10029339, rs10029864, rs10030362, rs10031040, rs10031159, rs10031554, rs10033283, rs10035262, rs10035289, rs10037715, rs10045463, rs10050608, rs10052016, rs10053602, rs1005546, rs1005549, rs10056328, rs10056782, rs100…
GABAergic synapse	interaction, high	1389	0.0002	40/90	7.119e-07	2550, 2554, 2555, 2556, 2557, 2558, 2559, 2560, 2561, 2562, 2564, 2565, 2566, 2567, 2568, 2569, 2570, 2786, 2787, 2788, 2791, 2793, 3763, 5334, 5567, 5568, 5613, 6529, 6538, 6540, 6714, 9001, 9568, 10243, 27165, 54331, 55879, 55970, 66008, 200959								rs10000940, rs10002281, rs10015366, rs10016894, rs10018276, rs10021452, rs10023908, rs10025589, rs10025670, rs10025913, rs10025924, rs10028342, rs10034588, rs10035934, rs10044982, rs10045843, rs10049332, rs10050095, rs10053272, rs1005546, rs10056305, rs10060800, rs10061779, rs10068980, rs10071603, rs10077462, rs10078313, rs10081642, rs1008454, rs1011365, rs10122943, rs10125760, rs10131301, rs1013…
Gap junction	pathway	2885	0.0002	75/90	7.215e-37	107, 108, 109, 111, 112, 113, 114, 115, 153, 983, 1812, 1813, 1902, 1950, 1956, 2697, 2767, 2770, 2771, 2773, 2776, 2778, 2885, 2911, 2915, 2977, 2982, 2983, 3356, 3358, 3708, 3709, 3710, 3845, 4893, 5155, 5156, 5159, 5330, 5331, 5332, 5567, 5568, 5578, 5579, 5582, 5592, 5593, 5594, 5598, 5604, 5607, 5613, 5894, 6654, 6655, 6714, 7082, 7278, 7280, 7846, 10746, 23236, 51807, 56034, 57369, 79861, 8…								rs1000061, rs1000515, rs10017970, rs1001877, rs10019835, rs10023994, rs1002513, rs10027875, rs10029654, rs10029718, rs10032771, rs10033375, rs10035541, rs10036787, rs1003983, rs10053728, rs10057481, rs10057497, rs10063966, rs10068942, rs10069450, rs10070886, rs10082353, rs10082503, rs10087741, rs10093375, rs10095393, rs10095524, rs10097218, rs10104127, rs1010544, rs10108431, rs1011185, rs10112018…
Glycerophospholipid metabolism	pathway	1883	0.0002	68/82	2.809e-33	1040, 1103, 1119, 1607, 1608, 1609, 2819, 2820, 5130, 5319, 5320, 5321, 5322, 5337, 5338, 8398, 8443, 8525, 8526, 8527, 8611, 8612, 8613, 8681, 8760, 9162, 9468, 9489, 9663, 9791, 9926, 10162, 10390, 10400, 10434, 10554, 10908, 23171, 23175, 23761, 26279, 30814, 50487, 54675, 54947, 55224, 55500, 56894, 56895, 56985, 56994, 57678, 64600, 64900, 79143, 79888, 81579, 84647, 84803, 85465, 129642, 13…								rs10005962, rs10016545, rs1002297, rs10026591, rs10032581, rs1006757, rs1007854, rs1011575, rs1013986, rs1015716, rs10160166, rs10170463, rs10175906, rs1018378, rs10185097, rs10191994, rs1019382, rs1019583, rs10196273, rs10198798, rs10198885, rs1019906, rs10200589, rs1020251, rs1020344, rs10204395, rs10205312, rs10207070, rs1020961, rs10210269, rs10211429, rs10227486, rs10229230, rs10234581, rs10…
GnRH signaling pathway	pathway	2650	0.0002	86/101	1.272e-43	107, 108, 109, 111, 112, 113, 114, 115, 468, 775, 776, 779, 801, 805, 808, 810, 815, 816, 817, 818, 998, 1081, 1432, 1839, 1956, 2185, 2488, 2767, 2776, 2778, 2796, 2797, 2798, 2885, 3708, 3709, 3710, 3725, 3845, 4214, 4215, 4216, 4313, 4893, 5319, 5320, 5321, 5322, 5330, 5331, 5332, 5337, 5338, 5567, 5568, 5578, 5579, 5580, 5594, 5598, 5599, 5601, 5602, 5603, 5604, 5606, 5608, 5613, 5894, 6416, …								rs10000775, rs10001480, rs10005635, rs1000754, rs10009286, rs10012684, rs10015062, rs10015110, rs10023113, rs10024003, rs10026060, rs10029339, rs10031040, rs10033283, rs10035541, rs10036787, rs10037963, rs10050608, rs10051671, rs10053728, rs10063966, rs10066581, rs1006737, rs10068942, rs10087741, rs10093375, rs10095393, rs10095524, rs10097218, rs10100812, rs10104127, rs1010544, rs10108431, rs1010…
Hypertrophic cardiomyopathy (HCM)	pathway	2698	0.0002	74/83	1.001e-40	60, 70, 71, 775, 776, 779, 781, 782, 783, 784, 785, 786, 1605, 1636, 1674, 1756, 3479, 3569, 3655, 3672, 3673, 3674, 3675, 3676, 3678, 3679, 3680, 3685, 3688, 3690, 3691, 3693, 3694, 3695, 3696, 3908, 4000, 4607, 4624, 4625, 4633, 4634, 5562, 5563, 5564, 5565, 6262, 6442, 6443, 6444, 6445, 6546, 7042, 7043, 7124, 7139, 7168, 7169, 7170, 7171, 7273, 8515, 8516, 9254, 10368, 10369, 22801, 27091, 27…								rs1000014, rs1002671, rs10036164, rs1003617, rs10036440, rs1003738, rs10038971, rs10039324, rs10044804, rs10045068, rs10048831, rs10049174, rs10049380, rs1005077, rs1005213, rs1005381, rs10056289, rs10057067, rs10061798, rs10062565, rs10064971, rs1006737, rs10073394, rs10074991, rs10076488, rs10077734, rs1007856, rs10082812, rs1012311, rs1014038, rs1015260, rs10157412, rs1015846, rs10161032, rs10…
Influenza A	pathway	1947	0.0002	147/176	1.562e-71	60, 71, 103, 207, 208, 293, 355, 356, 834, 842, 1386, 1387, 1432, 2033, 2224, 2932, 3108, 3109, 3111, 3112, 3113, 3115, 3117, 3118, 3119, 3122, 3126, 3127, 3267, 3304, 3305, 3306, 3312, 3337, 3439, 3440, 3441, 3442, 3443, 3444, 3445, 3447, 3448, 3449, 3451, 3452, 3454, 3455, 3456, 3458, 3459, 3460, 3551, 3552, 3553, 3569, 3576, 3592, 3593, 3606, 3716, 3717, 3725, 3836, 4261, 4599, 4615, 4790, 479…								rs10001480, rs10024003, rs10026060, rs10029339, rs1003199, rs10033283, rs10037187, rs10040640, rs10040756, rs10043473, rs10048076, rs10056163, rs10059571, rs10064315, rs10070943, rs10071585, rs10075612, rs10078240, rs10102276, rs1010544, rs10111172, rs10116352, rs10116540, rs10116615, rs10119004, rs10119678, rs10127540, rs10132268, rs1013316, rs1013996, rs1014632, rs10147603, rs10151495, rs101540…
Insulin signaling pathway	pathway	2061	0.0002	113/138	2.087e-53	31, 32, 207, 208, 369, 572, 673, 801, 805, 808, 810, 867, 868, 1398, 1399, 1977, 2203, 2308, 2319, 2475, 2538, 2645, 2885, 2889, 2932, 2998, 3098, 3099, 3101, 3551, 3643, 3667, 3845, 4893, 5105, 5106, 5139, 5140, 5255, 5256, 5257, 5290, 5291, 5293, 5294, 5295, 5500, 5501, 5506, 5507, 5562, 5563, 5564, 5565, 5567, 5568, 5573, 5576, 5577, 5584, 5590, 5594, 5599, 5601, 5602, 5604, 5613, 5770, 5792, …								rs10001480, rs10007750, rs10010833, rs1001745, rs10020457, rs10024003, rs10026060, rs10029339, rs1003189, rs10032829, rs10033283, rs10037187, rs10040640, rs10043473, rs10056163, rs10062565, rs10064315, rs10070943, rs10071585, rs10074991, rs10075612, rs1007662, rs10078240, rs10091799, rs1010447, rs10109698, rs1011185, rs10132049, rs10132599, rs10145260, rs1014677, rs10153674, rs10161196, rs1016124…
Long-term potentiation	pathway	2601	0.0002	62/70	6.317e-34	107, 114, 369, 468, 673, 775, 801, 805, 808, 810, 814, 815, 816, 817, 818, 1387, 2033, 2776, 2890, 2891, 2903, 2904, 2905, 2906, 2911, 2915, 3708, 3709, 3710, 3845, 4659, 4893, 5330, 5331, 5332, 5500, 5501, 5502, 5530, 5532, 5533, 5534, 5567, 5568, 5578, 5579, 5582, 5594, 5604, 5613, 5894, 5906, 5908, 6195, 6196, 6197, 10411, 11261, 23236, 27330, 51806, 63928								rs1000061, rs10000610, rs10000775, rs10004211, rs10005635, rs10005711, rs10009286, rs10011455, rs10011961, rs10012684, rs10015062, rs10015110, rs10023113, rs10030362, rs10031040, rs10031159, rs10031554, rs10035262, rs10035289, rs1003642, rs10040249, rs10045463, rs10050608, rs1005549, rs10056328, rs10061978, rs10066581, rs1006737, rs10067604, rs10070447, rs10072570, rs10073988, rs10075495, rs10077…
Pancreatic cancer	pathway	1281	0.0002	63/70	2.08e-35	207, 208, 369, 572, 595, 598, 673, 675, 842, 998, 1019, 1021, 1029, 1147, 1869, 1870, 1871, 1950, 1956, 2064, 3551, 3716, 3845, 4087, 4088, 4089, 4790, 5228, 5290, 5291, 5293, 5294, 5295, 5337, 5594, 5599, 5601, 5602, 5604, 5879, 5880, 5888, 5894, 5898, 5899, 5900, 5925, 5970, 6772, 6774, 7039, 7042, 7043, 7046, 7048, 7157, 7422, 7424, 8503, 9459, 10000, 10928, 23533								rs10001480, rs10006293, rs10006747, rs10024003, rs10026060, rs10029166, rs10029339, rs10029654, rs10033283, rs10037187, rs1003827, rs10040640, rs10043473, rs1004765, rs10056163, rs10064315, rs10070943, rs10071585, rs10075612, rs10078240, rs1011185, rs1011851, rs1019855, rs10199181, rs10201826, rs1021135, rs10226981, rs10230949, rs10234981, rs10244108, rs10244133, rs1024600, rs1025612, rs10256393,…
Phosphatidylinositol signaling system	pathway	2183	0.0002	70/78	5.042e-39	801, 805, 808, 810, 1040, 1607, 1608, 1609, 3612, 3613, 3628, 3631, 3632, 3633, 3635, 3705, 3706, 3707, 3708, 3709, 3710, 4534, 4952, 5286, 5287, 5288, 5289, 5290, 5291, 5293, 5294, 5295, 5297, 5305, 5330, 5331, 5332, 5335, 5336, 5578, 5579, 5582, 5728, 8394, 8395, 8396, 8503, 8525, 8526, 8527, 8760, 8821, 8867, 8871, 9162, 23236, 23396, 23533, 27124, 51196, 51763, 51806, 54928, 55300, 55361, 566…								rs10000770, rs10015475, rs10032526, rs10033884, rs10037187, rs10040640, rs10043473, rs10047326, rs10056163, rs10064315, rs10070943, rs10071585, rs10075612, rs10078240, rs1007854, rs10083989, rs1009014, rs10093902, rs10103642, rs1010544, rs10116313, rs10116755, rs10119024, rs10132599, rs1013316, rs1013986, rs1014632, rs10153674, rs10172635, rs1017527, rs1019583, rs1019906, rs1020961, rs1021135, rs…
Protein digestion and absorption	pathway	1532	0.0002	74/81	1.678e-42	476, 477, 480, 481, 482, 483, 486, 1277, 1278, 1280, 1281, 1282, 1284, 1286, 1288, 1289, 1290, 1291, 1292, 1293, 1297, 1298, 1299, 1301, 1302, 1303, 1306, 1308, 1357, 1358, 1359, 1360, 1361, 1504, 1803, 2006, 3783, 3784, 4224, 4225, 4311, 5547, 5644, 5645, 5646, 6505, 6510, 6519, 6520, 6543, 6546, 6547, 6550, 6564, 7373, 7512, 8645, 9056, 10008, 11136, 23428, 23436, 23439, 50509, 51032, 54407, 59…								rs1002671, rs1003617, rs1003979, rs10048831, rs1005077, rs1005213, rs10060236, rs10080150, rs10087151, rs10104973, rs10115005, rs10117630, rs1012311, rs10132344, rs10142529, rs10142899, rs10143650, rs1014444, rs1014445, rs10150592, rs1015089, rs10161783, rs10166736, rs10168228, rs10170582, rs10170610, rs10170699, rs10172321, rs10172458, rs10174056, rs10175048, rs10175239, rs10176882, rs10177513, …
Protein processing in endoplasmic reticulum	pathway	2713	0.0002	140/167	1.397e-68	267, 468, 573, 578, 596, 823, 824, 1388, 1409, 1603, 1650, 2081, 2923, 3300, 3301, 3304, 3305, 3306, 3312, 3320, 3326, 3337, 3703, 3998, 4121, 4217, 4287, 4780, 5071, 5599, 5601, 5602, 5610, 5611, 5887, 6184, 6185, 6238, 6396, 6400, 6500, 6745, 6746, 6747, 7095, 7184, 7186, 7321, 7322, 7323, 7324, 7325, 7326, 7327, 7353, 7415, 7466, 7494, 7841, 7991, 8454, 8720, 9373, 9451, 9532, 9601, 9632, 9695…								rs10001480, rs1001143, rs10012946, rs10014331, rs10024003, rs10026060, rs10029339, rs10033283, rs10041986, rs10044736, rs10074461, rs10075893, rs10077796, rs1008676, rs10091071, rs10094375, rs10098376, rs10103753, rs10106008, rs10109908, rs10115446, rs10116424, rs10117160, rs1011969, rs10121003, rs1012424, rs10125432, rs10129518, rs10130398, rs10130478, rs10130648, rs1013140, rs10131468, rs101325…
Rheumatoid arthritis	interaction, ultra	416	0.0002	75/92	1.402e-35	537, 940, 941, 942, 1435, 1493, 2321, 3108, 3109, 3111, 3112, 3113, 3115, 3117, 3118, 3119, 3122, 3126, 3127, 3552, 3553, 3569, 3605, 3606, 3683, 4312, 4314, 5228, 7124, 7422, 8600, 8792, 10673, 51561								rs10174652, rs10179639, rs10193976, rs1022926, rs10255691, rs10263896, rs1034375, rs1044429, rs10484879, rs10484881, rs10490573, rs10499563, rs1050391, rs10507507, rs10507513, rs10507514, rs10507516, rs1051336, rs10950917, rs10950919, rs11069734, rs11102019, rs11171806, rs11225429, rs11225434, rs1122913, rs11571292, rs11571293, rs11571304, rs11577194, rs11618877, rs11677416, rs11680809, rs1168962…
Steroid hormone biosynthesis	interaction, ultra	63	0.0002	11/57	0.6661	412, 1312, 1646, 79644								rs10001607, rs11252861, rs11252864, rs11252920, rs11252934, rs12010072, rs12687038, rs13143119, rs1352741, rs1458833, rs1531293, rs1551636, rs1602407, rs16984504, rs174674, rs174699, rs1937847, rs1937848, rs1937863, rs1937906, rs2024159, rs2105450, rs2154305, rs2199112, rs2518044, rs2801885, rs2801905, rs3886784, rs4132409, rs4336284, rs4463124, rs4521923, rs4531214, rs4633, rs4646312, rs476184, …
VEGF signaling pathway	interaction, medium	1142	0.0002	60/76	2.696e-27	207, 208, 572, 998, 1432, 3791, 3845, 4893, 5295, 5319, 5320, 5321, 5322, 5335, 5336, 5530, 5532, 5533, 5534, 5578, 5579, 5582, 5594, 5603, 5604, 5747, 5829, 5879, 5880, 6714, 7422, 7867, 8398, 8503, 8681, 8877, 9047, 9261, 10000, 11261, 23533, 25759, 26279, 30814, 63928, 64600, 81579, 84647, 391013								rs10005711, rs10011961, rs10030362, rs10031159, rs10037187, rs10040640, rs10043473, rs10050046, rs10056163, rs10064315, rs10070943, rs10071585, rs10075612, rs10078240, rs10088475, rs1010544, rs10105905, rs10106750, rs1011185, rs10111852, rs1013316, rs1014632, rs1018378, rs10283368, rs1032213, rs1041532, rs10436961, rs10451280, rs10465592, rs10489410, rs10489767, rs10491174, rs10491200, rs10494600…
Wnt signaling pathway	interaction, medium	2828	0.0002	115/151	2.804e-48	595, 815, 816, 817, 818, 894, 896, 1452, 1454, 1457, 1459, 1487, 1488, 1857, 2239, 2932, 4087, 4088, 4089, 4316, 5330, 5331, 5332, 5515, 5518, 5519, 5525, 5527, 5528, 5529, 5530, 5532, 5533, 5534, 5567, 5568, 5578, 5579, 5582, 5599, 5601, 5602, 5613, 5879, 5880, 6500, 6885, 6907, 7157, 7472, 7473, 7474, 7475, 7476, 7478, 7479, 7480, 7481, 7482, 7483, 7484, 8312, 8313, 8454, 8945, 9350, 9475, 9978…								rs10000775, rs10001480, rs10005635, rs10005711, rs10009286, rs10011961, rs10012684, rs10015062, rs10015110, rs1001950, rs10023113, rs10024003, rs10026060, rs10028834, rs10029339, rs10030362, rs10031040, rs10031159, rs10033283, rs1004765, rs10049173, rs10050608, rs10061285, rs10064428, rs10066581, rs10067312, rs10068589, rs10069013, rs10071261, rs1010544, rs1011170, rs10115703, rs1013316, rs101430…
Antigen processing and presentation	interaction, ultra	346	0.0004	46/78	1.868e-13	567, 920, 925, 926, 972, 3105, 3106, 3107, 3108, 3109, 3111, 3112, 3113, 3115, 3117, 3118, 3119, 3122, 3126, 3127, 3133, 3134, 3135, 3304, 3805, 3806, 3809, 3821, 3824, 5721, 5994, 7124, 8302								rs1005834, rs1034325, rs1044429, rs1050391, rs1051336, rs1055141, rs1059174, rs1063320, rs10734826, rs10734827, rs1075835, rs1075836, rs1075838, rs10772285, rs1077433, rs10774450, rs10845089, rs10849517, rs11053712, rs11053720, rs11053751, rs11053839, rs11084372, rs12191230, rs12193110, rs12370398, rs1245218, rs12520101, rs1264563, rs13023213, rs1322751, rs13409176, rs13409196, rs1367731, rs13749…
Cardiac muscle contraction	pathway	1631	0.0004	53/77	1.347e-19	70, 476, 477, 480, 481, 482, 483, 486, 775, 776, 779, 781, 782, 783, 784, 785, 786, 1327, 1337, 1345, 1350, 1351, 4624, 4625, 4633, 4634, 6262, 6546, 6548, 7139, 7168, 7169, 7170, 7171, 7381, 7386, 9167, 9254, 9377, 10368, 10369, 10479, 23439, 27089, 27091, 27092, 55799, 59284, 59285, 84701, 93589, 170712, 440567								rs1000014, rs10005129, rs1002671, rs1003617, rs1003738, rs10040791, rs10048831, rs10049174, rs1005077, rs10051603, rs1005213, rs1005381, rs10065919, rs1006737, rs10092898, rs1012311, rs10157412, rs10161032, rs10161275, rs10168228, rs10170610, rs10170699, rs10174354, rs10175048, rs10175239, rs10179528, rs10180845, rs10183045, rs10183585, rs10184755, rs10193285, rs10195970, rs1019617, rs10199504, r…
Endometrial cancer	interaction, medium	532	0.0004	45/52	5.064e-24	207, 208, 572, 595, 673, 1956, 2064, 2309, 2885, 2932, 3611, 3845, 4893, 5295, 5594, 5604, 5728, 6654, 6655, 7157, 8312, 8313, 8503, 10000, 23533								rs10037187, rs10040640, rs10043473, rs10056163, rs10064315, rs10070943, rs10071585, rs10075612, rs10078240, rs1011185, rs10145260, rs10204958, rs10244108, rs10244133, rs10256393, rs10281173, rs1034992, rs10430641, rs10483600, rs10487888, rs10488140, rs10488142, rs10505975, rs10505978, rs10505980, rs10509533, rs10514764, rs10515052, rs10515058, rs10515062, rs10515070, rs10515086, rs1076094, rs1078…
Ether lipid metabolism	pathway	824	0.0004	32/36	3.489e-18	5048, 5049, 5051, 5168, 5319, 5320, 5321, 5322, 5337, 5338, 7941, 8398, 8540, 8611, 8612, 8613, 8681, 10390, 26279, 30814, 50487, 54947, 56994, 64600, 79888, 81579, 84647, 85465, 133121, 151056, 254531, 391013								rs10008153, rs10020224, rs10088642, rs10170463, rs1018378, rs10184488, rs1032213, rs1039296, rs1043096, rs10465592, rs10475046, rs10489410, rs10489767, rs10489776, rs10493186, rs10493187, rs10493196, rs10493206, rs10493211, rs10494600, rs10494601, rs10494603, rs10494612, rs10497503, rs10497509, rs10505368, rs10520560, rs10521319, rs10521320, rs10733059, rs10736393, rs10737278, rs10737578, rs10749…
Glycosaminoglycan biosynthesis	interaction, ultra	625	0.0004	14/15	5.629e-09	10090, 22856, 27087, 29940, 50515, 55454, 55501, 55790, 64131, 64132, 113189, 135152, 166012, 337876								rs1002612, rs10035354, rs10036904, rs10054055, rs10075474, rs10075599, rs10076208, rs10078635, rs10080254, rs10087146, rs10088454, rs10100391, rs10100589, rs10105363, rs1015365, rs10227362, rs1025467, rs1025468, rs1035440, rs10463861, rs10478956, rs10484601, rs10499253, rs10499256, rs10499260, rs10500395, rs10503652, rs10503664, rs10507177, rs10507178, rs10520083, rs10520092, rs10746004, rs107505…
Graft-versus-host disease	interaction, high	443	0.0004	32/43	6.701e-14	355, 940, 941, 942, 3002, 3105, 3106, 3107, 3108, 3109, 3111, 3112, 3113, 3115, 3117, 3118, 3119, 3122, 3126, 3127, 3133, 3134, 3135, 3552, 3553, 3558, 3569, 3821, 3824, 7124								rs10174652, rs10193976, rs10255691, rs10263896, rs1034325, rs1044429, rs10483286, rs10490573, rs10499563, rs1050391, rs10509561, rs1051336, rs1059174, rs1063320, rs10734826, rs10734827, rs10772285, rs1077433, rs10845089, rs10887911, rs10887918, rs10909625, rs10950917, rs10950919, rs11053712, rs11053720, rs11053751, rs11053839, rs11202972, rs11202989, rs1122913, rs11626395, rs11677416, rs11680809,…
Primary bile acid biosynthesis	interaction, medium	210	0.0004	14/16	2.191e-08	570, 1109, 1581, 1593, 3295, 6718, 9023, 9420, 10858, 23600, 51302								rs10096019, rs10098969, rs10105301, rs10107182, rs10238886, rs10429417, rs10438231, rs10463719, rs10478422, rs10504381, rs10504382, rs10752011, rs10807343, rs10808738, rs10808739, rs10887878, rs10904454, rs10957319, rs10957336, rs10957350, rs11202937, rs11202996, rs11253042, rs11253104, rs1157157, rs11595318, rs11748477, rs11777025, rs11778480, rs11781497, rs11998077, rs12055715, rs12114477, rs12…
Dorso-ventral axis formation	pathway	622	0.0006	22/25	1.161e-12	1956, 2113, 2114, 2120, 2885, 3845, 4851, 4853, 4854, 4855, 5594, 5604, 6654, 6655, 9271, 51513, 56776, 56907, 64506, 84501, 143689, 440822								rs1002508, rs1009951, rs1009953, rs1011185, rs10127888, rs10145260, rs10157105, rs1015714, rs1016295, rs10204958, rs10244108, rs10256393, rs1026417, rs1037666, rs1038098, rs10400906, rs10403708, rs10408719, rs10483600, rs10488140, rs10488142, rs10491990, rs10491994, rs10495466, rs10505975, rs10505978, rs10505980, rs1051420, rs10737842, rs10741493, rs10743972, rs10743973, rs10744455, rs10750388, r…
Phagosome	pathway	1991	0.0006	120/156	3.725e-51	60, 71, 523, 525, 526, 528, 529, 533, 534, 535, 537, 718, 929, 948, 949, 1514, 1520, 1535, 1536, 1778, 1780, 1781, 1783, 2204, 2212, 3105, 3106, 3107, 3108, 3109, 3111, 3112, 3113, 3115, 3117, 3118, 3119, 3122, 3126, 3127, 3133, 3134, 3135, 3673, 3678, 3684, 3685, 3688, 3689, 3690, 3693, 3920, 4074, 4153, 4353, 4481, 4688, 4689, 4842, 4973, 5289, 5868, 5869, 5878, 5879, 6441, 6890, 6891, 7037, 70…								rs1000579, rs10009773, rs10017573, rs1003492, rs10048945, rs1004903, rs10049380, rs10053713, rs1006487, rs1007856, rs10083989, rs10091356, rs1009438, rs10103856, rs10109953, rs10113505, rs10114562, rs10115446, rs10115585, rs10121003, rs1016259, rs10174098, rs1017813, rs1017814, rs10196882, rs10205049, rs10209563, rs10209572, rs10210631, rs10212131, rs10215617, rs10238349, rs10244229, rs10250086, …
Prion diseases	pathway	1152	0.0006	26/35	1.641e-11	712, 713, 727, 729, 730, 731, 732, 735, 1958, 2534, 3552, 3553, 3569, 3915, 4684, 4685, 4851, 5567, 5568, 5594, 5604, 5613, 5621, 6352, 6647, 10963								rs1000625, rs10046046, rs1006826, rs1006832, rs1006833, rs10071904, rs1007304, rs10075985, rs10084595, rs10116271, rs1015020, rs1016379, rs1017739, rs10218421, rs1022442, rs1022649, rs1023133, rs1024318, rs10255691, rs10263896, rs1037215, rs1037825, rs1039975, rs1040086, rs10470235, rs10482928, rs10482955, rs10488742, rs10489624, rs10493750, rs10499563, rs10502161, rs10502162, rs10502163, rs10512…
Prostate cancer	pathway	1695	0.0006	78/89	1.249e-41	207, 208, 354, 367, 369, 468, 572, 595, 596, 673, 842, 898, 1017, 1026, 1027, 1147, 1385, 1387, 1499, 1869, 1870, 1871, 1950, 1956, 2033, 2064, 2260, 2263, 2308, 2475, 2885, 2932, 2950, 3320, 3326, 3479, 3480, 3551, 3845, 4193, 4790, 4792, 4824, 4893, 5155, 5156, 5159, 5290, 5291, 5293, 5294, 5295, 5594, 5604, 5728, 5894, 5925, 5970, 6654, 6655, 6716, 6932, 6934, 7039, 7157, 7184, 8503, 9134, 958…								rs1000515, rs10017970, rs10023994, rs10027875, rs10029654, rs10029718, rs10033375, rs10037187, rs10040640, rs10043473, rs10055448, rs10056163, rs10064315, rs10070943, rs10071585, rs10075612, rs10078240, rs10082812, rs10092233, rs10104250, rs1010447, rs1011185, rs10132268, rs10145260, rs10147603, rs10165984, rs10172070, rs10174520, rs10180144, rs1019731, rs10204958, rs10205484, rs1021135, rs102242…
Endocrine and other factor-regulated calcium reabsorption	pathway	1446	0.0008	44/49	5.548e-25	112, 115, 160, 161, 163, 476, 477, 480, 481, 482, 483, 486, 490, 624, 793, 1175, 1211, 1213, 1759, 1785, 2099, 2776, 2778, 3816, 3817, 5330, 5331, 5332, 5567, 5568, 5578, 5579, 5582, 5613, 6546, 7421, 8218, 8766, 9365, 10059, 23236, 23439, 26052, 56302								rs1002671, rs1003617, rs10048831, rs1005077, rs1005213, rs10086980, rs10088137, rs10088826, rs1010544, rs10111402, rs1011731, rs1012311, rs10132489, rs1013316, rs10140368, rs10142830, rs10144552, rs1014632, rs10149714, rs10158235, rs10158839, rs1016379, rs10168228, rs10170610, rs10170699, rs10175048, rs10175239, rs10179528, rs10180845, rs10183045, rs10183585, rs10184755, rs10193285, rs10195970, r…
Melanoma	pathway	1851	0.0008	62/71	3.957e-33	207, 208, 369, 572, 595, 673, 999, 1019, 1021, 1026, 1029, 1869, 1870, 1871, 1950, 1956, 2246, 2247, 2248, 2249, 2250, 2251, 2252, 2253, 2254, 2255, 2257, 2258, 2259, 2260, 3082, 3479, 3480, 3845, 4193, 4233, 4286, 4893, 5155, 5156, 5159, 5290, 5291, 5293, 5294, 5295, 5594, 5604, 5728, 5894, 5925, 7157, 8074, 8503, 8817, 8823, 9965, 10000, 23533, 26281, 56034, 80310								rs1000515, rs1001497, rs10016658, rs10017970, rs10023994, rs10025495, rs10027875, rs10029654, rs10029718, rs10033375, rs10037187, rs1003827, rs10040640, rs10043473, rs10045029, rs1004720, rs10049776, rs10056163, rs10062952, rs10064315, rs10064637, rs10065728, rs10068476, rs10070943, rs10071585, rs10075612, rs10077895, rs10078240, rs10082812, rs10090333, rs1011185, rs1011357, rs1011814, rs10126078…
Complement and coagulation cascades	pathway	761	0.0010002	60/69	7.096e-32	2, 462, 623, 624, 629, 710, 712, 713, 716, 717, 718, 719, 722, 725, 727, 728, 729, 730, 731, 732, 735, 966, 1361, 1378, 1380, 1604, 2147, 2149, 2152, 2153, 2157, 2158, 2159, 2160, 2162, 2165, 2243, 2244, 2266, 3053, 3075, 3426, 3818, 3827, 4153, 5054, 5104, 5265, 5327, 5328, 5329, 5340, 5345, 5624, 5627, 5648, 7035, 7056, 7450, 10747								rs10005645, rs10014507, rs10046046, rs10071904, rs10075985, rs10116271, rs10132489, rs10136006, rs10137303, rs10138182, rs10140368, rs10142830, rs10144552, rs10147171, rs10149714, rs1016686, rs10179705, rs1018827, rs10199261, rs10203398, rs10429953, rs1044291, rs10454254, rs10484047, rs10484323, rs10489185, rs10489624, rs10493874, rs10494890, rs10497691, rs10497692, rs10512751, rs10512781, rs1051…
Malaria	pathway	906	0.0010002	44/51	2.12e-23	948, 958, 959, 975, 1378, 1440, 2532, 2993, 2994, 2995, 3040, 3043, 3082, 3458, 3553, 3569, 3576, 3586, 3592, 3606, 3683, 3689, 3820, 4035, 4233, 4615, 5175, 6347, 6382, 6383, 6385, 6401, 6403, 7042, 7043, 7057, 7058, 7060, 7097, 7099, 7124, 7412, 9672, 22914, 100528032								rs10024263, rs10029931, rs1003492, rs1003586, rs10086882, rs10100191, rs10165422, rs10167103, rs10168813, rs10169251, rs10173017, rs10178084, rs10180510, rs10180840, rs10203999, rs10207677, rs10209797, rs10215153, rs10245449, rs10255691, rs1025788, rs10259820, rs10262336, rs10263896, rs10268721, rs10271531, rs10429953, rs10455733, rs10482751, rs10482791, rs10482795, rs10482796, rs10485968, rs1048…
Renin-angiotensin system	pathway	278	0.0010002	16/17	1.696e-10	183, 185, 186, 290, 1215, 1359, 1511, 1636, 2028, 4012, 4142, 4311, 5476, 5972, 57486, 59272								rs10070137, rs10071239, rs10096, rs1025192, rs1027311, rs1042279, rs10481828, rs10513468, rs10513469, rs10584, rs10900555, rs11091032, rs11091070, rs11122576, rs11122577, rs1116439, rs11571082, rs11571093, rs11712763, rs11735606, rs11735814, rs11919465, rs11927211, rs12007645, rs12163649, rs12387720, rs12490567, rs12695877, rs12695902, rs12696030, rs12710568, rs12836051, rs12884447, rs12888641, r…
Amino sugar and nucleotide sugar metabolism	characteristic interaction, ultra	14	0.00120024	18/48	0.003641	55577, 80896								rs12406507, rs16859619, rs2287329, rs2302794, rs621071, rs6424866, rs6660584, rs6679583, rs6704003, rs6713, rs6725116, rs6730187, rs7558220, rs888352
Bile secretion	pathway	1662	0.00120024	68/71	9.189e-43	107, 108, 109, 111, 112, 113, 114, 115, 343, 358, 361, 366, 476, 477, 480, 481, 482, 483, 486, 570, 760, 949, 1080, 1244, 1581, 2052, 2778, 3156, 3781, 3949, 5243, 5244, 5567, 5568, 5613, 6256, 6344, 6513, 6522, 6523, 6548, 6550, 6554, 6555, 6579, 6580, 6822, 7363, 8431, 8647, 8671, 8714, 9376, 9429, 9971, 10257, 10599, 10864, 10998, 23439, 28234, 57552, 57835, 64240, 64241, 123264, 196883, 200931								rs10000421, rs10000520, rs1000597, rs1002347, rs10029719, rs10032036, rs10035541, rs10036787, rs10043271, rs10045142, rs10049570, rs10051640, rs10053728, rs10063966, rs10068942, rs10071490, rs10076899, rs10078772, rs10080150, rs10087741, rs10093375, rs1009438, rs10095393, rs10095524, rs10097218, rs10104127, rs10107182, rs10108431, rs10112018, rs10118518, rs10130729, rs1013510, rs10161762, rs10163…
Glycerolipid metabolism	pathway	1427	0.00120024	45/50	1.274e-25	217, 219, 223, 224, 231, 501, 1056, 1607, 1608, 1609, 2710, 2712, 2717, 3990, 4023, 5406, 5407, 5408, 8513, 8525, 8526, 8527, 8611, 8612, 8613, 8694, 9162, 9388, 9663, 10327, 10554, 11343, 23175, 55750, 56894, 56895, 57016, 57678, 64900, 80339, 84649, 84803, 119548, 129642, 137964, 150763, 154141, 160851, 253558								rs10005962, rs10016545, rs1002297, rs10026591, rs10028914, rs10032581, rs1006757, rs1007854, rs1011575, rs10118416, rs1013986, rs1015716, rs10160166, rs10175906, rs1017713, rs10185097, rs10191994, rs1019382, rs1019583, rs10196273, rs10198798, rs10198885, rs1019906, rs10200589, rs1020251, rs10204395, rs10205312, rs10207070, rs1020961, rs10210269, rs10211429, rs10227486, rs10229230, rs10232478, rs1…
TGF-beta signaling pathway	pathway	2015	0.00120024	73/85	9.788e-38	90, 92, 93, 650, 652, 653, 654, 655, 656, 657, 658, 659, 1387, 1634, 1874, 1875, 2033, 3397, 3398, 3399, 3400, 3458, 3624, 3625, 3626, 4052, 4086, 4087, 4088, 4089, 4090, 4091, 4092, 4093, 4609, 4838, 5308, 5515, 5518, 5519, 5594, 5933, 5934, 6198, 6199, 6500, 6667, 7027, 7042, 7043, 7044, 7046, 7048, 7057, 7058, 7060, 7124, 8200, 8454, 8646, 9241, 9372, 9475, 9765, 9978, 10468, 10637, 57154, 647…								rs10000873, rs10003405, rs10005096, rs10005450, rs10008126, rs10015214, rs10018945, rs10027656, rs1003492, rs1004765, rs10049681, rs10050107, rs10056474, rs10064147, rs1007007, rs1007239, rs1007518, rs10083047, rs10083048, rs10096521, rs10104165, rs10106754, rs1012249, rs10129157, rs10132541, rs10136885, rs10137772, rs1014064, rs10144925, rs10147611, rs10151226, rs10155491, rs1015985, rs10162965,…
Inositol phosphate metabolism	pathway	1296	0.00140028	48/57	1.892e-24	3612, 3613, 3628, 3631, 3632, 3633, 3635, 3705, 3706, 3707, 4329, 4534, 4952, 5286, 5287, 5288, 5289, 5290, 5291, 5293, 5294, 5297, 5305, 5330, 5331, 5332, 5335, 5336, 5728, 8394, 8395, 8396, 8821, 8867, 8871, 9562, 23236, 23396, 27124, 51196, 51763, 54928, 55300, 55361, 56623, 64768, 80271, 84812, 89869, 113026, 200576, 253430								rs10000770, rs10015475, rs10032526, rs10033884, rs10047326, rs10083989, rs1009014, rs10093902, rs10103642, rs10116313, rs10116755, rs10119024, rs1017527, rs1021135, rs1021267, rs1022596, rs10226981, rs1029922, rs1031104, rs1033102, rs1040496, rs10430641, rs1043515, rs10448340, rs10455934, rs10455939, rs10485720, rs10485723, rs10485727, rs10485728, rs10487285, rs10495249, rs10497898, rs10502769, r…
Purine metabolism	pathway	3313	0.00140028	138/163	9.745e-69	100, 107, 108, 109, 111, 112, 113, 114, 115, 132, 158, 159, 203, 204, 205, 270, 271, 272, 353, 471, 661, 953, 955, 956, 957, 1633, 1716, 2272, 2618, 2766, 2977, 2982, 2983, 2984, 2986, 3000, 3251, 3614, 3704, 4831, 4833, 4860, 4881, 4882, 4907, 5136, 5137, 5138, 5139, 5140, 5141, 5142, 5143, 5144, 5145, 5146, 5147, 5148, 5149, 5150, 5151, 5152, 5153, 5167, 5169, 5198, 5236, 5422, 5424, 5425, 5426…								rs1000085, rs10001829, rs10009566, rs1001118, rs10012631, rs10018600, rs10019443, rs10019567, rs10019835, rs10023088, rs10024875, rs10026915, rs10028206, rs1003187, rs1003189, rs1003219, rs10032771, rs10033893, rs10035492, rs10035541, rs10036787, rs1003983, rs10042020, rs10044993, rs1004541, rs10051847, rs10053728, rs10061553, rs1006239, rs10063966, rs10064744, rs10064893, rs10065334, rs1006762, …
Huntington's disease	interaction, ultra	412	0.00160032	106/183	3.55e-28	627, 1327, 1337, 1345, 1351, 4694, 4696, 4697, 4698, 4704, 4710, 4712, 4716, 4718, 4723, 4724, 4725, 4726, 4729, 4731, 4899, 5978, 6390, 6391, 7052, 7381, 7386, 7802, 9001, 9167, 27089, 51164, 54205, 54539, 55081, 55967, 84701, 170712, 440567, 100532726								rs10005129, rs10092898, rs10128881, rs10164229, rs10215108, rs10219275, rs10225194, rs10245818, rs10267039, rs10272747, rs10275592, rs10275661, rs10276962, rs10278403, rs10278897, rs1034496, rs10401350, rs10406567, rs10408404, rs10409730, rs10420904, rs10423829, rs10424053, rs10424492, rs10425546, rs10486085, rs10486095, rs10486106, rs10502383, rs10507044, rs10514750, rs10514751, rs10517164, rs10…
Legionellosis	interaction, ultra	149	0.00160032	11/55	0.6667	664, 718, 3304, 3553, 3569, 3592, 3593, 3606, 3684, 7124, 54205								rs1003199, rs10139376, rs10139469, rs10148758, rs10255691, rs10263896, rs10276962, rs10483336, rs10483341, rs10499563, rs1072035, rs10866712, rs10950917, rs10950919, rs11017887, rs11146436, rs11150610, rs11160943, rs1122913, rs11569501, rs11569507, rs11569511, rs11569536, rs11569538, rs11624042, rs11926233, rs11928737, rs11971170, rs12537614, rs12537965, rs12635350, rs12673996, rs12700582, rs1288…
N-Glycan biosynthesis	pathway	1123	0.00160032	41/49	7.401e-21	1603, 1650, 1798, 2530, 2683, 3703, 4121, 4122, 4124, 4245, 4248, 4249, 6184, 6185, 6480, 7841, 7991, 8703, 8813, 8818, 10905, 11253, 11320, 25834, 29880, 29929, 54344, 56052, 57134, 79053, 79087, 79796, 84620, 84920, 85365, 91869, 144245, 146664, 199857, 201595, 440138								rs10039159, rs10048187, rs1008661, rs10091071, rs10094375, rs10098376, rs10103753, rs10106008, rs10109908, rs10113903, rs10130648, rs10131727, rs10132765, rs10134278, rs10134793, rs10141478, rs10143206, rs10149325, rs10149541, rs1015976, rs1017654, rs1017659, rs10196004, rs10196481, rs10197842, rs10202530, rs10221759, rs10222558, rs1025934, rs1028961, rs1029861, rs1029864, rs1038143, rs1042757, r…
Type II diabetes mellitus	pathway	1174	0.00160032	42/48	6.623e-23	773, 774, 775, 776, 777, 2475, 2645, 3098, 3099, 3101, 3551, 3643, 3651, 3667, 3767, 5290, 5291, 5293, 5294, 5295, 5580, 5581, 5590, 5594, 5599, 5601, 5602, 6514, 6517, 6833, 7124, 8471, 8503, 8651, 8660, 8835, 8913, 9021, 9370, 23533, 80201, 122809								rs10001480, rs10024003, rs10026060, rs10029339, rs10033283, rs10037187, rs10040640, rs10043473, rs10056163, rs10064315, rs1006737, rs10070943, rs10071585, rs10075612, rs10078240, rs1010447, rs1010887, rs1014677, rs10157919, rs10161032, rs10161275, rs10166692, rs10167883, rs10179260, rs10179954, rs10187044, rs10188306, rs10189339, rs10201978, rs10202504, rs1020445, rs10210199, rs1021135, rs1021154…
Mismatch repair	pathway	317	0.00180036	21/23	7.761e-13	2956, 3978, 4292, 4436, 4437, 5111, 5395, 5424, 5425, 5981, 5982, 5983, 5984, 5985, 6117, 6118, 6119, 6742, 9156, 10714, 27030								rs10237424, rs10243568, rs10244745, rs10255964, rs10262410, rs10263125, rs10277940, rs10278342, rs1047148, rs10474632, rs10489351, rs10507408, rs10507420, rs10751725, rs10793091, rs10793092, rs10870673, rs10899024, rs10926595, rs10952075, rs11147538, rs11147546, rs11147556, rs11236133, rs11236173, rs11236181, rs11236187, rs11236188, rs11236190, rs11508478, rs11581005, rs11581448, rs11618012, rs11…
Mineral absorption	pathway	756	0.0020004	43/51	4.472e-22	475, 476, 477, 480, 481, 482, 483, 486, 490, 1181, 1317, 1811, 2495, 2512, 3162, 3163, 4490, 4494, 4496, 4501, 4502, 4891, 6523, 6546, 6550, 6556, 7018, 7421, 7779, 9843, 10568, 23439, 26872, 30061, 54822, 55503, 79901, 94033, 113235, 115019, 140803, 261729, 340024								rs1002671, rs1003617, rs10048831, rs1005077, rs1005213, rs10055235, rs10055403, rs10060236, rs10080150, rs1012311, rs10168228, rs10170610, rs10170699, rs10175048, rs10175239, rs10179528, rs10180845, rs10183045, rs10183585, rs10184755, rs10193285, rs10195970, rs10199504, rs1020208, rs10205005, rs10224488, rs10240262, rs10250598, rs1025303, rs10275313, rs1033806, rs1040502, rs1046995, rs10489371, r…
mTOR signaling pathway	interaction, high	705	0.0020004	42/52	3.379e-20	207, 208, 673, 2475, 3091, 3479, 3551, 3667, 5228, 5295, 5562, 5563, 5594, 5728, 6195, 6196, 6197, 6198, 6199, 7124, 7248, 7422, 7424, 8408, 8503, 9706, 10000, 23533, 27330, 51719, 54541, 81617, 84335, 92335, 253260								rs10006293, rs10006747, rs10029166, rs1003642, rs10037187, rs10040640, rs10043473, rs10056163, rs10062565, rs10064315, rs10070943, rs10071585, rs10074991, rs10075612, rs10078240, rs10082812, rs1010447, rs1011851, rs10179260, rs10187044, rs1019731, rs10244133, rs1025612, rs10281173, rs10430641, rs10451590, rs10484521, rs10487888, rs10498209, rs10498212, rs10498255, rs10509533, rs10515052, rs105150…
Aminoacyl-tRNA biosynthesis	characteristic	339	0.00220044	31/63	3.895e-07	16, 833, 1615, 2617, 3035, 3376, 3735, 4677, 5917, 6301, 6897, 7453, 8565, 10056, 10352, 10667, 23395, 25973, 51067, 51520, 55157, 55699, 57038, 57176, 57505, 79587, 79731, 80222, 123283								rs10054670, rs10071837, rs1008198, rs1009606, rs10120980, rs10438233, rs10438234, rs10444899, rs10458088, rs10484314, rs10516047, rs10751297, rs10761149, rs10761150, rs10793324, rs1080, rs10844337, rs10899551, rs10914621, rs10923718, rs10923726, rs10923748, rs10923755, rs10923799, rs10932966, rs10992260, rs11052214, rs11102957, rs11130066, rs11160582, rs1118953, rs11237522, rs11237537, rs11243004…
Drug metabolism	characteristic interaction, ultra	53	0.00220044	5/51	0.992	2326, 2327, 2328, 2329, 2330								rs1018391, rs10489247, rs10793652, rs10798263, rs10900325, rs10910879, rs10911192, rs10912669, rs10912723, rs10912984, rs10912995, rs10913017, rs11806072, rs12068552, rs12089574, rs12404183, rs12404218, rs12720462, rs1470261, rs16864174, rs16864177, rs16864515, rs1736556, rs1736557, rs1736560, rs1920152, rs1963273, rs2011345, rs2049922, rs2075987, rs2075990, rs2077749, rs2120003, rs2266780, rs230…
Pathogenic Escherichia coli infection	pathway	707	0.00260052	42/58	4.25e-17	25, 60, 71, 929, 998, 999, 1499, 2017, 2534, 3059, 3688, 3875, 4690, 4691, 5578, 7099, 7100, 7278, 7280, 7430, 7454, 7534, 7846, 8440, 8976, 9076, 9475, 10092, 10094, 10109, 10552, 10971, 23643, 51807, 79861, 81027, 81873, 84617, 84790, 203068, 347688, 347733								rs1010544, rs10167277, rs10171839, rs10180552, rs10182846, rs10187701, rs10194269, rs10198045, rs10198057, rs10203692, rs10205944, rs1022649, rs1035016, rs1037381, rs1039225, rs10431923, rs10451280, rs10490696, rs10491174, rs10491200, rs10492522, rs10495571, rs10495572, rs10495582, rs10512513, rs1051358, rs10513848, rs10754958, rs10783310, rs1078621, rs10793970, rs10795273, rs10808365, rs10827164…
Chagas disease (American trypanosomiasis)	pathway	1989	0.0030006	90/104	7.522e-47	107, 207, 208, 355, 356, 624, 712, 713, 718, 841, 915, 916, 919, 1147, 1432, 1636, 2353, 2767, 2769, 2770, 2771, 2773, 2774, 2775, 2776, 2778, 3456, 3458, 3459, 3460, 3551, 3553, 3558, 3569, 3576, 3586, 3592, 3593, 3654, 3725, 4087, 4088, 4615, 4790, 4792, 4843, 5054, 5290, 5291, 5293, 5294, 5295, 5330, 5331, 5332, 5515, 5518, 5519, 5520, 5521, 5522, 5594, 5599, 5601, 5602, 5603, 5970, 6347, 6348…								rs10001480, rs10024003, rs10026060, rs10029339, rs1003199, rs10033283, rs10037187, rs10037715, rs10040640, rs10043473, rs1004765, rs10056163, rs10056782, rs10061370, rs10064315, rs10070943, rs10071585, rs10075612, rs10076854, rs10078240, rs1008974, rs1008975, rs10129564, rs10132268, rs10132489, rs10132979, rs10133192, rs10135572, rs10140368, rs10142830, rs10144552, rs10147603, rs10149714, rs10159…
Galactose metabolism	interaction, ultra	153	0.0030006	21/27	3.577e-10	2548, 2595, 2683, 3906, 3938, 6476, 8972								rs10113903, rs1015204, rs1038810, rs1042712, rs10518763, rs1065765, rs10758189, rs10758198, rs10783269, rs10783270, rs10813950, rs10813951, rs10813957, rs10813959, rs1086089, rs1086090, rs1086092, rs10971388, rs10971406, rs10971412, rs10971418, rs1150433, rs1158037, rs11706837, rs11709545, rs11712177, rs11713450, rs11764581, rs1186530, rs11923878, rs12152254, rs12186083, rs12342831, rs12450199, r…
Starch and sucrose metabolism	interaction, high	483	0.0030006	28/55	5.809e-07	178, 276, 279, 280, 2548, 2595, 2821, 2990, 5169, 6476, 7358, 8972, 9365, 57733								rs10008808, rs10021978, rs10023191, rs1015204, rs1038810, rs1038821, rs10433830, rs10470807, rs10488997, rs10494003, rs10494011, rs10494043, rs10517007, rs10517021, rs10518763, rs10748478, rs10748518, rs10748519, rs10785739, rs10785758, rs10785759, rs10785764, rs1086089, rs1086090, rs1086092, rs1086514, rs10881300, rs10881363, rs10881418, rs10881449, rs10938939, rs10938941, rs10938957, rs11166382…
Shigellosis	interaction, medium	731	0.00320064	46/62	2.661e-19	25, 391, 998, 1147, 1398, 1399, 1432, 1793, 2017, 3059, 3551, 3576, 3678, 4790, 4792, 4793, 5594, 5599, 5601, 5602, 5603, 5879, 6714, 7322, 8767, 8945, 9475, 9844, 10092, 10094, 10109, 10552, 23291, 81873								rs10001480, rs10024003, rs10026060, rs10029339, rs10033283, rs10061285, rs1006217, rs10064428, rs10067312, rs10068589, rs10069013, rs10087008, rs10103760, rs10106118, rs1012116, rs10132268, rs10147603, rs1016321, rs10167277, rs1017148, rs10171839, rs10198045, rs10205944, rs10218871, rs10224438, rs10239693, rs10255208, rs1025641, rs10256450, rs10257460, rs1026231, rs10267165, rs10268319, rs1027466…
Long-term depression	pathway	2549	0.00340068	63/70	2.08e-35	369, 673, 773, 1392, 1394, 2767, 2768, 2770, 2771, 2773, 2775, 2776, 2778, 2781, 2890, 2891, 2892, 2895, 2911, 2915, 2977, 2982, 2983, 3479, 3480, 3708, 3709, 3710, 3845, 4067, 4842, 4893, 5319, 5320, 5321, 5322, 5330, 5331, 5332, 5515, 5518, 5519, 5578, 5579, 5582, 5592, 5593, 5594, 5604, 5894, 6261, 8398, 8681, 10672, 10842, 23236, 26279, 30814, 50487, 64600, 81579, 84647, 391013								rs1000061, rs10000610, rs10000957, rs10004211, rs10009502, rs10010161, rs10010675, rs10011455, rs10018601, rs10019835, rs10019885, rs10022753, rs10029233, rs10029864, rs10031554, rs10032771, rs10033683, rs10035262, rs10035289, rs1003983, rs10045463, rs10050093, rs10056328, rs10061978, rs10067604, rs10070447, rs10072570, rs10073988, rs10075495, rs10077641, rs10080005, rs10082353, rs10082503, rs100…
Melanogenesis	pathway	2549	0.00340068	90/101	2.989e-49	107, 108, 109, 111, 112, 113, 114, 115, 434, 801, 805, 808, 810, 815, 816, 817, 818, 1385, 1387, 1499, 1638, 1857, 1906, 1910, 2033, 2535, 2770, 2771, 2773, 2775, 2776, 2778, 2932, 3815, 3845, 4157, 4254, 4286, 4893, 5330, 5331, 5332, 5443, 5567, 5568, 5578, 5579, 5582, 5594, 5604, 5613, 5894, 6932, 6934, 7299, 7306, 7472, 7473, 7474, 7475, 7476, 7478, 7479, 7480, 7481, 7482, 7483, 7484, 7855, 79…								rs10000775, rs10005635, rs10009286, rs10012684, rs1001497, rs10015062, rs10015110, rs10023113, rs10031040, rs10035541, rs10036787, rs10049173, rs10050608, rs10053728, rs10055448, rs10063966, rs10066581, rs10068942, rs10087741, rs10093375, rs10095393, rs10095524, rs1009609, rs10097218, rs10104127, rs1010544, rs10108431, rs1011185, rs10112018, rs10114316, rs10118338, rs10118714, rs1012579, rs101286…
Aldosterone-regulated sodium reabsorption	interaction, high	417	0.00360072	32/42	2.163e-14	486, 3479, 3643, 3667, 3758, 5295, 5594, 6337, 6338, 6340, 6446, 8503, 23533, 53828								rs10037187, rs10040640, rs10043473, rs10056163, rs10064315, rs10070943, rs10071585, rs10075612, rs10078240, rs10082812, rs1009840, rs10179260, rs10187044, rs1019731, rs1035940, rs1035942, rs1040806, rs10416429, rs10451590, rs10457626, rs10498209, rs10498212, rs10500204, rs10515052, rs10515058, rs10515062, rs10515070, rs10515086, rs1057293, rs10745938, rs10745940, rs10778191, rs10805422, rs1080542…
Butanoate metabolism	characteristic	36	0.00360072	6/30	0.6183	65985, 79944								rs10744193, rs10773145, rs10846855, rs10846858, rs11058026, rs11058118, rs11058119, rs11058129, rs11058132, rs12369591, rs12432105, rs12578446, rs12578774, rs4765021, rs4765034, rs4765036, rs4765037, rs4901000, rs4901008, rs550677, rs551601, rs6488983, rs7134305, rs7294703, rs7306617, rs7307700, rs7311550, rs7311951, rs737077, rs7953077, rs7970937, rs7972260, rs8013174, rs8013289, rs879993, rs910…
Arginine and proline metabolism	interaction, medium	277	0.00420084	29/55	1.418e-07	26, 262, 383, 384, 445, 1158, 1160, 1610, 2628, 2744, 2805, 2806, 4128, 4129, 4842, 4953, 5625, 27165, 51056, 57571, 79814, 113451								rs10041063, rs10083735, rs10083736, rs1013895, rs10202868, rs10234744, rs10264084, rs1043011, rs10452847, rs10452848, rs10454703, rs10492914, rs10492918, rs10514215, rs10519022, rs10521054, rs10521427, rs10521432, rs10736862, rs10739777, rs10774909, rs10774915, rs10793932, rs10850803, rs10850824, rs10850828, rs10901080, rs10901311, rs1105621, rs11076276, rs11076300, rs11076305, rs11076306, rs1107…
Glycosaminoglycan biosynthesis	pathway	1231	0.005001	22/15	2.791e-27	2131, 2132, 2134, 2135, 2137, 3340, 9348, 9394, 9653, 9953, 9955, 9956, 9957, 26035, 27087, 64131, 64132, 64579, 90161, 135152, 222537, 266722								rs10000399, rs10004575, rs10005762, rs10008214, rs10009318, rs10010948, rs10011809, rs10012034, rs10012910, rs10012993, rs10020266, rs10021563, rs10022758, rs10024666, rs10029378, rs10029479, rs10029570, rs10031381, rs10033537, rs10034171, rs10044420, rs10050310, rs1005322, rs1005639, rs1011462, rs1011463, rs1011910, rs1012238, rs1013122, rs1015157, rs1016101, rs1018794, rs10213502, rs1021873, rs…
p53 signaling pathway	pathway	1236	0.00540108	62/69	9.092e-35	317, 355, 472, 545, 575, 595, 637, 836, 841, 842, 891, 894, 896, 898, 900, 901, 983, 1017, 1019, 1021, 1026, 1029, 1111, 1643, 1647, 3479, 3486, 3732, 4193, 4194, 4616, 5054, 5268, 5366, 5728, 6241, 6477, 7057, 7157, 7161, 7249, 8493, 8795, 9134, 9538, 9540, 10912, 11200, 25898, 27244, 50484, 51246, 51512, 54205, 55240, 56475, 63970, 64065, 64326, 64393, 83667, 143686								rs10010146, rs10012774, rs10017165, rs10018010, rs10018359, rs10025816, rs10026129, rs1002777, rs10030957, rs1003187, rs10034292, rs1003827, rs10052742, rs10060022, rs10067186, rs1007573, rs10082812, rs10085433, rs10093425, rs10164711, rs10172694, rs1017585, rs10176060, rs10176073, rs10188745, rs10189720, rs10196515, rs1019731, rs10207668, rs10225606, rs10230949, rs10233251, rs10234981, rs1023569…
SNARE interactions in vesicular transport	pathway	414	0.00560112	26/36	4.681e-11	662, 2054, 6616, 6809, 6843, 8417, 8674, 8675, 8676, 8773, 9341, 9342, 9482, 9554, 9570, 10228, 10282, 10490, 10652, 10791, 51272, 53407, 55014, 112755, 116841, 143187								rs1000579, rs10009773, rs10017573, rs10083153, rs10120103, rs10121880, rs10123261, rs1013044, rs10215958, rs10217692, rs1022907, rs10248807, rs10257353, rs10264801, rs10485739, rs10487252, rs10494536, rs10509963, rs10509964, rs10516164, rs10516165, rs10518766, rs10521157, rs1052586, rs10744471, rs10773799, rs10797664, rs10798603, rs10819702, rs10819703, rs10848174, rs10848193, rs10848205, rs10848…
Toll-like receptor signaling pathway	pathway	1295	0.00560112	89/102	5.434e-47	207, 208, 841, 929, 941, 942, 958, 1147, 1326, 1432, 1513, 2353, 3439, 3440, 3441, 3442, 3443, 3444, 3445, 3447, 3448, 3449, 3451, 3452, 3454, 3455, 3456, 3551, 3553, 3569, 3576, 3592, 3593, 3654, 3663, 3725, 3929, 4283, 4615, 4790, 4792, 5290, 5291, 5293, 5294, 5295, 5594, 5599, 5601, 5602, 5603, 5604, 5606, 5608, 5879, 5970, 6348, 6351, 6352, 6416, 6696, 6772, 6885, 7096, 7097, 7098, 7099, 7100…								rs10001480, rs10024003, rs10026060, rs10029339, rs1003199, rs10033283, rs10037187, rs10040640, rs10043473, rs1004395, rs10056163, rs10064315, rs10070943, rs10071585, rs10075612, rs10078240, rs1011170, rs10116540, rs10116615, rs10119678, rs10129564, rs10132268, rs10132979, rs10133111, rs10133192, rs10135572, rs1013996, rs10144464, rs1014573, rs10147603, rs10159308, rs10199181, rs1020322, rs1021135…
Basal cell carcinoma	pathway	1278	0.00580116	49/55	2.521e-27	324, 650, 652, 1499, 1857, 2535, 2735, 2736, 2737, 2932, 5727, 6469, 6932, 6934, 7157, 7472, 7473, 7474, 7475, 7476, 7478, 7479, 7480, 7481, 7482, 7483, 7484, 7855, 7976, 8312, 8313, 8321, 8322, 8323, 8324, 8325, 8326, 8643, 11211, 27148, 51176, 51384, 51684, 54361, 64399, 80326, 81029, 83439, 89780								rs10029738, rs1003876, rs10049173, rs10055448, rs10069134, rs1009390, rs1009609, rs1012579, rs10128675, rs10129157, rs10132541, rs10136885, rs10137772, rs10144925, rs10147611, rs10151226, rs10165984, rs10174520, rs10193725, rs10205484, rs10229523, rs10234444, rs10237371, rs10241082, rs10241688, rs10241947, rs10242164, rs10242792, rs10243298, rs10244735, rs10244786, rs10248949, rs10249530, rs10250…
Arachidonic acid metabolism	interaction, ultra	103	0.00620124	20/59	0.007383	4056, 5319, 5320, 5322, 8681, 26279, 27306, 30814, 64600, 81579, 84647, 127281, 151056, 391013								rs10030713, rs10084984, rs10170463, rs10753482, rs10799612, rs10865499, rs10910097, rs10916679, rs10916685, rs10916711, rs11000486, rs11127181, rs11127185, rs11127187, rs11573222, rs11573288, rs11582551, rs11683675, rs11683682, rs11684628, rs11689469, rs11695281, rs11738269, rs1197669, rs12023742, rs12044628, rs12132830, rs12467758, rs12468388, rs12478126, rs12478824, rs12621347, rs12714235, rs13…
Mucin type O-Glycan biosynthesis	pathway	1240	0.00680136	27/30	7.908e-16	2589, 2590, 2591, 2650, 6482, 9245, 9334, 11226, 11227, 26290, 29071, 50614, 51301, 51809, 55568, 55808, 56913, 57452, 64409, 79623, 79695, 114805, 117248, 168391, 192134, 374378, 442117								rs10004745, rs10012505, rs10012945, rs10014481, rs10017580, rs10018524, rs10020676, rs10027752, rs10031202, rs1003316, rs10062244, rs10085521, rs10091359, rs10093071, rs10100237, rs10100754, rs10108241, rs10110481, rs10111368, rs10114264, rs1012127, rs10121699, rs10127775, rs1013694, rs10167267, rs10175397, rs10176531, rs1017667, rs1018356, rs10188244, rs10190183, rs10193546, rs10193792, rs101958…
Pantothenate and CoA biosynthesis	characteristic interaction, high	21	0.00820164	6/17	0.0778	8875, 8876								rs11154695, rs2262438, rs2272996, rs2745426, rs2745441, rs2745442, rs2745443, rs2840820, rs2840826, rs2840827, rs3813349, rs742516, rs909975, rs9321365, rs9375911, rs9399038, rs9483497, rs9493423, rs9493435, rs990499, rs990500
Ubiquinone and other terpenoid-quinone biosynthesis	interaction, high	15	0.00860172	4/7	0.0329	2677, 3242, 10229, 51004								rs10873263, rs11043218, rs11043223, rs11074359, rs12443533, rs12599763, rs13426038, rs2707056, rs2707070, rs4536454, rs4567695, rs6757263, rs7202362, rs740505, rs8051232
Lysosome	interaction, ultra	466	0.00880176	61/121	3.775e-13	175, 410, 411, 427, 537, 950, 1201, 1203, 1497, 1509, 1510, 2548, 2581, 2588, 2629, 2760, 2799, 2990, 3073, 3074, 3423, 3920, 4074, 4126, 4864, 5538, 5660, 6448, 7805, 8763, 9476, 9741, 22901, 27074, 51172, 55353, 84572, 138050								rs1001170, rs1001171, rs10030071, rs1004595, rs10068924, rs10096243, rs1009987, rs10108779, rs10112857, rs10132895, rs10139003, rs10140584, rs10143139, rs1016316, rs1016318, rs1029340, rs10445209, rs10454897, rs10474569, rs10495702, rs10495703, rs10502439, rs10504980, rs10504981, rs10514108, rs1074766, rs10805890, rs10805921, rs10823878, rs10863224, rs10914189, rs10914220, rs10914221, rs10942717,…
Fructose and mannose metabolism	pathway	598	0.0090018	26/36	4.681e-11	229, 231, 2203, 2762, 3098, 3099, 3101, 3795, 5207, 5208, 5209, 5210, 5211, 5213, 5214, 5373, 6652, 8776, 8789, 8790, 8898, 9107, 9108, 57016, 57103, 80201								rs10047370, rs1012641, rs1013064, rs1013303, rs1015400, rs1022550, rs10232478, rs10263438, rs1027793, rs1032206, rs1041598, rs10466265, rs10484693, rs1049392, rs10496195, rs1053000, rs10744641, rs10751831, rs10751864, rs10751876, rs10751884, rs10751898, rs10761346, rs10761348, rs10762277, rs10794818, rs10794864, rs10794865, rs10794870, rs10794949, rs10794964, rs10794986, rs10794988, rs10795000, r…
Alanine, aspartate and glutamate metabolism	interaction, medium	212	0.00920184	19/32	1.901e-06	189, 443, 445, 2673, 2744, 2805, 2806, 8528, 9945, 27165, 56954, 84706, 91703, 259307								rs10083735, rs10083736, rs1013895, rs10170036, rs10202868, rs1043011, rs10454703, rs10479576, rs10492914, rs10492918, rs10521054, rs10736862, rs10739777, rs10793932, rs10901080, rs10901311, rs1105621, rs11076276, rs11076300, rs11076305, rs11076306, rs11076307, rs11076318, rs11078451, rs11190088, rs11243908, rs11244238, rs11244343, rs1157017, rs11641090, rs11679258, rs11680616, rs11683511, rs11690…
Pyrimidine metabolism	interaction, high	404	0.00920184	61/100	2.283e-18	953, 955, 956, 957, 1633, 1807, 3704, 4860, 5422, 5424, 7084, 7298, 7378, 9583, 10622, 10714, 22978, 51251, 51733, 55718, 56953, 84618, 93034, 115024, 129607, 151531, 654364								rs10012631, rs10018600, rs10019567, rs10024875, rs10170855, rs10172433, rs10177001, rs1017962, rs10185557, rs10202324, rs1020456, rs1023890, rs10245553, rs10252880, rs10253348, rs1031267, rs10492904, rs10495536, rs10495537, rs10495693, rs10498268, rs1051527, rs10516640, rs10748643, rs10776480, rs10782504, rs10782505, rs10786235, rs10786240, rs10786744, rs10793091, rs10793092, rs10804388, rs108050…
Hepatitis C	pathway	1518	0.010002	110/135	1.346e-51	207, 208, 369, 572, 673, 949, 975, 1026, 1147, 1364, 1365, 1432, 1950, 1956, 2885, 2932, 3434, 3439, 3440, 3441, 3442, 3443, 3444, 3445, 3447, 3448, 3449, 3451, 3452, 3454, 3455, 3456, 3551, 3576, 3646, 3659, 3716, 3845, 3949, 4790, 4792, 4893, 4938, 4939, 4940, 5010, 5163, 5290, 5291, 5293, 5294, 5295, 5465, 5515, 5518, 5519, 5520, 5521, 5522, 5594, 5599, 5601, 5602, 5603, 5610, 5894, 5970, 6041…								rs10001480, rs1000769, rs1001162, rs10024003, rs10026060, rs10029339, rs10029654, rs10033283, rs10037187, rs10037715, rs10040640, rs10043473, rs10056163, rs10056782, rs10061370, rs10064315, rs10070943, rs10071585, rs10075612, rs10076854, rs10078240, rs1008434, rs10085952, rs1008974, rs1008975, rs1009438, rs10099072, rs10110591, rs1011185, rs10116540, rs10116615, rs10118518, rs10119678, rs10132268…
Glycosaminoglycan biosynthesis	pathway	396	0.0110022	12/15	2.259e-06	2530, 2683, 4166, 6482, 6487, 8534, 8702, 8703, 9435, 10164, 10678, 93010								rs1003316, rs10084718, rs10091359, rs10093071, rs10100237, rs10100754, rs10108241, rs10110481, rs10111368, rs10113903, rs10131727, rs10132765, rs10134278, rs10134793, rs10143206, rs10149325, rs10167600, rs10169216, rs1018356, rs10205398, rs1027105, rs10498525, rs10505621, rs10518939, rs1065765, rs1075566, rs10758189, rs10758198, rs10769151, rs1079022, rs10813950, rs10813951, rs10813957, rs1081395…
Glyoxylate and dicarboxylate metabolism	interaction, ultra	120	0.0112022	5/18	0.3168	2653, 51179, 54363, 81888, 84693								rs1022631, rs10923759, rs10923767, rs10923791, rs1159530, rs1159531, rs11697533, rs11697772, rs12092807, rs12445303, rs13036410, rs13043688, rs13044713, rs142092, rs1546956, rs1569863, rs1569873, rs1569874, rs16992637, rs16992641, rs16992810, rs16994212, rs17403161, rs17731603, rs2039528, rs2057039, rs2144422, rs2207597, rs2207598, rs2207719, rs2223667, rs2224053, rs2235245, rs2235248, rs2275608,…
PPAR signaling pathway	pathway	875	0.0114023	65/71	1.326e-37	30, 33, 34, 51, 336, 364, 948, 1374, 1375, 1376, 1579, 1581, 1593, 1622, 1962, 2167, 2168, 2169, 2170, 2171, 2172, 2173, 2180, 2181, 2182, 2710, 2712, 3158, 3611, 4023, 4199, 4312, 4973, 5105, 5106, 5346, 5360, 5465, 5467, 5468, 6256, 6257, 6258, 6319, 6342, 7316, 7350, 8309, 8310, 9370, 9415, 10062, 10580, 10998, 11001, 23205, 23305, 28965, 51703, 79966, 81616, 116519, 126129, 284541, 376497								rs10014168, rs10014388, rs10016221, rs10021219, rs10028773, rs10028914, rs10030631, rs10032937, rs10033885, rs10035737, rs10039991, rs10054780, rs10074987, rs10087852, rs10107182, rs10109480, rs10118518, rs1012731, rs10189760, rs10195273, rs10200334, rs10202154, rs10223667, rs1023049, rs1023102, rs1023103, rs1034045, rs1034048, rs1034375, rs1041362, rs10415869, rs1041608, rs10416103, rs10424597, …
mRNA surveillance pathway	characteristic	379	0.0116023	67/84	7.946e-31	1477, 1478, 1479, 2107, 2935, 4440, 8731, 8732, 9887, 10914, 11051, 11052, 23049, 23381, 26528, 29101, 51585, 51692, 53918, 53981, 55339, 64895, 79869, 81608, 124540								rs10042348, rs10044460, rs10045722, rs10064799, rs10067693, rs10073397, rs10077207, rs10135821, rs10145969, rs1020510, rs10209595, rs1024819, rs1024820, rs10431580, rs10471666, rs10485166, rs10498963, rs10517296, rs10748123, rs10748124, rs10784760, rs10806399, rs10836020, rs10836026, rs10836028, rs10836036, rs10878895, rs10878956, rs10939961, rs10944409, rs10944413, rs11079282, rs11079287, rs1107…
Base excision repair	interaction, medium	99	0.0124025	15/34	0.001335	143, 5111, 5423, 5424, 5426, 7515, 10714, 27343, 79661, 252969								rs1043180, rs10793091, rs10793092, rs10870482, rs10899024, rs11236133, rs11236173, rs11236181, rs11236187, rs11236188, rs11236190, rs1433972, rs1466785, rs1534862, rs1536290, rs17077825, rs17080896, rs17349, rs17384669, rs17810889, rs1787091, rs1807110, rs1807111, rs1853923, rs1874546, rs1972904, rs2012359, rs2039945, rs2050882, rs2186955, rs2275661, rs2293036, rs2645444, rs2645446, rs2682560, rs…
Taste transduction	pathway	1017	0.0130026	34/52	4.203e-12	40, 112, 114, 773, 774, 2778, 2782, 2914, 3710, 3745, 5136, 5330, 5567, 5568, 5613, 6337, 6338, 6340, 29850, 50831, 50832, 50833, 50834, 50835, 50837, 50839, 54429, 80834, 196883, 259285, 259286, 259287, 338398, 346562								rs1003837, rs1003839, rs10052112, rs10070717, rs10073042, rs1008624, rs10087741, rs10093375, rs10095393, rs10095524, rs10097218, rs10104127, rs10108431, rs1010887, rs10112018, rs1015586, rs1015587, rs1016379, rs10177655, rs10180093, rs10180233, rs10182788, rs10189510, rs1019113, rs10197136, rs10198076, rs10206152, rs10207132, rs10209382, rs1021090, rs10218421, rs1021891, rs1023096, rs1024612, rs1…
Glycosylphosphatidylinositol(GPI)-anchor biosynthesis	characteristic interaction, high	11	0.0134027	2/25	0.9782	2822								rs17247566, rs2744576, rs2760139, rs6901703, rs6925475, rs9295624, rs9379660, rs9461011, rs9461012, rs9467160, rs9467176
RNA transport	pathway	1690	0.0138028	120/153	8.482e-53	1207, 1915, 1917, 1967, 1968, 1974, 1975, 1977, 1982, 1983, 2332, 3646, 4686, 4928, 5042, 5411, 5901, 5903, 5905, 5976, 6396, 6612, 6613, 7175, 7329, 7341, 7514, 7919, 8021, 8087, 8480, 8487, 8563, 8661, 8662, 8664, 8665, 8666, 8667, 8672, 8761, 8891, 8892, 8893, 8894, 9470, 9631, 9669, 9688, 9775, 9818, 9939, 9972, 9984, 10073, 10248, 10250, 10284, 10289, 10419, 10460, 10556, 10605, 10762, 10775…								rs10004741, rs10008635, rs10008835, rs10009368, rs10011855, rs10013441, rs10013928, rs10018126, rs10029269, rs10029804, rs10029953, rs10035272, rs10037858, rs10038502, rs1004112, rs10049821, rs10052330, rs1005451, rs10058181, rs10059993, rs10063061, rs10063413, rs10076465, rs10076521, rs10090183, rs10100472, rs1010303, rs1011403, rs1011927, rs1012411, rs1012545, rs10135561, rs10145743, rs10153318…
Lysine degradation	characteristic interaction, ultra	10	0.0146029	10/49	0.588	51111								rs10896300, rs11228152, rs11228163, rs11604421, rs1540209, rs1547889, rs1547890, rs2450906, rs7931502, rs7949511
[truncated: 28 more rows]

## Sheet: P-value filter 1.0E-5
Pathway	Analysis method	No of SNPs	P-value	PW Gene count	PW Enrichment p-value	Genes	SNPs
[truncated: 195 more rows]
