# Supplementary material for: Integrative Pathway-Based Approach for Genome-Wide Association Studies: Identification of New Pathways for Rheumatoid Arthritis and Type 1 Diabetes
Source: PLoS One. 2013 Oct 25;8(10):e78577. doi: 10.1371/journal.pone.0078577 (PMC3808349; doi:10.1371/journal.pone.0078577)
Supplement: Table S3 — Best lists of the MIP analyses of rheumatoid arthritis. This excel file contains four spreadsheets presenting the results of our MIP analysis for rheumatoid arthritis (RA): the best list of the analysis with all SNPs, the best list of the analysis using SNPs having a p-value ≤10−3, the best list of the analysis using SNPs having a p-value ≤10−4 and the best list of the analysis using SNPs having a p-value ≤10−5. (XLSX) [file pone.0078577.s004.xlsx]

## Sheet: All SNPs
Pathway	Analysis method	No of SNPs	P-value	PW Gene count	PW Enrichment p-value	Genes	SNPs
Allograft rejection	interaction, high	432	<=1.0E-06	34/39	4.297e-23	355, 940, 941, 942, 958, 959, 3002, 3105, 3106, 3107, 3108, 3109, 3111, 3112, 3113, 3115, 3117, 3118, 3119, 3122, 3126, 3127, 3133, 3134, 3135, 3558, 3565, 3586, 3592, 3593, 7124								rs1003199, rs10174652, rs10193976, rs1034325, rs1044429, rs10483286, rs10490573, rs1050391, rs10509561, rs1051336, rs1059174, rs1063320, rs1077433, rs10866712, rs10887911, rs10887918, rs10909625, rs11119447, rs11202972, rs11202989, rs11626395, rs11689629, rs11926233, rs11928737, rs12012220, rs12191230, rs12193110, rs12433772, rs1245218, rs12556784, rs12613538, rs12635350, rs1264563, rs12878495, r…
Antigen processing and presentation	pathway	566	<=1.0E-06	54/78	1.032e-26	567, 920, 925, 926, 972, 1385, 1508, 1514, 1520, 2923, 3105, 3106, 3107, 3108, 3109, 3111, 3112, 3113, 3115, 3117, 3118, 3119, 3122, 3126, 3127, 3133, 3134, 3135, 3304, 3305, 3306, 3308, 3312, 3320, 3326, 3458, 3805, 3806, 3809, 3821, 3824, 4261, 4800, 4801, 4802, 5641, 5721, 5993, 5994, 6890, 6891, 7124, 8302, 10437								rs10048076, rs1005834, rs10088415, rs10151495, rs10163054, rs10172070, rs10180144, rs1034325, rs1035263, rs1044043, rs1044429, rs10484565, rs10489167, rs10490596, rs10492201, rs10498516, rs1050391, rs10507174, rs1051336, rs1055141, rs1059174, rs1063320, rs10734826, rs10734827, rs1075835, rs1075836, rs1075838, rs10772285, rs1077433, rs10774450, rs10784640, rs10784663, rs10784688, rs10845089, rs108…
Asthma	interaction, high	194	<=1.0E-06	27/31	1.486e-18	958, 959, 2205, 2206, 2207, 3108, 3109, 3111, 3112, 3113, 3115, 3117, 3118, 3119, 3122, 3126, 3127, 3562, 3565, 3578, 3586, 3596, 5553, 6037, 6356, 7124								rs1044429, rs10489849, rs1050391, rs1051336, rs10896615, rs11119447, rs11230161, rs12012220, rs12119226, rs12135788, rs12191230, rs12556784, rs12656759, rs1303621, rs1367731, rs1431403, rs151719, rs154982, rs1554286, rs1569723, rs16870880, rs16969449, rs16969457, rs17132324, rs17169344, rs17169348, rs17254457, rs17330906, rs175737, rs176248, rs17666424, rs1799964, rs181781, rs188245, rs1883834, r…
Autoimmune thyroid disease	interaction, high	480	<=1.0E-06	47/54	2.088e-31	355, 940, 941, 942, 958, 959, 1081, 1493, 3002, 3105, 3106, 3107, 3108, 3109, 3111, 3112, 3113, 3115, 3117, 3118, 3119, 3122, 3126, 3127, 3133, 3134, 3135, 3439, 3440, 3441, 3442, 3443, 3444, 3445, 3447, 3448, 3449, 3451, 3452, 3558, 3565, 3586, 7252, 7253								rs10083503, rs10116540, rs10116615, rs10119678, rs10142999, rs10149689, rs10174652, rs10179639, rs10193976, rs1034325, rs1044429, rs10483286, rs10490573, rs1050391, rs10509561, rs1051336, rs1059174, rs1063320, rs10757219, rs1077433, rs10811497, rs10811519, rs10811523, rs10811525, rs10811527, rs10887911, rs10887918, rs10909625, rs10964878, rs10964882, rs10964930, rs10964981, rs10964985, rs11119447…
Cell adhesion molecules (CAMs)	interaction, high	3362	<=1.0E-06	98/136	5.351e-50	214, 914, 920, 925, 926, 933, 940, 941, 942, 947, 958, 959, 965, 1272, 1364, 1365, 1462, 1493, 3105, 3106, 3107, 3108, 3109, 3111, 3112, 3113, 3115, 3117, 3118, 3119, 3122, 3126, 3127, 3133, 3134, 3135, 3655, 3676, 3680, 3683, 3684, 4099, 4267, 4359, 4684, 4685, 4756, 4897, 5010, 5175, 5788, 5792, 5797, 5818, 5819, 6401, 6402, 6403, 6404, 6614, 6693, 6900, 7412, 9019, 9071, 9073, 9074, 9075, 9076…								rs1000625, rs1001162, rs1002715, rs10045126, rs10047413, rs10049325, rs1005388, rs1005834, rs10059489, rs1006826, rs1006832, rs1006833, rs1007304, rs1007369, rs1007530, rs10081247, rs10082977, rs1008434, rs10084595, rs10085952, rs1009897, rs10099072, rs10110591, rs10114060, rs10118693, rs10121158, rs10122089, rs10122509, rs10127961, rs1013416, rs1015020, rs1015665, rs1015932, rs1016188, rs1016930…
Complement and coagulation cascades	interaction, high	504	<=1.0E-06	47/69	5.945e-23	2, 462, 623, 624, 629, 710, 716, 717, 718, 719, 722, 725, 727, 728, 966, 1361, 1378, 1380, 1604, 2147, 2149, 2152, 2158, 2159, 2160, 2162, 2165, 2243, 2244, 2266, 3053, 3075, 3818, 3827, 4153, 5054, 5104, 5265, 5327, 5329, 5340, 5345, 5624								rs10005645, rs10014507, rs10116271, rs10132489, rs10136006, rs10137303, rs10138182, rs10140368, rs10142830, rs10144552, rs10147171, rs10149714, rs1016686, rs10429953, rs1044291, rs10454254, rs10484047, rs10484323, rs10493874, rs10494890, rs10517602, rs1055369, rs10733086, rs10733650, rs10737680, rs10739585, rs10743598, rs10746450, rs10746451, rs1074801, rs10754209, rs10760135, rs1076758, rs107793…
Dorso-ventral axis formation	pathway	621	<=1.0E-06	22/25	1.571e-15	1956, 2113, 2114, 2120, 2885, 3845, 4851, 4853, 4854, 4855, 5594, 5604, 6654, 6655, 9271, 51513, 56776, 56907, 64506, 84501, 143689, 440822								rs1002508, rs1009951, rs1009953, rs1011185, rs10127888, rs10145260, rs10157105, rs1015714, rs1016295, rs10204958, rs10244108, rs10256393, rs1026417, rs1037666, rs1038098, rs10400906, rs10403708, rs10408719, rs10483600, rs10488140, rs10488142, rs10491990, rs10495466, rs10505975, rs10505980, rs1051420, rs10737842, rs10741493, rs10743972, rs10743973, rs10744455, rs10750388, rs10754696, rs10754697, r…
ECM-receptor interaction	interaction, high	629	<=1.0E-06	64/85	5.562e-35	948, 961, 1291, 1292, 1293, 1605, 2335, 2811, 2814, 3161, 3371, 3381, 3655, 3672, 3673, 3675, 3676, 3678, 3679, 3680, 6696, 7143, 7148, 7448, 8515, 22801, 51206, 63923, 131873								rs10030625, rs1004395, rs10057067, rs10120598, rs10121268, rs1015260, rs1016815, rs10170582, rs10172321, rs10172425, rs10178599, rs10194251, rs10199059, rs10201850, rs10202483, rs10205700, rs10209954, rs1038034, rs10432530, rs1047481, rs10489310, rs10489311, rs10489312, rs10489316, rs10489318, rs10489321, rs10489322, rs10489323, rs10498037, rs10498039, rs1050088, rs10510690, rs10510691, rs1051300…
Endocytosis	pathway	4107	<=1.0E-06	174/204	9.836e-111	153, 154, 157, 160, 161, 163, 382, 408, 409, 857, 858, 859, 867, 868, 998, 1175, 1211, 1213, 1234, 1436, 1601, 1759, 1785, 1950, 1956, 2060, 2065, 2066, 2149, 2263, 2264, 2321, 2348, 2352, 2868, 2869, 2870, 3105, 3106, 3107, 3133, 3134, 3135, 3304, 3305, 3306, 3312, 3480, 3559, 3560, 3577, 3579, 3791, 3815, 3949, 4087, 4088, 4091, 4092, 4193, 4233, 4734, 4914, 5156, 5337, 5338, 5371, 5584, 5590, …								rs10010791, rs10015901, rs10017069, rs1002084, rs10022638, rs1002774, rs10028563, rs10029654, rs10031547, rs10043361, rs1004765, rs10048945, rs10050046, rs10054686, rs10055860, rs10055946, rs10061228, rs1006286, rs1006387, rs10066266, rs10066459, rs1007007, rs10073538, rs10075995, rs10076961, rs10078637, rs10081624, rs10086340, rs10086454, rs1008673, rs10087450, rs10093238, rs10095479, rs10095820…
Epstein-Barr virus infection	interaction, high	1763	<=1.0E-06	89/204	8.467e-13	207, 208, 596, 683, 952, 953, 956, 958, 965, 983, 1017, 1147, 1380, 1432, 1457, 1459, 2208, 2268, 2932, 3066, 3105, 3106, 3107, 3113, 3115, 3117, 3118, 3119, 3122, 3126, 3127, 3133, 3134, 3135, 3304, 3551, 3586, 3587, 3588, 3654, 3683, 3716, 3718, 4067, 4790, 4792, 4793, 5295, 5335, 5336, 5567, 5568, 5599, 5601, 5602, 5603, 5606, 5608, 5610, 5613, 5714, 5757, 6416, 6693, 6774, 6850, 6885, 7128, 7…								rs10001480, rs10016073, rs10019008, rs10024003, rs10026060, rs10029339, rs10033283, rs10037187, rs10040640, rs10043473, rs10056163, rs10064315, rs10070943, rs10071585, rs10075612, rs10078240, rs10089762, rs10100561, rs1011170, rs10114465, rs10114624, rs10118357, rs10132268, rs1013996, rs1014573, rs10147603, rs1016379, rs10164912, rs10166046, rs10167875, rs10168639, rs10177619, rs10184747, rs10185…
Focal adhesion	interaction, high	2445	<=1.0E-06	168/200	1.174e-104	81, 87, 88, 89, 207, 208, 330, 331, 572, 596, 673, 857, 858, 859, 998, 1291, 1292, 1293, 1398, 1399, 1956, 2064, 2321, 2324, 2335, 2534, 2885, 2909, 2932, 3082, 3371, 3381, 3479, 3480, 3611, 3655, 3672, 3673, 3675, 3676, 3678, 3679, 3680, 3791, 4638, 4659, 5058, 5062, 5063, 5155, 5156, 5159, 5228, 5295, 5594, 5599, 5601, 5602, 5604, 5728, 5923, 6093, 6696, 6714, 7094, 7143, 7148, 7409, 7410, 7422…								rs10001480, rs1000515, rs10006293, rs10006747, rs10017970, rs10023994, rs10024003, rs10026060, rs10027875, rs10029166, rs10029339, rs10030625, rs10033283, rs10033375, rs10037187, rs10040640, rs10043473, rs1004395, rs1004725, rs10050046, rs10056163, rs10057067, rs10064315, rs10070943, rs10071585, rs10075612, rs1007662, rs10078240, rs10082812, rs10085109, rs1009145, rs1011851, rs10119727, rs1012059…
Graft-versus-host disease	interaction, high	448	<=1.0E-06	32/43	6.942e-18	355, 940, 941, 942, 3002, 3105, 3106, 3107, 3108, 3109, 3111, 3112, 3113, 3115, 3117, 3118, 3119, 3122, 3126, 3127, 3133, 3134, 3135, 3552, 3553, 3558, 3569, 3821, 3824, 7124								rs10174652, rs10193976, rs10255691, rs10263896, rs1034325, rs1044429, rs10483286, rs10490573, rs10499563, rs1050391, rs10509561, rs1051336, rs1059174, rs1063320, rs10734826, rs10734827, rs10772285, rs1077433, rs10845089, rs10887911, rs10887918, rs10909625, rs10950917, rs10950919, rs11053712, rs11053720, rs11053751, rs11053839, rs11202972, rs11202989, rs1122913, rs11626395, rs11677416, rs11680809,…
Hematopoietic cell lineage	interaction, high	912	<=1.0E-06	66/88	7.45e-36	909, 910, 912, 913, 914, 915, 916, 920, 925, 926, 929, 931, 933, 945, 947, 948, 952, 966, 1378, 1380, 1435, 1436, 1440, 1441, 1604, 2056, 2057, 2208, 2322, 2811, 2814, 2993, 3122, 3126, 3127, 3552, 3553, 3554, 3559, 3562, 3565, 3566, 3568, 3569, 3570, 3574, 3575, 3655, 3672, 3673, 3675, 3676, 3678, 3684, 3815, 4254, 4311, 7037, 7066, 7124, 7850								rs10016073, rs10019008, rs1002655, rs1002656, rs10029931, rs10044838, rs10053847, rs10057067, rs1005834, rs10093522, rs1009897, rs1010101, rs10106730, rs1015260, rs10205700, rs10217110, rs1025039, rs1025192, rs10255691, rs10263896, rs1038034, rs10412123, rs10419722, rs10429953, rs10434440, rs1047481, rs10488968, rs10491434, rs10494190, rs10499563, rs10504684, rs10504696, rs10504705, rs10504706, r…
Herpes simplex infection	interaction, high	1325	<=1.0E-06	99/188	5.335e-21	355, 718, 727, 972, 983, 1017, 1147, 1457, 1459, 1616, 2969, 3105, 3106, 3107, 3108, 3109, 3111, 3112, 3113, 3115, 3117, 3118, 3119, 3122, 3126, 3127, 3133, 3134, 3135, 3150, 3439, 3440, 3441, 3442, 3443, 3444, 3445, 3447, 3448, 3449, 3451, 3452, 3454, 3455, 3456, 3459, 3460, 3551, 3553, 3569, 3592, 3593, 3716, 3717, 4615, 4790, 4792, 4793, 5599, 5601, 5602, 5610, 5781, 5818, 5819, 6041, 6347, 63…								rs10001480, rs10024003, rs10026060, rs10029339, rs1003199, rs10033283, rs1007369, rs1007530, rs1011170, rs10116271, rs10116352, rs10116540, rs10116615, rs10118357, rs10119004, rs10119678, rs10132268, rs1014573, rs10147603, rs1015249, rs10199181, rs1020322, rs1024467, rs10255691, rs10263017, rs10263896, rs10276962, rs1028593, rs1034325, rs10400584, rs1040817, rs1040818, rs1044429, rs10444338, rs10…
HTLV-I infection	interaction, high	1487	<=1.0E-06	89/268	3.12e-06	207, 208, 331, 598, 701, 915, 916, 958, 1019, 1031, 1111, 1147, 1739, 2932, 3105, 3106, 3107, 3108, 3109, 3111, 3112, 3113, 3115, 3117, 3118, 3119, 3122, 3126, 3127, 3133, 3134, 3135, 3551, 3554, 3558, 3559, 3560, 3569, 3683, 3716, 3718, 3932, 4055, 4214, 4215, 4790, 4792, 5155, 5156, 5159, 5295, 5423, 5424, 5567, 5568, 5599, 5601, 5602, 5613, 6416, 6776, 6777, 7015, 7046, 7048, 7094, 7124, 7157,…								rs10001480, rs10018583, rs10024003, rs10026060, rs10028496, rs10029339, rs10032067, rs10033283, rs10037187, rs10037963, rs10040640, rs10043473, rs10051671, rs10056163, rs10064315, rs10070943, rs10071585, rs10075612, rs10078240, rs10086541, rs10093594, rs10098453, rs10132268, rs10147603, rs1016379, rs10167875, rs1017226, rs10178648, rs1019855, rs10218421, rs1024217, rs10255691, rs10263896, rs10285…
Influenza A	interaction, high	1196	<=1.0E-06	135/176	1.915e-74	207, 208, 355, 1432, 2932, 3108, 3109, 3111, 3112, 3113, 3115, 3117, 3118, 3119, 3122, 3126, 3127, 3304, 3439, 3440, 3441, 3442, 3443, 3444, 3445, 3447, 3448, 3449, 3451, 3452, 3454, 3455, 3456, 3459, 3460, 3551, 3552, 3553, 3569, 3576, 3592, 3593, 3606, 3716, 3717, 4615, 4790, 4792, 4793, 5295, 5340, 5594, 5599, 5601, 5602, 5603, 5604, 5606, 5608, 5610, 5644, 5645, 5646, 6041, 6347, 6352, 6416, …								rs10001480, rs10024003, rs10026060, rs10029339, rs1003199, rs10033283, rs10037187, rs10040640, rs10043473, rs10056163, rs10064315, rs10070943, rs10071585, rs10075612, rs10078240, rs10102276, rs10111172, rs10116352, rs10116540, rs10116615, rs10119004, rs10119678, rs10132268, rs1013996, rs10147603, rs10167875, rs10199181, rs10231513, rs10255691, rs10263017, rs10263896, rs10276962, rs1028593, rs1043…
Intestinal immune network for IgA production	interaction, high	582	<=1.0E-06	38/49	4.286e-22	608, 940, 941, 942, 958, 959, 3108, 3109, 3111, 3112, 3113, 3115, 3117, 3118, 3119, 3122, 3126, 3127, 3558, 3565, 3569, 3586, 3676, 4055, 5284, 6387, 7852, 9020, 10673, 10803, 23308, 23495, 29851, 56477, 57379								rs1002084, rs10160186, rs10172481, rs10174652, rs10180136, rs10180515, rs10180781, rs10193976, rs10197133, rs10199153, rs10202310, rs10205700, rs10255691, rs10263896, rs1038034, rs1044429, rs10490573, rs10496744, rs10499563, rs1050391, rs10508881, rs10508882, rs10508884, rs1051336, rs10770847, rs10770856, rs10793513, rs10793514, rs10805674, rs10841875, rs10899957, rs10899964, rs10900040, rs109000…
Legionellosis	pathway	461	<=1.0E-06	48/55	3.509e-25	317, 375, 664, 718, 834, 836, 840, 841, 842, 929, 1195, 1378, 1915, 1917, 1937, 2919, 2920, 3297, 3304, 3305, 3306, 3312, 3329, 3553, 3569, 3576, 3592, 3593, 3606, 3684, 3689, 4615, 4790, 4792, 5861, 5970, 7097, 7099, 7100, 7124, 7415, 9554, 10767, 23786, 51128, 54205, 56681, 58484								rs1003199, rs1007573, rs10132268, rs10139376, rs10139469, rs1014021, rs10147603, rs10148758, rs10151495, rs10173422, rs10173678, rs10255691, rs10263896, rs10276962, rs1028593, rs10429953, rs1046747, rs10483336, rs10483341, rs10498516, rs10499563, rs10509984, rs1072035, rs10762340, rs10779340, rs10787498, rs1080199, rs10866712, rs10872428, rs10910746, rs10950917, rs10950919, rs10972300, rs10983657…
Leishmaniasis	interaction, high	762	<=1.0E-06	57/73	8.717e-33	718, 1378, 1432, 1535, 2212, 3108, 3109, 3111, 3112, 3113, 3115, 3117, 3118, 3119, 3122, 3126, 3127, 3459, 3460, 3552, 3553, 3565, 3586, 3592, 3593, 3654, 3676, 3684, 3716, 3717, 4615, 4689, 4790, 4792, 4793, 5594, 5603, 6772, 6885, 7097, 7099, 7124, 51135								rs1003199, rs1011170, rs10116352, rs10119004, rs10132268, rs1014573, rs10147603, rs10199181, rs1020322, rs10205700, rs1028593, rs1038034, rs1040817, rs1040818, rs10429953, rs1044429, rs10455175, rs10485365, rs10485371, rs10485404, rs10494355, rs10498972, rs10498974, rs10498977, rs10498978, rs10498982, rs1050391, rs1051336, rs10758666, rs10779340, rs10806443, rs10806445, rs10815101, rs10815110, rs…
MAPK signaling pathway	pathway	6202	<=1.0E-06	227/268	2.142e-143	207, 208, 355, 356, 408, 409, 468, 627, 673, 773, 774, 775, 776, 777, 779, 781, 782, 783, 784, 785, 786, 836, 929, 994, 998, 1147, 1326, 1386, 1398, 1399, 1432, 1616, 1647, 1843, 1844, 1845, 1846, 1847, 1848, 1849, 1852, 1950, 1956, 2005, 2122, 2246, 2247, 2248, 2249, 2250, 2251, 2252, 2253, 2254, 2255, 2257, 2258, 2259, 2260, 2263, 2264, 2317, 2318, 2353, 2768, 2885, 3304, 3305, 3306, 3312, 3315…								rs1000014, rs10001480, rs10005711, rs10008908, rs10011041, rs10011799, rs10011961, rs10016149, rs10016658, rs10017696, rs10021604, rs10022176, rs1002261, rs10024003, rs10025071, rs10025495, rs10025560, rs10026060, rs10027110, rs10029339, rs10029654, rs10030362, rs10031159, rs10031882, rs10033283, rs1003642, rs1003738, rs10037963, rs10045029, rs1004720, rs10049174, rs10049776, rs10050099, rs100516…
Measles	pathway	2022	<=1.0E-06	118/134	1.311e-78	103, 207, 208, 355, 356, 595, 868, 894, 896, 898, 915, 916, 940, 1017, 1019, 1021, 1027, 1147, 1457, 1459, 1796, 2534, 2932, 3304, 3305, 3306, 3312, 3439, 3440, 3441, 3442, 3443, 3444, 3445, 3447, 3448, 3449, 3451, 3452, 3454, 3455, 3456, 3458, 3459, 3460, 3552, 3553, 3558, 3559, 3560, 3565, 3569, 3592, 3593, 3596, 3654, 3716, 3717, 3718, 4068, 4478, 4599, 4615, 4790, 4792, 4793, 4938, 4939, 4940…								rs1003199, rs10037187, rs1003827, rs10040640, rs1004112, rs10043473, rs10056163, rs10064315, rs10070943, rs10071585, rs10075612, rs10078240, rs10090183, rs10100472, rs10102276, rs10111172, rs1011170, rs10116352, rs10116540, rs10116615, rs10119004, rs10119678, rs10132268, rs1014573, rs10147603, rs10151495, rs10156225, rs10168354, rs10174652, rs10193976, rs10194748, rs10199181, rs1020322, rs1020348…
Natural killer cell mediated cytotoxicity	interaction, high	1154	<=1.0E-06	108/137	6.856e-62	355, 637, 673, 919, 962, 2207, 2534, 2885, 3002, 3105, 3106, 3107, 3133, 3135, 3439, 3440, 3441, 3442, 3443, 3444, 3445, 3447, 3448, 3449, 3451, 3452, 3454, 3455, 3456, 3459, 3460, 3683, 3805, 3806, 3809, 3821, 3824, 3932, 3937, 4068, 4277, 5058, 5295, 5335, 5336, 5594, 5604, 5781, 6452, 6850, 7124, 7409, 7410, 7535, 8503, 8743, 8793, 8794, 8795, 8797, 9436, 10451, 22914, 23533, 25759, 27040, 517…								rs10037187, rs10040640, rs10043473, rs10050695, rs10056163, rs10064315, rs10068619, rs10070943, rs10071585, rs10075612, rs1007662, rs10078240, rs10102276, rs10111172, rs10114465, rs10114624, rs10116540, rs10116615, rs10119678, rs10119727, rs1015249, rs1022649, rs10244133, rs1024467, rs10281173, rs1034325, rs10400584, rs10443202, rs10457852, rs10483286, rs10487888, rs10494071, rs10494080, rs104940…
Notch signaling pathway	pathway	619	<=1.0E-06	36/47	1.115e-20	182, 1387, 1487, 1488, 1840, 1857, 2033, 3066, 3280, 3516, 3714, 3955, 4242, 4851, 4853, 4854, 4855, 5663, 5664, 5986, 6868, 8650, 8850, 9253, 9541, 9612, 9794, 11317, 22938, 23220, 23385, 28514, 54567, 55534, 84441, 171558								rs10008046, rs10021952, rs10024138, rs10033468, rs1007748, rs10127888, rs10137465, rs10140990, rs10141031, rs10162414, rs10179642, rs10220356, rs1022431, rs10240036, rs1033517, rs1033611, rs1039948, rs10403708, rs10408719, rs10437580, rs10485741, rs10485749, rs10495250, rs10495563, rs10501376, rs10501835, rs10501838, rs10501845, rs10501846, rs10501847, rs10734174, rs10744793, rs10765791, rs107657…
Phagosome	interaction, high	823	<=1.0E-06	89/156	2.261e-33	537, 718, 929, 948, 949, 1535, 1783, 2204, 2212, 3105, 3106, 3107, 3108, 3109, 3111, 3112, 3113, 3115, 3117, 3118, 3119, 3122, 3126, 3127, 3133, 3134, 3135, 3673, 3678, 3684, 3920, 4074, 4153, 4689, 4973, 6441, 7037, 7097, 7099, 7278, 10332, 10952, 22925, 23480, 29927, 30835, 51143, 51606, 53407, 55176, 64581, 78989, 81035								rs1000579, rs10009773, rs10017573, rs1006487, rs1009438, rs10113505, rs10115446, rs10121003, rs10196882, rs10210631, rs10212131, rs10215617, rs10238349, rs10244229, rs1030656, rs1034325, rs1044429, rs10492522, rs10494355, rs1050391, rs1051336, rs10516164, rs10516165, rs1053403, rs1059174, rs1063320, rs10760689, rs10773111, rs1077433, rs1078066, rs10788338, rs10819684, rs10824381, rs10824779, rs10…
Protein digestion and absorption	interaction, ultra	221	<=1.0E-06	52/81	2.055e-23	486, 1291, 1292, 1293, 1357, 1358, 1359, 1360, 1361, 1504, 2006, 3783, 4311, 6519, 6520, 8645, 10008, 59272, 131873, 340024, 643834								rs10060236, rs10170582, rs10172321, rs10178599, rs10194161, rs10194251, rs1025192, rs10263705, rs10456468, rs10513338, rs10513468, rs10513469, rs1059502, rs10793085, rs10803657, rs10808242, rs10898989, rs10929217, rs11089042, rs11133652, rs11133684, rs1114097, rs11216567, rs11230633, rs11236119, rs11602340, rs11673595, rs11690358, rs11712763, rs11883572, rs11919465, rs11919702, rs11923817, rs1192…
Protein processing in endoplasmic reticulum	pathway	2713	<=1.0E-06	139/167	1.637e-85	267, 468, 573, 578, 596, 823, 824, 1409, 1603, 1650, 2081, 2923, 3300, 3301, 3304, 3305, 3306, 3312, 3320, 3326, 3337, 3703, 3998, 4121, 4217, 4287, 4780, 5071, 5599, 5601, 5602, 5610, 5611, 5887, 6184, 6185, 6238, 6396, 6400, 6500, 6745, 6746, 6747, 7095, 7184, 7186, 7321, 7322, 7323, 7324, 7325, 7326, 7327, 7353, 7415, 7466, 7494, 7841, 7991, 8454, 8720, 9373, 9451, 9532, 9601, 9632, 9695, 9709…								rs10001480, rs1001143, rs10012946, rs10014331, rs10024003, rs10026060, rs10029339, rs10033283, rs10041986, rs10044736, rs10074461, rs10075893, rs10077796, rs1008676, rs10091071, rs10094191, rs10094375, rs10098376, rs10103753, rs10106008, rs10109908, rs10115446, rs10116424, rs10117160, rs1011969, rs10121003, rs1012424, rs10125432, rs10129518, rs10130398, rs10130478, rs10130648, rs1013140, rs101314…
Rheumatoid arthritis	interaction, high	739	<=1.0E-06	58/92	2.362e-25	537, 940, 941, 942, 1435, 1493, 2321, 2919, 3108, 3109, 3111, 3112, 3113, 3115, 3117, 3118, 3119, 3122, 3126, 3127, 3552, 3553, 3569, 3576, 3605, 3606, 3683, 4312, 4314, 5228, 6347, 6348, 6352, 6364, 6372, 6374, 6387, 7010, 7097, 7099, 7124, 7422, 8600, 8792, 10673, 51561, 51606								rs10113505, rs10160186, rs10174652, rs10179639, rs10193976, rs10208046, rs1022926, rs10255691, rs10263896, rs1034375, rs1044429, rs10484879, rs10484881, rs10490573, rs10499563, rs1050391, rs10507507, rs10507513, rs10507514, rs10507516, rs10508881, rs10508882, rs10508884, rs10511803, rs10511804, rs1051336, rs1065341, rs10738763, rs10793513, rs10793514, rs10812540, rs10812541, rs10899957, rs1089996…
Spliceosome	pathway	769	<=1.0E-06	104/128	4.456e-62	988, 1655, 1659, 1665, 3183, 3192, 3304, 3305, 3306, 3312, 4670, 4686, 5093, 5356, 6428, 6429, 6430, 6431, 6432, 6434, 6625, 6626, 6627, 6628, 6629, 6631, 6635, 6636, 6637, 7307, 7919, 8175, 8449, 8559, 8683, 9128, 9129, 9343, 9410, 9416, 9716, 9775, 9785, 9879, 9939, 9984, 10262, 10285, 10286, 10291, 10450, 10465, 10523, 10569, 10594, 10713, 10907, 10915, 10929, 10946, 10992, 11017, 11157, 11325…								rs10003100, rs10004694, rs10017599, rs1004651, rs10066923, rs10075143, rs1008405, rs10085904, rs10136056, rs10151495, rs10158481, rs10177590, rs10184702, rs10197209, rs10198127, rs10202611, rs10226019, rs10229071, rs10232053, rs10249457, rs10251316, rs1046988, rs10483251, rs10489161, rs10494848, rs10498516, rs10498532, rs1050257, rs10508463, rs10508464, rs10508465, rs10514810, rs10515569, rs10540…
Staphylococcus aureus infection	interaction, high	312	<=1.0E-06	34/56	9.746e-15	629, 716, 717, 718, 719, 727, 728, 2204, 2212, 2266, 2357, 2359, 3075, 3108, 3109, 3111, 3112, 3113, 3115, 3117, 3118, 3119, 3122, 3126, 3127, 3586, 3683, 3684, 4153, 5340, 5724, 6403, 6404								rs10014507, rs10116271, rs10423494, rs10424234, rs1044429, rs10494355, rs1050391, rs1051336, rs10517602, rs10733086, rs10733650, rs10737680, rs10739585, rs1074801, rs10760135, rs10800462, rs10801555, rs10824381, rs10824779, rs10824784, rs10846450, rs10853782, rs10857277, rs10919203, rs10985112, rs10985126, rs10985127, rs11002340, rs11003040, rs11003084, rs11003114, rs11057118, rs11057119, rs11057…
Systemic lupus erythematosus	interaction, high	777	<=1.0E-06	52/138	7.807e-11	81, 87, 88, 89, 716, 717, 718, 727, 940, 941, 942, 958, 959, 1511, 2212, 2903, 2904, 3108, 3109, 3111, 3112, 3113, 3115, 3117, 3118, 3119, 3122, 3126, 3127, 3586, 6738, 7124, 8332, 8335, 8344, 8347, 8353, 8355, 8358, 8360, 8364, 8365, 8367, 8968, 286436, 440093								rs1005549, rs1009145, rs10116271, rs1012586, rs1013548, rs10141794, rs10174652, rs10193976, rs10431898, rs1044429, rs10466853, rs10484434, rs10484435, rs10490573, rs10492127, rs10492132, rs10492134, rs10492136, rs10492141, rs10492142, rs10494355, rs10500370, rs10500373, rs1050391, rs10506080, rs1051336, rs10518151, rs1070476, rs1070484, rs1070548, rs1071504, rs10733650, rs10734865, rs10739585, rs…
Tight junction	interaction, medium	2528	<=1.0E-06	91/133	1.815e-43	81, 87, 88, 89, 207, 208, 998, 1019, 1364, 1365, 1457, 1459, 2017, 2770, 2771, 2773, 3059, 3845, 3993, 4301, 4620, 4633, 4893, 5010, 5515, 5518, 5519, 5520, 5521, 5522, 5578, 5579, 5580, 5581, 5582, 5583, 5584, 5588, 5590, 5728, 5865, 6709, 6714, 7082, 7525, 8189, 8573, 8777, 9071, 9073, 9074, 9075, 9076, 9223, 9414, 9863, 10000, 10207, 10627, 10686, 22800, 22808, 23562, 26285, 29895, 50848, 5120…								rs1001162, rs1001877, rs10037715, rs10056782, rs10061370, rs10076854, rs1008434, rs10085711, rs10085952, rs1008974, rs1008975, rs1009145, rs10099072, rs1010544, rs10110591, rs1011185, rs10115052, rs1011531, rs10121700, rs10122431, rs10122932, rs10127438, rs1013316, rs10134093, rs1013571, rs10141794, rs1014632, rs1014797, rs10159479, rs1016553, rs10166692, rs10167883, rs1016930, rs10179954, rs1018…
Toll-like receptor signaling pathway	characteristic interaction, high	2	<=1.0E-06	85/102	1.144e-52	3663, 51311								rs3807306, rs5979785
Toxoplasmosis	interaction, high	1558	<=1.0E-06	115/133	1.154e-74	207, 208, 330, 331, 572, 596, 598, 958, 959, 1147, 1234, 1432, 3108, 3109, 3111, 3112, 3113, 3115, 3117, 3118, 3119, 3122, 3126, 3127, 3304, 3459, 3460, 3551, 3586, 3587, 3588, 3592, 3593, 3654, 3655, 3716, 3717, 4615, 4790, 4792, 4793, 5295, 5319, 5320, 5321, 5322, 5594, 5599, 5601, 5602, 5603, 5606, 5608, 6772, 6774, 6885, 7097, 7099, 7124, 7297, 8398, 8503, 8651, 8681, 10000, 23533, 26279, 308…								rs10001480, rs10024003, rs10026060, rs10029339, rs1003199, rs10033283, rs10037187, rs10040640, rs10043473, rs10056163, rs10064315, rs10070943, rs10071585, rs10075612, rs10078240, rs1011170, rs10116352, rs10119004, rs10132268, rs1013996, rs1014573, rs10147603, rs1018378, rs10199181, rs1020322, rs1026916, rs10276962, rs1028593, rs1032213, rs1040817, rs1040818, rs1044429, rs10455175, rs10465592, rs1…
Tuberculosis	interaction, high	1178	<=1.0E-06	138/182	6.174e-75	207, 208, 537, 572, 596, 637, 718, 805, 815, 816, 817, 818, 820, 929, 972, 1263, 1378, 1432, 1509, 2207, 2212, 3108, 3109, 3111, 3112, 3113, 3115, 3117, 3118, 3119, 3122, 3126, 3127, 3439, 3440, 3441, 3442, 3443, 3444, 3445, 3447, 3448, 3449, 3451, 3452, 3456, 3459, 3460, 3552, 3553, 3569, 3586, 3587, 3588, 3592, 3593, 3606, 3654, 3656, 3684, 3687, 3716, 3717, 3920, 3929, 4046, 4615, 4790, 5594, …								rs10000775, rs10001480, rs10005635, rs10009286, rs10012684, rs10015062, rs10015110, rs10023113, rs10024003, rs10026060, rs10029339, rs10031040, rs1003199, rs10033283, rs10050608, rs10066581, rs10087008, rs10103760, rs10106118, rs10113505, rs10114465, rs10114624, rs10116352, rs10116540, rs10116615, rs10119004, rs10119678, rs1012116, rs10153674, rs10172635, rs10196882, rs10199181, rs10255691, rs102…
Tumor viruses and cancer	interaction, high	1277	<=1.0E-06	70/207	1.541e-05	81, 87, 88, 89, 572, 718, 983, 998, 1017, 1019, 1021, 1111, 1232, 1233, 1234, 1237, 1739, 2885, 3066, 3105, 3106, 3107, 3133, 3134, 3135, 3249, 3572, 3716, 3718, 4055, 4067, 4790, 4792, 5295, 5366, 5423, 5567, 5568, 5594, 5610, 5613, 6714, 6774, 6776, 6777, 6850, 7157, 7185, 8344, 8347, 8360, 8364, 8365, 8367, 8379, 8503, 8850, 9261, 9734, 9759, 10014, 11317, 23513, 23533, 51564, 55697, 55869, 79…								rs1002169, rs1002170, rs10037187, rs1003827, rs10040640, rs10043473, rs10044080, rs10045084, rs10056163, rs10059243, rs10064315, rs10070943, rs10071585, rs10075612, rs10078240, rs10089762, rs1009145, rs10100561, rs10114465, rs10114624, rs10118357, rs10132268, rs10141794, rs1014638, rs10147603, rs1016379, rs10164912, rs10168639, rs10177619, rs10184747, rs10185293, rs10186131, rs10202774, rs1020706…
Type I diabetes mellitus	interaction, high	601	<=1.0E-06	35/45	1.587e-20	355, 940, 941, 942, 1363, 3002, 3105, 3106, 3107, 3108, 3109, 3111, 3112, 3113, 3115, 3117, 3118, 3119, 3122, 3126, 3127, 3133, 3134, 3135, 3552, 3553, 3558, 3592, 3593, 5798, 5799, 7124								rs1003199, rs10050033, rs10081235, rs10174652, rs10193976, rs10226480, rs10229605, rs10229712, rs10231253, rs10232468, rs10233396, rs10237947, rs10244830, rs10246948, rs1024718, rs10251462, rs10253045, rs10254965, rs10257910, rs10258710, rs10262458, rs10263303, rs10265417, rs10265651, rs10266729, rs1034325, rs1036373, rs10434933, rs1044429, rs10483286, rs10490573, rs1050391, rs10509561, rs1051336…
Viral myocarditis	interaction, high	495	<=1.0E-06	52/72	3.441e-27	25, 27, 637, 857, 940, 941, 942, 958, 959, 1525, 1604, 1605, 2534, 3105, 3106, 3107, 3108, 3109, 3111, 3112, 3113, 3115, 3117, 3118, 3119, 3122, 3126, 3127, 3133, 3134, 3135, 3683, 6442, 54205								rs10174652, rs10193976, rs1022649, rs10227696, rs10276962, rs1034325, rs1044429, rs10490573, rs1049334, rs1050088, rs1050391, rs1051336, rs1059174, rs1063320, rs10746450, rs10746451, rs1077433, rs10793970, rs10901275, rs10901281, rs10901285, rs10901294, rs10901296, rs10913690, rs11244112, rs11244146, rs11689629, rs11792273, rs11911177, rs11971170, rs12012220, rs12100401, rs12134611, rs12191230, r…
Bacterial invasion of epithelial cells	interaction, high	640	0.0002	54/71	4.247e-30	857, 858, 859, 867, 868, 998, 1398, 1399, 2335, 2549, 3611, 3678, 5295, 6714, 8503, 9844, 10092, 10109, 23533, 23624, 25759, 26084, 53358, 81873, 399694								rs10037187, rs10040640, rs10043473, rs10056163, rs10064315, rs10070943, rs10071585, rs10075612, rs1007662, rs10078240, rs1016321, rs1017148, rs10171839, rs10172425, rs10199059, rs10201850, rs10202483, rs10209954, rs10224438, rs10227696, rs10228039, rs10238916, rs10239692, rs10239693, rs10255208, rs10256450, rs10257460, rs10267165, rs10268319, rs10274668, rs10277512, rs10279544, rs10282309, rs1035…
Acute myeloid leukemia	interaction, medium	694	0.0004	48/58	5.686e-30	207, 208, 572, 595, 673, 861, 1147, 2322, 2475, 2885, 3551, 3815, 3845, 4790, 4893, 5292, 5295, 5594, 5604, 6198, 6199, 6654, 6655, 6774, 6776, 6777, 7704, 8503, 8900, 10000, 23533								rs10037187, rs10040640, rs10043473, rs10056163, rs10064315, rs1006639, rs10070943, rs10071585, rs10075612, rs10078240, rs1010447, rs1011185, rs10145260, rs1015602, rs10204958, rs10244133, rs1026916, rs10281173, rs1033335, rs10434440, rs10460712, rs10483600, rs10487888, rs10505975, rs10505980, rs10514840, rs10515052, rs10515058, rs10515062, rs10515070, rs10515086, rs1053005, rs1057079, rs1064261, …
Jak-STAT signaling pathway	pathway	2595	0.0004	136/155	4.532e-90	207, 208, 595, 598, 867, 868, 894, 896, 1154, 1271, 1387, 1437, 1439, 1440, 1441, 1489, 2033, 2056, 2057, 2688, 2689, 2690, 2885, 3439, 3440, 3441, 3442, 3443, 3444, 3445, 3447, 3448, 3449, 3451, 3452, 3454, 3455, 3456, 3458, 3459, 3460, 3467, 3558, 3559, 3560, 3562, 3565, 3566, 3567, 3568, 3569, 3570, 3572, 3574, 3575, 3578, 3586, 3587, 3588, 3592, 3593, 3594, 3595, 3596, 3597, 3598, 3600, 3716,…								rs10001582, rs1000769, rs10017471, rs10018731, rs10022682, rs1002655, rs1002656, rs10029753, rs1003199, rs10036224, rs10037187, rs10038062, rs10040640, rs10043473, rs10044080, rs10044838, rs10045084, rs1005017, rs10050597, rs10050889, rs10053847, rs10055279, rs10056163, rs10056553, rs10057637, rs10059243, rs10064191, rs10064315, rs10066764, rs10070418, rs10070943, rs10071384, rs10071585, rs100755…
Pantothenate and CoA biosynthesis	characteristic	79	0.0004	4/17	0.1511	8875, 8876, 60496								rs10502066, rs10502069, rs10502072, rs10895910, rs10895932, rs10895951, rs10895956, rs10895974, rs11154695, rs11211827, rs11211833, rs11226981, rs11226990, rs11227059, rs11227102, rs11227105, rs12274945, rs12284877, rs12285411, rs12290638, rs1626632, rs17105612, rs17105704, rs17105807, rs17105823, rs17561867, rs17562341, rs17562446, rs1793072, rs1793078, rs1893854, rs1938621, rs1940763, rs1940765…
Pathways in cancer	interaction, medium	5228	0.0004	262/327	9.224e-154	25, 207, 208, 330, 331, 332, 354, 355, 356, 367, 572, 595, 596, 598, 613, 637, 650, 652, 673, 675, 861, 867, 868, 898, 998, 1017, 1019, 1021, 1147, 1398, 1399, 1436, 1441, 1487, 1488, 1612, 1630, 1857, 1956, 2034, 2064, 2122, 2246, 2247, 2248, 2249, 2250, 2251, 2252, 2253, 2254, 2255, 2257, 2258, 2259, 2260, 2263, 2308, 2322, 2335, 2475, 2735, 2736, 2737, 2885, 2932, 3066, 3082, 3091, 3479, 3480,…								rs10001480, rs10006293, rs10006747, rs10016658, rs10024003, rs10025495, rs10026060, rs1002655, rs1002656, rs10029166, rs10029339, rs10029738, rs10033283, rs10037187, rs1003827, rs1003876, rs10040640, rs10043473, rs10045029, rs1004720, rs1004765, rs10049173, rs10049776, rs10056163, rs10062952, rs10064315, rs10064637, rs10065728, rs1006639, rs10068476, rs10070943, rs10071585, rs10075612, rs10077895…
Butanoate metabolism	characteristic	34	0.0006	5/30	0.496	65985, 79944								rs10744193, rs10773145, rs10846855, rs10846858, rs11058026, rs11058118, rs11058119, rs11058129, rs11058132, rs12369591, rs12432105, rs12578446, rs12578774, rs4765021, rs4765036, rs4901000, rs4901008, rs550677, rs551601, rs6488983, rs7134305, rs7294703, rs7306617, rs7307700, rs7311550, rs7311951, rs737077, rs7953077, rs7970937, rs7972260, rs8013174, rs8013289, rs879993, rs910641
Cholinergic synapse	pathway	3450	0.0006	93/113	3.779e-43	107, 108, 109, 111, 112, 113, 114, 115, 207, 208, 468, 596, 773, 774, 775, 776, 779, 814, 815, 816, 817, 818, 1103, 1128, 1129, 1131, 1133, 1136, 1137, 1139, 1143, 1385, 2353, 2534, 2767, 2770, 2771, 2773, 2775, 2776, 2782, 2786, 2787, 2788, 2791, 2793, 3708, 3709, 3710, 3717, 3759, 3760, 3761, 3763, 3768, 3784, 3785, 3786, 3845, 4893, 5290, 5291, 5293, 5294, 5295, 5330, 5331, 5332, 5567, 5568, 5…								rs10000775, rs1000173, rs10005635, rs10009286, rs10012684, rs10015062, rs10015110, rs1001953, rs10023113, rs10031040, rs10035541, rs10036787, rs10037187, rs10040249, rs10040640, rs10043473, rs10050608, rs10053728, rs1005546, rs10056163, rs10063966, rs10064315, rs10066581, rs1006737, rs10068942, rs10070943, rs10071585, rs10075612, rs10078240, rs10083886, rs1008454, rs10087741, rs10090173, rs100909…
RNA transport	characteristic interaction, medium	222	0.0006	81/153	1.811e-27	1207, 1967, 5905, 6612, 6613, 7341, 8563, 8662, 8664, 8666, 8892, 8893, 9688, 9818, 10073, 10289, 10460, 11097, 11171, 11260, 23165, 23279, 23511, 25929, 50628, 51808, 53371, 54960, 55706, 57122, 57510, 79023, 79760, 79833, 79897, 80145, 81929, 94026, 96764								rs1005451, rs10063061, rs1010303, rs1012411, rs10166594, rs10221121, rs10224307, rs10232205, rs10271506, rs1028745, rs1035368, rs10510708, rs1060637, rs1062923, rs1076643, rs10769307, rs10838774, rs10865143, rs10878858, rs10878860, rs1096699, rs1114832, rs11177325, rs11237260, rs11608544, rs11642892, rs11683633, rs1181156, rs1181183, rs1181185, rs1183394, rs11984203, rs12166028, rs1228008, rs1231…
Insulin signaling pathway	pathway	2064	0.0008	113/138	4.332e-68	31, 32, 207, 208, 369, 572, 673, 801, 805, 808, 810, 867, 868, 1398, 1399, 1977, 2203, 2308, 2319, 2475, 2538, 2645, 2885, 2889, 2932, 2998, 3098, 3099, 3101, 3551, 3643, 3667, 3845, 4893, 5105, 5106, 5139, 5140, 5255, 5256, 5257, 5290, 5291, 5293, 5294, 5295, 5500, 5501, 5506, 5507, 5562, 5563, 5564, 5565, 5567, 5568, 5573, 5576, 5577, 5584, 5590, 5594, 5599, 5601, 5602, 5604, 5613, 5770, 5792, …								rs10001480, rs10007750, rs10010833, rs1001745, rs10020457, rs10024003, rs10026060, rs10029339, rs1003189, rs10032829, rs10033283, rs10037187, rs10040640, rs10043473, rs10056163, rs10062565, rs10064315, rs10070943, rs10071585, rs10074991, rs10075612, rs1007662, rs10078240, rs10091799, rs1010447, rs10109698, rs1011185, rs10132049, rs10132599, rs10145260, rs1014677, rs10153674, rs10161196, rs1016124…
Small cell lung cancer	interaction, high	529	0.0010002	74/85	8.039e-49	207, 208, 330, 331, 596, 598, 1017, 1019, 1021, 1147, 2335, 3551, 3655, 3673, 3675, 4790, 4792, 5295, 5728, 7157, 7185, 8503, 10000, 23533, 54205, 79444, 112401								rs10037187, rs1003827, rs10040640, rs10043473, rs10056163, rs10064315, rs10070943, rs10071585, rs10075612, rs10078240, rs10118357, rs10132268, rs10147603, rs1015260, rs10172425, rs10199059, rs10201850, rs10202483, rs10209954, rs10230949, rs10234981, rs10269570, rs10269774, rs10276962, rs1028593, rs10430641, rs10432530, rs10435256, rs10488529, rs10498037, rs10498039, rs10501999, rs10503078, rs1050…
Cytokine-cytokine receptor interaction	interaction, medium	3739	0.00120024	215/265	6.029e-128	90, 91, 92, 93, 355, 356, 608, 643, 650, 655, 657, 658, 659, 943, 944, 958, 959, 970, 1230, 1232, 1233, 1234, 1235, 1236, 1237, 1271, 1435, 1436, 1439, 1440, 1441, 1489, 1524, 1956, 2056, 2057, 2321, 2322, 2324, 2688, 2689, 2690, 2829, 2919, 2920, 3082, 3439, 3440, 3441, 3442, 3443, 3444, 3445, 3447, 3448, 3449, 3451, 3452, 3454, 3455, 3456, 3458, 3459, 3460, 3467, 3552, 3553, 3554, 3556, 3558, 3…								rs10000203, rs10000241, rs10005096, rs1000515, rs10005450, rs10006293, rs10006360, rs10006747, rs10008126, rs10012879, rs10016230, rs10017970, rs10018945, rs1002084, rs10023994, rs1002655, rs1002656, rs10027656, rs10027875, rs10029166, rs1003199, rs10033375, rs10036224, rs10038062, rs10038760, rs10044080, rs10044838, rs10045084, rs10049681, rs10050046, rs1005017, rs10050597, rs10050889, rs1005384…
Apoptosis	interaction, medium	976	0.0014	68/86	1.622e-39	207, 208, 317, 330, 331, 355, 356, 572, 596, 598, 637, 1147, 1439, 3551, 3552, 3553, 3554, 3556, 3562, 3654, 3656, 4615, 4790, 4792, 4803, 4914, 5295, 5530, 5532, 5533, 5534, 5567, 5568, 5613, 7124, 7157, 7186, 8503, 8737, 8743, 8772, 8793, 8794, 8795, 8797, 9020, 10000, 11213, 11261, 23533, 51135, 54205, 63928, 79444, 112401								rs10005711, rs10011961, rs10030362, rs10031159, rs10037187, rs10040640, rs10043473, rs10056163, rs10064315, rs10070943, rs10071585, rs10075612, rs1007573, rs10078240, rs1008800, rs10102276, rs10111172, rs10132268, rs10147603, rs1016379, rs10218421, rs10276962, rs1028593, rs1035347, rs1037215, rs1040605, rs1041532, rs10442682, rs10458360, rs10493750, rs10501999, rs10503078, rs10503079, rs10509561,…
Glioma	interaction, medium	1118	0.00140028	58/65	7.53e-40	207, 208, 595, 673, 801, 805, 808, 810, 815, 816, 817, 818, 1019, 1021, 1956, 2475, 2885, 3479, 3480, 3845, 4893, 5155, 5156, 5159, 5295, 5335, 5336, 5578, 5579, 5582, 5594, 5604, 5728, 6654, 6655, 7039, 7157, 8503, 10000, 23533, 25759, 51806, 53358, 399694								rs10000775, rs10005635, rs10009286, rs10012684, rs10015062, rs10015110, rs10023113, rs10031040, rs10037187, rs1003827, rs10040640, rs10043473, rs10050608, rs10056163, rs10064315, rs10066581, rs10070943, rs10071585, rs10075612, rs1007662, rs10078240, rs10082812, rs1010447, rs1010544, rs1011185, rs10132599, rs1013316, rs10145260, rs1014632, rs10153674, rs10172635, rs1019731, rs10204958, rs10230949,…
Carbohydrate digestion and absorption	interaction, medium	658	0.00180036	37/44	7.177e-24	207, 208, 276, 279, 280, 486, 3938, 5295, 5330, 5579, 6476, 6523, 8503, 8972, 10000, 23533, 80834, 346562								rs10037187, rs10040640, rs10043473, rs10056163, rs10064315, rs10070943, rs10071585, rs10075612, rs10078240, rs1013316, rs1014632, rs1015204, rs1038810, rs1042712, rs10494003, rs10494011, rs10494043, rs10499849, rs10499850, rs10515052, rs10515058, rs10515062, rs10515070, rs10515086, rs10748478, rs10748518, rs10748519, rs10785739, rs10785758, rs10785759, rs10785764, rs10803158, rs10803171, rs108054…
Salivary secretion	pathway	2990	0.00180036	77/89	2.552e-50	107, 108, 109, 111, 112, 113, 114, 115, 146, 147, 148, 153, 154, 276, 476, 477, 480, 481, 482, 483, 486, 490, 491, 492, 493, 683, 801, 805, 808, 810, 820, 952, 1131, 1469, 1470, 1471, 1472, 1473, 1755, 2776, 2778, 2977, 2982, 2983, 3708, 3709, 3710, 3778, 3783, 4025, 4069, 4589, 4842, 5330, 5331, 5332, 5542, 5554, 5567, 5568, 5578, 5579, 5582, 5592, 5593, 5613, 6263, 6522, 6548, 6558, 6779, 23236…								rs10016073, rs10019008, rs10019835, rs10032771, rs10035541, rs10036787, rs1003983, rs10053728, rs10054686, rs10063966, rs10066266, rs10068942, rs10075995, rs10082353, rs10082503, rs10087741, rs10092442, rs10093375, rs10094660, rs10095393, rs10095524, rs10096064, rs10101343, rs10102339, rs10102438, rs10104127, rs1010544, rs10108431, rs10112018, rs10128399, rs10128457, rs10128514, rs10132599, rs101…
Calcium signaling pathway	pathway	6157	0.00240048	155/177	2.355e-102	107, 108, 109, 113, 114, 115, 136, 146, 147, 148, 153, 154, 185, 291, 292, 293, 489, 490, 491, 492, 493, 552, 623, 624, 683, 773, 774, 775, 776, 777, 779, 801, 805, 808, 810, 814, 815, 816, 817, 818, 886, 887, 952, 1128, 1129, 1131, 1133, 1139, 1812, 1816, 1909, 1910, 1956, 2064, 2065, 2066, 2149, 2185, 2767, 2769, 2774, 2776, 2778, 2903, 2905, 2906, 2911, 2915, 2925, 3269, 3274, 3356, 3358, 3360…								rs1000061, rs10000775, rs10000992, rs10002658, rs10003447, rs10005574, rs10005635, rs10005711, rs10007143, rs10008134, rs10009286, rs10009905, rs10010407, rs1001064, rs10011914, rs10011961, rs10012661, rs10012684, rs10014946, rs10015062, rs10015110, rs10016073, rs10016663, rs10016888, rs10017663, rs10018343, rs10019008, rs10019405, rs10021665, rs10022164, rs10023113, rs10023700, rs10023943, rs100…
Peroxisome	pathway	1178	0.00260052	63/78	9.883e-38	30, 51, 189, 215, 225, 570, 847, 1610, 1962, 2053, 2180, 2181, 2182, 3155, 3295, 3417, 3418, 4358, 4598, 4843, 5052, 5189, 5190, 5191, 5194, 5195, 5264, 5824, 5825, 5826, 5828, 5830, 6342, 6647, 6648, 7498, 8309, 8310, 8443, 8504, 8528, 8540, 9409, 10455, 10478, 10654, 11001, 23305, 23417, 23600, 26061, 51179, 51268, 51703, 54363, 54677, 55670, 55711, 55825, 83594, 84188, 196743, 255027								rs10016221, rs10021219, rs10032937, rs10033885, rs10036615, rs10039846, rs10041164, rs10042762, rs10053373, rs10056109, rs10061706, rs10063272, rs10064760, rs10069629, rs10074987, rs10076826, rs10078652, rs10086475, rs10090781, rs10094496, rs10095813, rs10097260, rs10100175, rs10102576, rs10109008, rs10109533, rs10110693, rs1012515, rs1012731, rs1014772, rs10161126, rs10163267, rs10171290, rs1018…
Transcriptional misregulation in cancer	pathway	3720	0.00260052	151/180	9.452e-72	330, 466, 472, 597, 598, 604, 860, 861, 862, 894, 904, 905, 929, 942, 958, 1025, 1026, 1027, 1031, 1050, 1051, 1053, 1236, 1436, 1437, 1655, 1848, 2005, 2078, 2115, 2118, 2119, 2120, 2130, 2138, 2308, 2313, 2321, 2322, 2521, 2530, 2892, 3002, 3020, 3066, 3087, 3195, 3205, 3207, 3248, 3398, 3479, 3480, 3486, 3560, 3562, 3569, 3576, 3684, 3695, 3728, 4005, 4086, 4094, 4149, 4193, 4208, 4211, 4221, …								rs1002897, rs10032244, rs10052296, rs10065473, rs1006639, rs10081429, rs10082812, rs10083488, rs10083525, rs10083792, rs10085433, rs10088475, rs10092786, rs10096521, rs10096531, rs1009685, rs10098654, rs10098981, rs1009951, rs1009953, rs1010038, rs1010040, rs1010101, rs10103191, rs10103716, rs10105905, rs10106750, rs1010902, rs1010903, rs10111348, rs10111852, rs10113747, rs10114034, rs10114890, r…
Prostate cancer	pathway	1696	0.00280056	78/89	6.907e-52	207, 208, 354, 367, 369, 468, 572, 595, 596, 673, 842, 898, 1017, 1026, 1027, 1147, 1385, 1387, 1499, 1869, 1870, 1871, 1950, 1956, 2033, 2064, 2260, 2263, 2308, 2475, 2885, 2932, 2950, 3320, 3326, 3479, 3480, 3551, 3845, 4193, 4790, 4792, 4824, 4893, 5155, 5156, 5159, 5290, 5291, 5293, 5294, 5295, 5594, 5604, 5728, 5894, 5925, 5970, 6654, 6655, 6716, 6932, 6934, 7039, 7157, 7184, 8503, 9134, 958…								rs1000515, rs10017970, rs10023994, rs10027875, rs10029654, rs10033375, rs10037187, rs10040640, rs10043473, rs10055448, rs10056163, rs10064315, rs10070943, rs10071585, rs10075612, rs10078240, rs10082812, rs10092233, rs10104250, rs1010447, rs1011185, rs10132268, rs10145260, rs10147603, rs10165984, rs10172070, rs10174520, rs10180144, rs1019731, rs10204958, rs10205484, rs10224250, rs10225559, rs10226…
Osteoclast differentiation	pathway	2570	0.0030006	102/128	2.416e-59	54, 207, 208, 695, 799, 814, 1147, 1385, 1432, 1435, 1436, 1513, 1535, 1536, 1540, 2212, 2274, 2353, 2354, 2355, 2534, 2885, 3454, 3455, 3456, 3458, 3459, 3460, 3551, 3552, 3553, 3554, 3690, 3716, 3725, 3727, 3932, 3937, 4286, 4688, 4689, 4772, 4773, 4790, 4792, 4982, 5290, 5291, 5293, 5294, 5295, 5336, 5468, 5530, 5532, 5533, 5534, 5594, 5599, 5601, 5602, 5603, 5604, 5608, 5879, 5970, 6688, 6772…								rs10001480, rs10005711, rs10011961, rs1001497, rs10024003, rs10026060, rs10029339, rs10030362, rs10031159, rs10033283, rs10037187, rs10040249, rs10040640, rs10043473, rs10050695, rs10056163, rs1006355, rs10064315, rs10068619, rs10070943, rs1007126, rs10071585, rs10075612, rs10078240, rs1007837, rs1010101, rs1011170, rs10112537, rs10114465, rs10114624, rs10129564, rs10132268, rs10132979, rs1013319…
Steroid hormone biosynthesis	characteristic	51	0.00320064	5/57	0.95	412, 6715, 79644								rs10001607, rs100841, rs116364, rs12010072, rs12687038, rs13143119, rs1352741, rs1458833, rs1531293, rs1551636, rs1602407, rs166050, rs1691052, rs1691053, rs16984504, rs17178305, rs2024159, rs2199112, rs248803, rs3886784, rs4132409, rs4336284, rs4463124, rs4521923, rs4531214, rs4702374, rs476184, rs494958, rs501679, rs566202, rs5934904, rs5934913, rs5934914, rs5934958, rs5979338, rs5979643, rs653…
Hepatitis C	interaction, high	986	0.00360072	105/135	3.921e-59	207, 208, 572, 673, 949, 1147, 1364, 1365, 1432, 1956, 2885, 2932, 3439, 3440, 3441, 3442, 3443, 3444, 3445, 3447, 3448, 3449, 3451, 3452, 3454, 3455, 3456, 3551, 3576, 3659, 3716, 4790, 4792, 5010, 5295, 5518, 5519, 5594, 5599, 5601, 5602, 5603, 5610, 6041, 6772, 6774, 7098, 7124, 7157, 7297, 8503, 8737, 9021, 9071, 9073, 9074, 9075, 9076, 9451, 9641, 10000, 10686, 23533, 23562, 26285, 27102, 29…								rs10001480, rs1001162, rs10024003, rs10026060, rs10029339, rs10033283, rs10037187, rs10040640, rs10043473, rs10056163, rs10064315, rs10070943, rs10071585, rs10075612, rs10078240, rs1008434, rs10085952, rs1009438, rs10099072, rs10110591, rs10116540, rs10116615, rs10119678, rs10132268, rs10147603, rs1016930, rs10199181, rs10244108, rs10244133, rs10256393, rs10263017, rs1026916, rs10281173, rs102859…
Dilated cardiomyopathy	pathway	3143	0.00380076	81/90	6.169e-56	60, 70, 71, 107, 108, 109, 111, 112, 113, 114, 115, 153, 775, 776, 779, 781, 782, 783, 784, 785, 786, 1605, 1674, 1756, 2778, 3479, 3655, 3672, 3673, 3674, 3675, 3676, 3678, 3679, 3680, 3685, 3688, 3690, 3691, 3693, 3694, 3695, 3696, 3908, 4000, 4607, 4624, 4625, 4633, 4634, 5567, 5568, 5613, 6262, 6442, 6443, 6444, 6445, 6546, 7042, 7043, 7124, 7139, 7168, 7169, 7170, 7171, 7273, 8515, 8516, 925…								rs1000014, rs1002671, rs10035541, rs10036164, rs1003617, rs10036440, rs10036787, rs1003738, rs10038971, rs10039324, rs10044804, rs10045068, rs10048831, rs10049174, rs10049380, rs1005077, rs1005213, rs10053728, rs1005381, rs10056289, rs10057067, rs10061798, rs10063966, rs10064971, rs1006737, rs10068942, rs10073394, rs10076488, rs10077734, rs1007856, rs10082812, rs10087741, rs10093375, rs10095393, …
Hypertrophic cardiomyopathy (HCM)	pathway	2701	0.00460092	74/83	1.713e-50	60, 70, 71, 775, 776, 779, 781, 782, 783, 784, 785, 786, 1605, 1636, 1674, 1756, 3479, 3569, 3655, 3672, 3673, 3674, 3675, 3676, 3678, 3679, 3680, 3685, 3688, 3690, 3691, 3693, 3694, 3695, 3696, 3908, 4000, 4607, 4624, 4625, 4633, 4634, 5562, 5563, 5564, 5565, 6262, 6442, 6443, 6444, 6445, 6546, 7042, 7043, 7124, 7139, 7168, 7169, 7170, 7171, 7273, 8515, 8516, 9254, 10368, 10369, 22801, 27091, 27…								rs1000014, rs1002671, rs10036164, rs1003617, rs10036440, rs1003738, rs10038971, rs10039324, rs10044804, rs10045068, rs10048831, rs10049174, rs10049380, rs1005077, rs1005213, rs1005381, rs10056289, rs10057067, rs10061798, rs10062565, rs10064971, rs1006737, rs10073394, rs10074991, rs10076488, rs10077734, rs1007856, rs10082812, rs1012311, rs1014038, rs1015260, rs10157412, rs1015846, rs10161032, rs10…
T cell receptor signaling pathway	interaction, medium	1991	0.00620124	91/108	3.612e-57	207, 208, 867, 868, 915, 916, 919, 920, 925, 926, 940, 959, 998, 1019, 1147, 1326, 1432, 1493, 1739, 2534, 2885, 2932, 3458, 3551, 3558, 3565, 3586, 3702, 3845, 3932, 3937, 4690, 4790, 4792, 4793, 4893, 5058, 5062, 5063, 5295, 5335, 5530, 5532, 5533, 5534, 5588, 5594, 5601, 5603, 5604, 5788, 6654, 6655, 6885, 7006, 7124, 7409, 7410, 7535, 8440, 8503, 8915, 9020, 9402, 10000, 10298, 10451, 11261, …								rs10005711, rs10011961, rs10030362, rs10031159, rs10037187, rs10040640, rs10043473, rs1004725, rs10050695, rs10056163, rs1005834, rs10064315, rs10068619, rs10070943, rs10071585, rs10075612, rs10078240, rs10079961, rs1011170, rs1011185, rs10119727, rs10132268, rs10145260, rs1014573, rs10147603, rs10172481, rs10174652, rs10179639, rs10180136, rs10180552, rs10180781, rs10182846, rs10193976, rs101942…
Chronic myeloid leukemia	interaction, ultra	148	0.00660132	65/73	2.147e-44	572, 673, 861, 23533								rs1006639, rs1015602, rs10244133, rs10281173, rs1033335, rs10460712, rs10487888, rs10854374, rs11088309, rs11231741, rs11659127, rs11700684, rs11700843, rs11700942, rs11762469, rs12482247, rs1267612, rs1267648, rs1267649, rs12945251, rs1304527, rs13047845, rs13052634, rs1474479, rs1476868, rs1537099, rs1547237, rs17161750, rs17264072, rs1734522, rs1734524, rs17623204, rs17695935, rs17740182, rs18…
RNA degradation	interaction, ultra	527	0.00760152	30/71	3.558e-08	694, 7832, 10140, 10200, 10950, 22803, 23404, 51010, 51013, 54464, 54766, 80153, 132430, 219988, 255967, 645974								rs10004741, rs10008635, rs10008835, rs10009368, rs10011855, rs10013441, rs10013928, rs10018126, rs10029269, rs10029804, rs10029953, rs10049821, rs1011403, rs1011433, rs1014351, rs1014353, rs1038151, rs10434086, rs10445383, rs10489022, rs10507009, rs10514525, rs10514532, rs10514533, rs10519350, rs10519362, rs10519369, rs10519370, rs10519401, rs10519404, rs10519410, rs10519417, rs1056654, rs1074524…
Amoebiasis	pathway	2462	0.0078	99/106	3.832e-72	81, 87, 88, 89, 107, 383, 384, 731, 732, 735, 836, 912, 929, 1277, 1278, 1280, 1281, 1282, 1284, 1286, 1288, 1289, 1290, 1301, 1302, 1437, 1511, 1992, 2335, 2767, 2769, 2774, 2776, 2778, 2919, 3315, 3458, 3553, 3554, 3569, 3576, 3586, 3592, 3593, 3684, 3689, 3908, 3909, 3910, 3911, 3912, 3914, 3915, 3918, 4583, 4790, 4843, 5055, 5269, 5272, 5273, 5275, 5290, 5291, 5293, 5294, 5295, 5330, 5331, 53…								rs1003199, rs10037187, rs1003979, rs10040640, rs10043473, rs10048945, rs10056163, rs10064315, rs10070943, rs10071585, rs10075612, rs10078240, rs10088475, rs1009145, rs1009588, rs1010544, rs10105905, rs10106750, rs10111852, rs10115005, rs1013316, rs10141794, rs1014632, rs1015416, rs1015846, rs10161783, rs10163726, rs1016379, rs10166736, rs10172425, rs10172458, rs10176882, rs10177513, rs10178202, r…
Axon guidance	characteristic interaction, medium	2880	0.00780156	76/130	1.168e-29	1808, 1942, 1944, 1946, 1947, 1948, 2041, 2042, 2043, 2045, 2051, 3983, 5998, 6091, 6092, 8633, 9723, 9901, 10507, 10509, 10512, 22885, 23380, 25791, 27289, 29984, 56896, 57522, 57689, 64221, 84448, 90249, 137970, 219699, 223117, 285220								rs1000144, rs10007047, rs1000987, rs10010112, rs10017332, rs10019264, rs1001952, rs1002254, rs10023553, rs10024436, rs1002825, rs1002826, rs10043302, rs10044396, rs10045557, rs10049058, rs10049501, rs10063716, rs10068445, rs10070246, rs1007684, rs10079296, rs10084692, rs10088476, rs10090689, rs10093451, rs1009521, rs1009848, rs10098626, rs10099045, rs10099704, rs10100213, rs10101147, rs10104759, …
Fc gamma R-mediated phagocytosis	interaction, ultra	134	0.00780156	63/95	2.805e-29	998, 2212, 4082, 8877, 10092, 10109, 23533, 27040, 81873								rs10171839, rs1033391, rs1033804, rs10484458, rs10494355, rs1051358, rs10917139, rs10917145, rs10917148, rs10917152, rs10986471, rs11153377, rs11153450, rs11659127, rs12022054, rs12213036, rs12214468, rs12660275, rs12717171, rs12725465, rs12738660, rs12744234, rs12745664, rs12746613, rs1276533, rs1276535, rs1276576, rs1276577, rs12945251, rs1299158, rs13026485, rs13208937, rs1321028, rs13430006, …
Gastric acid secretion	pathway	2262	0.00780156	71/74	2.66e-54	60, 107, 108, 109, 111, 112, 113, 114, 115, 476, 477, 480, 481, 482, 483, 495, 496, 760, 801, 805, 808, 810, 815, 816, 817, 818, 887, 1080, 1131, 2520, 2770, 2771, 2773, 2776, 2778, 3274, 3708, 3709, 3710, 3758, 3759, 3766, 3772, 3773, 3776, 3784, 4638, 5330, 5331, 5332, 5567, 5568, 5578, 5579, 5582, 5613, 6522, 6548, 6750, 6752, 7430, 9992, 23236, 23439, 51806, 54207, 85366, 91807, 115111, 19688…								rs10000775, rs10005635, rs10009286, rs10012684, rs10015062, rs10015110, rs10023113, rs10031040, rs10035541, rs10036787, rs10037879, rs1005043, rs10050608, rs10053728, rs10063966, rs10066581, rs10068942, rs10083886, rs10087741, rs1009207, rs10093375, rs10095393, rs10095524, rs10099092, rs10104127, rs1010544, rs1010665, rs10108431, rs10112018, rs1011729, rs1013063, rs10132599, rs1013316, rs10140031…
Amyotrophic lateral sclerosis (ALS)	characteristic	90	0.00840168	42/53	5.9e-25	4741, 4744, 4747, 5630, 5961, 57679								rs10110118, rs1012473, rs10469756, rs10503747, rs10503755, rs10503759, rs10875942, rs11135815, rs11135818, rs11135825, rs11135835, rs11777251, rs11779789, rs11779795, rs11783793, rs11989437, rs11990537, rs12470229, rs12545967, rs12546913, rs12546920, rs12549843, rs13253754, rs13281358, rs1352950, rs1457265, rs1492406, rs1492408, rs165734, rs17052096, rs17052156, rs17052420, rs17052736, rs17052934…
Homologous recombination	interaction, medium	103	0.00880176	8/28	0.0339	675, 4361, 4683, 5424, 6119, 10714, 80198, 146956								rs10109454, rs10237424, rs10243568, rs10244745, rs10255964, rs10262410, rs10263125, rs10277940, rs10278342, rs10501815, rs10793091, rs10793092, rs10831227, rs10899024, rs10952075, rs11236133, rs11236173, rs11236181, rs11236187, rs11236188, rs11236190, rs11508478, rs11571725, rs11971467, rs11974031, rs11978169, rs12702633, rs12702665, rs12702682, rs13230086, rs13231388, rs13234751, rs13234855, rs1…
Neuroactive ligand-receptor interaction	interaction, ultra	1138	0.00920184	124/272	5.669e-33	728, 1081, 1134, 1135, 1136, 1137, 1138, 1139, 1140, 1142, 1143, 1146, 2488, 2554, 2555, 2556, 2557, 2558, 2559, 2560, 2561, 2562, 2564, 2565, 2566, 2567, 2568, 2569, 2570, 2688, 2689, 2741, 2742, 2743, 3952, 5023, 5024, 5025, 5026, 5027, 5617, 5618, 7252, 8001, 8973, 9127, 55584, 55879, 57053, 200959								rs10000940, rs10002281, rs10007816, rs10008749, rs10015366, rs10016894, rs10018276, rs10018305, rs10021452, rs10021851, rs10023614, rs10023908, rs10025589, rs10025670, rs10025924, rs10028342, rs10029872, rs10034588, rs10035934, rs10038062, rs10044982, rs10045843, rs10050095, rs10050597, rs10052775, rs10053232, rs10053272, rs10056305, rs10057637, rs10060800, rs10061779, rs10067788, rs10068980, rs1…
Leukocyte transendothelial migration	characteristic interaction, high	32	0.00980196	89/117	7.884e-49	7070, 7294								rs10007288, rs1003873, rs1009365, rs10750156, rs10938521, rs11217290, rs13118073, rs1466998, rs1567217, rs17574051, rs17674224, rs2262771, rs2661528, rs2663632, rs2704401, rs33964061, rs4589663, rs4938653, rs4938659, rs4938687, rs535831, rs6447614, rs6829490, rs6837324, rs6850108, rs7111455, rs7111567, rs7130716, rs733762, rs7674929, rs7679010, rs7932332
Type II diabetes mellitus	pathway	1178	0.010002	42/48	2.157e-28	773, 774, 775, 776, 777, 2475, 2645, 3098, 3099, 3101, 3551, 3643, 3651, 3667, 3767, 5290, 5291, 5293, 5294, 5295, 5580, 5581, 5590, 5594, 5599, 5601, 5602, 6514, 6517, 6833, 7124, 8471, 8503, 8651, 8660, 8835, 8913, 9021, 9370, 23533, 80201, 122809								rs10001480, rs10024003, rs10026060, rs10029339, rs10033283, rs10037187, rs10040640, rs10043473, rs10056163, rs10064315, rs1006737, rs10070943, rs10071585, rs10075612, rs10078240, rs1010447, rs1010887, rs1014677, rs10157919, rs10161032, rs10161275, rs10166692, rs10167883, rs10179260, rs10179954, rs10187044, rs10188306, rs10189339, rs10201978, rs10202504, rs1020445, rs10210199, rs10211547, rs102188…
Adherens junction	interaction, medium	1861	0.0108022	62/73	1.027e-39	52, 81, 87, 88, 89, 998, 1457, 1459, 1956, 2064, 2241, 2260, 2534, 3480, 3643, 4008, 4087, 4088, 4089, 4301, 5594, 5770, 5787, 5792, 5795, 5797, 5818, 5819, 5879, 5880, 6591, 6615, 6714, 6885, 7046, 7048, 7082, 7525, 9855, 10580, 25945, 51701, 56288, 81607, 117178								rs1001877, rs1002715, rs10043540, rs1004765, rs10049325, rs10055161, rs1005785, rs10062069, rs1006309, rs1006412, rs10064960, rs10069821, rs1007369, rs10074150, rs1007530, rs10076453, rs10077992, rs10078397, rs1009145, rs10100077, rs1011170, rs10141794, rs1014573, rs10159479, rs1016188, rs1019855, rs1020322, rs10218857, rs1022649, rs10244108, rs10256393, rs1034551, rs1035940, rs1035942, rs1036097…
Cell cycle	characteristic	175	0.0110022	74/128	1.761e-28	990, 4998, 4999, 5000, 5001, 5885, 7029, 7272, 7465, 8317, 8318, 8555, 8556, 10274, 10735, 23595, 494551								rs10111415, rs10157619, rs10167387, rs10205561, rs10231843, rs10246098, rs10257653, rs10493923, rs10500708, rs10513016, rs1063302, rs10743113, rs10770040, rs10770047, rs10783130, rs10840269, rs10875290, rs10943681, rs11042427, rs11164774, rs11164953, rs11166437, rs11166438, rs11569193, rs11569214, rs11569218, rs11705932, rs11760007, rs1192404, rs1192419, rs11993769, rs12053401, rs12056137, rs1205…
mTOR signaling pathway	pathway	1175	0.0110022	42/52	1.443e-25	207, 208, 673, 1975, 1977, 2475, 3091, 3479, 3551, 3667, 5228, 5290, 5291, 5293, 5294, 5295, 5562, 5563, 5578, 5579, 5582, 5594, 5728, 6009, 6194, 6195, 6196, 6197, 6198, 6199, 7124, 7248, 7249, 7422, 7424, 8408, 8503, 9470, 9706, 10000, 10325, 10670, 23533, 27330, 51719, 54541, 57521, 58528, 64121, 81617, 84335, 92335, 253260, 253314								rs10006293, rs10006747, rs10029166, rs1003642, rs10037187, rs10040640, rs10043473, rs10056163, rs10062565, rs10064315, rs10070943, rs10071585, rs10074991, rs10075612, rs10078240, rs10082812, rs1010447, rs1010544, rs1011851, rs1013316, rs1014632, rs10179260, rs10187044, rs1019731, rs10226981, rs10244133, rs1025612, rs10281173, rs1029952, rs1029955, rs1032130, rs10430641, rs10451280, rs10451590, rs…
Non-small cell lung cancer	interaction, high	493	0.0110022	46/54	6.892e-30	207, 208, 572, 673, 1019, 1021, 1956, 2064, 2885, 5295, 5335, 5336, 5594, 5604, 6789, 7039, 7157, 8503, 10000, 23533								rs10037187, rs1003827, rs10040640, rs10043473, rs10056163, rs10064315, rs10070943, rs10071585, rs10075612, rs10078240, rs10230949, rs10234981, rs10244108, rs10244133, rs10256393, rs10269570, rs10269774, rs10281173, rs10435256, rs10487888, rs10488140, rs10488142, rs10488529, rs10496179, rs10514519, rs10515052, rs10515058, rs10515062, rs10515070, rs10515086, rs1076094, rs10803158, rs10803171, rs108…
Lipoic acid metabolism	pathway	19	0.012	3/3	0.003599	11019, 51601, 387787								rs1303475, rs1315212, rs1316182, rs17310612, rs17310619, rs1787102, rs2125314, rs2309581, rs2309582, rs2509562, rs2509563, rs2632277, rs594628, rs655025, rs657339, rs661781, rs675086, rs684877, rs7121457
Neurotrophin signaling pathway	pathway	2102	0.0126025	109/127	4.513e-70	25, 207, 208, 356, 397, 468, 572, 596, 627, 673, 801, 805, 808, 810, 814, 815, 816, 817, 818, 998, 1398, 1399, 1432, 2309, 2549, 2885, 2889, 2932, 3551, 3654, 3656, 3667, 3725, 3845, 4214, 4215, 4217, 4790, 4792, 4793, 4803, 4804, 4893, 4908, 4909, 4914, 4915, 4916, 5163, 5290, 5291, 5293, 5294, 5295, 5335, 5336, 5580, 5594, 5598, 5599, 5601, 5602, 5603, 5604, 5607, 5663, 5664, 5781, 5879, 5894, …								rs10000775, rs10001480, rs10005635, rs10009286, rs10012684, rs10015062, rs10015110, rs1002261, rs10023113, rs10024003, rs10026060, rs10029339, rs10031040, rs10033283, rs1003642, rs10037187, rs10037963, rs10040249, rs10040640, rs10043473, rs10050608, rs10051671, rs10056163, rs10064315, rs1006446, rs10066581, rs10070943, rs10071585, rs10075612, rs1007662, rs10078240, rs10087008, rs10103760, rs10106…
Chagas disease (American trypanosomiasis)	interaction, high	1045	0.013	86/104	1.005e-52	207, 208, 355, 624, 718, 915, 916, 919, 1147, 1432, 1636, 3456, 3459, 3460, 3551, 3553, 3558, 3569, 3576, 3586, 3592, 3593, 3654, 4615, 4790, 4792, 5054, 5295, 5330, 5331, 5332, 5518, 5519, 5594, 5599, 5601, 5602, 5603, 6347, 6348, 6352, 6416, 7046, 7048, 7097, 7099, 7124, 8503, 8772, 10000, 23236, 23533, 51135, 148022								rs10001480, rs10024003, rs10026060, rs10029339, rs1003199, rs10033283, rs10037187, rs10040640, rs10043473, rs10056163, rs10064315, rs10070943, rs10071585, rs10075612, rs10078240, rs10132268, rs10132489, rs10140368, rs10142830, rs10144552, rs10147603, rs10149714, rs1019855, rs1022596, rs10255691, rs10263896, rs1028593, rs1036097, rs1036307, rs1040496, rs10413435, rs10417820, rs10423794, rs10424348…
Arrhythmogenic right ventricular cardiomyopathy (ARVC)	pathway	3757	0.0132	70/74	2.679e-52	60, 71, 81, 87, 88, 89, 775, 776, 779, 781, 782, 783, 784, 785, 786, 1000, 1495, 1496, 1499, 1605, 1674, 1756, 1824, 1829, 1832, 2697, 3655, 3672, 3673, 3674, 3675, 3676, 3678, 3679, 3680, 3685, 3688, 3690, 3691, 3693, 3694, 3695, 3696, 3728, 3908, 4000, 5318, 6262, 6442, 6443, 6444, 6445, 6546, 6932, 6934, 8515, 8516, 9254, 10368, 10369, 22801, 27091, 27092, 29119, 51176, 55799, 59284, 59285, 83…								rs1000014, rs1002671, rs10036164, rs1003617, rs10036440, rs1003738, rs10038162, rs10038971, rs10039324, rs10043478, rs10044804, rs10045068, rs10048831, rs10049174, rs10049380, rs1005077, rs1005213, rs1005381, rs10055448, rs10056289, rs10057067, rs10061798, rs10064971, rs1006607, rs1006737, rs10073394, rs10076488, rs1007740, rs10077734, rs1007856, rs1008011, rs1009145, rs1012311, rs10128270, rs101…
Serotonergic synapse	characteristic	117	0.0138028	8/114	1	3359, 3751, 6532, 9177, 170572, 200909, 260293, 285242								rs10156120, rs10156125, rs10224891, rs10257987, rs10258965, rs10277086, rs10278347, rs10464520, rs10488291, rs10488302, rs1072198, rs1072394, rs10890445, rs10891623, rs10953880, rs10953885, rs10953909, rs10953918, rs11080122, rs11211414, rs11211420, rs11214786, rs11487118, rs11489533, rs11608102, rs11718245, rs11765076, rs1176752, rs1185027, rs11980474, rs12666459, rs12706212, rs12706259, rs12706…
Cardiac muscle contraction	pathway	1629	0.0146	53/77	4.735e-26	70, 476, 477, 480, 481, 482, 483, 486, 775, 776, 779, 781, 782, 783, 784, 785, 786, 1327, 1337, 1345, 1350, 1351, 4624, 4625, 4633, 4634, 6262, 6546, 6548, 7139, 7168, 7169, 7170, 7171, 7381, 7386, 9167, 9254, 9377, 10368, 10369, 10479, 23439, 27089, 27091, 27092, 55799, 59284, 59285, 84701, 93589, 170712, 440567								rs1000014, rs10005129, rs1002671, rs1003617, rs1003738, rs10040791, rs10048831, rs10049174, rs1005077, rs10051603, rs1005213, rs1005381, rs10065919, rs1006737, rs10092898, rs1012311, rs10157412, rs10161032, rs10161275, rs10168228, rs10170610, rs10170699, rs10174354, rs10175048, rs10175239, rs10179528, rs10180845, rs10183045, rs10183585, rs10184755, rs10193285, rs10195970, rs1019617, rs10199504, r…
ErbB signaling pathway	interaction, high	1813	0.015203	78/87	1.341e-53	25, 27, 207, 208, 374, 572, 673, 685, 815, 816, 817, 818, 867, 868, 1398, 1399, 1839, 1956, 2064, 2065, 2066, 2069, 2475, 2549, 2885, 2932, 3084, 4690, 5058, 5062, 5063, 5295, 5335, 5336, 5594, 5599, 5601, 5602, 5604, 6198, 6199, 6416, 6714, 6776, 6777, 7039, 8440, 8503, 9542, 10000, 10298, 23533, 23624, 25759, 53358, 56924, 57144, 145957, 399694								rs10000775, rs10001480, rs10002688, rs10005635, rs10009286, rs10012684, rs10015062, rs10015110, rs10017114, rs10022745, rs10023113, rs10024003, rs10025144, rs10026060, rs10029339, rs10031040, rs10033283, rs10037187, rs10040640, rs10043473, rs1004725, rs10050608, rs10056163, rs10064315, rs10066581, rs10070943, rs10071585, rs10075612, rs1007662, rs10078240, rs10087434, rs10089599, rs10093657, rs100…
Fatty acid biosynthesis	pathway	109	0.015203	5/6	0.0004289	31, 32, 27349, 54995, 55301								rs1016331, rs1021795, rs10510578, rs10796255, rs10849968, rs10906796, rs10906802, rs10906804, rs10906817, rs1109760, rs11129232, rs11259456, rs1160716, rs1160717, rs11650464, rs11708232, rs11867736, rs11924347, rs12450937, rs12490758, rs12633182, rs12715100, rs12831686, rs13059059, rs13099515, rs13815, rs1426758, rs1469330, rs1473626, rs1502393, rs1502394, rs1642038, rs1654875, rs16939972, rs1693…
Amphetamine addiction	pathway	2375	0.0176035	57/70	1.82e-26	111, 468, 775, 776, 801, 805, 808, 810, 814, 815, 816, 817, 818, 1385, 1386, 1644, 1812, 2353, 2354, 2778, 2890, 2891, 2892, 2893, 2903, 2904, 2905, 2906, 3725, 4128, 4129, 5173, 5500, 5501, 5530, 5532, 5533, 5534, 5567, 5568, 5578, 5579, 5582, 5613, 6531, 6570, 6571, 9586, 11261, 23237, 23411, 51806, 63928, 64764, 84699, 90993, 116443								rs10000610, rs10000775, rs10004211, rs10005635, rs10005711, rs10009286, rs10011455, rs10011961, rs10012684, rs10015062, rs10015110, rs10023113, rs10030362, rs10031040, rs10031159, rs10031554, rs10035262, rs10035289, rs10040249, rs10045463, rs10050608, rs10052016, rs10053602, rs1005549, rs10056328, rs10057481, rs10057497, rs10061978, rs10066581, rs1006737, rs10067604, rs10069450, rs10070447, rs100…
Pancreatic secretion	pathway	2511	0.0176035	91/101	7.79e-63	107, 108, 109, 111, 112, 113, 114, 115, 279, 280, 476, 477, 480, 481, 482, 483, 486, 489, 490, 491, 492, 493, 683, 760, 886, 952, 1056, 1080, 1131, 1179, 1357, 1358, 1359, 1360, 1361, 1504, 1811, 2776, 2778, 3708, 3709, 3710, 3778, 3784, 4218, 5319, 5320, 5321, 5322, 5330, 5331, 5332, 5406, 5407, 5408, 5578, 5579, 5582, 5644, 5645, 5646, 5874, 5879, 5906, 5908, 6262, 6344, 6522, 6548, 6558, 7220,…								rs10016073, rs10019008, rs10034033, rs10035541, rs10036787, rs10053728, rs10063966, rs10068942, rs10087741, rs10093375, rs10095393, rs10095524, rs10104127, rs1010544, rs10108431, rs10112018, rs1013316, rs1013510, rs1014632, rs1014699, rs10157412, rs1018378, rs10198275, rs10200558, rs1021457, rs10223203, rs1022596, rs1023096, rs10231513, rs10247485, rs10250598, rs10252537, rs10263705, rs10275313, …
Renin-angiotensin system	interaction, ultra	74	0.0194039	8/17	0.00165	183, 1359, 1636, 4311, 5972, 59272								rs1025192, rs10513468, rs10513469, rs10900555, rs11122576, rs11122577, rs11571082, rs11571093, rs11712763, rs11919465, rs11927211, rs12163649, rs12696030, rs13081372, rs13086740, rs1436633, rs1436635, rs1440633, rs1440640, rs1525867, rs16824293, rs16824404, rs16853059, rs17383987, rs17442808, rs17449556, rs1926723, rs1949350, rs2118073, rs2313950, rs233575, rs2368564, rs2887284, rs35778406, rs377…
Vascular smooth muscle contraction	pathway	3796	0.0196039	99/116	3.22e-63	59, 72, 107, 108, 109, 111, 112, 113, 114, 115, 136, 146, 147, 148, 185, 369, 552, 673, 775, 776, 779, 800, 801, 805, 808, 810, 1579, 1909, 2767, 2768, 2776, 2778, 2977, 2982, 2983, 3708, 3709, 3710, 3778, 4629, 4637, 4638, 4659, 4660, 4881, 4882, 5319, 5320, 5321, 5322, 5330, 5331, 5332, 5500, 5501, 5567, 5568, 5578, 5579, 5580, 5581, 5582, 5583, 5588, 5592, 5594, 5604, 5613, 5739, 5894, 6093, 8…								rs10003447, rs10019835, rs10028838, rs10032771, rs10035541, rs10036787, rs1003983, rs10053728, rs1006168, rs10063966, rs1006737, rs10068942, rs10082235, rs10082353, rs10082503, rs1008663, rs10087363, rs10087741, rs10092442, rs10093375, rs10094660, rs10095393, rs10095524, rs10096064, rs10101343, rs10102339, rs10102438, rs10104127, rs1010544, rs1010669, rs10108431, rs10112018, rs10128399, rs1012845…
Phototransduction	characteristic	23	0.0198	14/29	2.485e-05	1259, 5957, 6010, 9187								rs10002498, rs12501949, rs1371729, rs1550444, rs1558226, rs16948889, rs16948916, rs17573717, rs17681738, rs1972883, rs1984713, rs2270115, rs2855557, rs3743171, rs3762858, rs3762859, rs6503264, rs6503269, rs6841271, rs7694104, rs870022, rs874174, rs9995122
Melanoma	interaction, high	1511	0.021	62/71	2.978e-41	207, 208, 572, 673, 1019, 1021, 1956, 2246, 2247, 2248, 2249, 2250, 2251, 2252, 2253, 2254, 2255, 2257, 2258, 2259, 2260, 3082, 3479, 3480, 5155, 5156, 5159, 5295, 5594, 5604, 5728, 7157, 8074, 8503, 8817, 8823, 9965, 10000, 23533, 26281, 56034, 80310								rs1000515, rs10016658, rs10017970, rs10023994, rs10025495, rs10027875, rs10033375, rs10037187, rs1003827, rs10040640, rs10043473, rs10045029, rs1004720, rs10049776, rs10056163, rs10062952, rs10064315, rs10064637, rs10065728, rs10068476, rs10070943, rs10071585, rs10075612, rs10077895, rs10078240, rs10082812, rs10090333, rs1011357, rs1011814, rs10126078, rs10126815, rs1019731, rs10213174, rs1023094…
Starch and sucrose metabolism	interaction, high	481	0.0214	24/55	3.861e-07	178, 276, 279, 280, 2548, 2595, 2821, 2990, 5169, 6476, 7358, 8972, 9365, 57733								rs10008808, rs10021978, rs10023191, rs1015204, rs1038810, rs1038821, rs10433830, rs10470807, rs10488997, rs10494003, rs10494011, rs10494043, rs10517007, rs10517021, rs10518763, rs10748478, rs10748518, rs10748519, rs10785739, rs10785758, rs10785759, rs10785764, rs1086089, rs1086090, rs1086092, rs1086514, rs10881300, rs10881363, rs10881418, rs10881449, rs10938939, rs10938941, rs10938957, rs11166382…
Aminoacyl-tRNA biosynthesis	characteristic	343	0.0228	29/63	5.884e-09	16, 833, 1615, 2617, 3035, 3376, 3735, 4677, 5917, 6301, 6897, 7453, 8565, 10056, 10352, 10667, 23395, 25973, 51067, 51520, 55157, 55699, 57038, 57176, 57505, 79587, 79731, 80222, 123283								rs10054670, rs10071837, rs1008198, rs1009606, rs10120980, rs10438233, rs10438234, rs10444899, rs10458088, rs10484314, rs10516047, rs10751297, rs10761149, rs10761150, rs10793324, rs1080, rs10844337, rs10899551, rs10914621, rs10923718, rs10923726, rs10923748, rs10923755, rs10923799, rs10932966, rs10992260, rs11052214, rs11102957, rs11130066, rs11160582, rs1118953, rs11237522, rs11237537, rs11243004…
Melanogenesis	characteristic interaction, ultra	64	0.0228046	76/101	2.811e-41	434, 1906								rs1022848, rs1023483, rs1040994, rs10456105, rs10456479, rs10947862, rs10947954, rs11753185, rs11970595, rs12200432, rs12216318, rs12524361, rs1317584, rs13199416, rs13211009, rs13217076, rs1331478, rs1360468, rs1413512, rs1413513, rs1548309, rs1626492, rs16872628, rs17592421, rs1931548, rs2012560, rs2050288, rs2050289, rs2070699, rs2095343, rs2180030, rs2327589, rs2490444, rs2516234, rs2516250, …
Metabolism of xenobiotics by cytochrome P450	characteristic interaction, medium	6	0.0276055	3/71	0.9993	1572, 8574, 22977, 29785								rs11808495, rs1628289, rs1631931, rs338586, rs4483432, rs9729157
GnRH signaling pathway	pathway	2650	0.0282056	86/101	7.312e-55	107, 108, 109, 111, 112, 113, 114, 115, 468, 775, 776, 779, 801, 805, 808, 810, 815, 816, 817, 818, 998, 1081, 1432, 1839, 1956, 2185, 2488, 2767, 2776, 2778, 2796, 2797, 2798, 2885, 3708, 3709, 3710, 3725, 3845, 4214, 4215, 4216, 4313, 4893, 5319, 5320, 5321, 5322, 5330, 5331, 5332, 5337, 5338, 5567, 5568, 5578, 5579, 5580, 5594, 5598, 5599, 5601, 5602, 5603, 5604, 5606, 5608, 5613, 5894, 6416, …								rs10000775, rs10001480, rs10005635, rs1000754, rs10009286, rs10012684, rs10015062, rs10015110, rs10023113, rs10024003, rs10026060, rs10029339, rs10031040, rs10033283, rs10035541, rs10036787, rs10037963, rs10050608, rs10051671, rs10053728, rs10063966, rs10066581, rs1006737, rs10068942, rs10087741, rs10093375, rs10095393, rs10095524, rs10100812, rs10104127, rs1010544, rs10108431, rs10109834, rs1011…
Pancreatic cancer	interaction, high	814	0.029	61/70	1.729e-40	207, 208, 572, 598, 673, 675, 998, 1019, 1021, 1147, 1956, 2064, 3551, 3716, 4790, 5228, 5295, 5337, 5594, 5599, 5601, 5602, 5604, 6772, 6774, 7039, 7046, 7048, 7157, 7422, 7424, 8503, 9459, 10000, 23533								rs10001480, rs10006293, rs10006747, rs10024003, rs10026060, rs10029166, rs10029339, rs10033283, rs10037187, rs1003827, rs10040640, rs10043473, rs10056163, rs10064315, rs10070943, rs10071585, rs10075612, rs10078240, rs1011851, rs1019855, rs10199181, rs10230949, rs10234981, rs10244108, rs10244133, rs1025612, rs10256393, rs1026916, rs10269570, rs10269774, rs10281173, rs1036097, rs1036307, rs10435256…
Pathogenic Escherichia coli infection	pathway	712	0.0306	43/58	1.808e-23	25, 60, 71, 929, 998, 999, 1499, 2017, 2534, 3059, 3688, 3875, 4690, 4691, 5578, 6093, 7099, 7100, 7278, 7280, 7430, 7454, 7534, 7846, 8440, 8976, 9076, 9475, 10092, 10094, 10109, 10552, 10971, 23643, 51807, 79861, 81027, 81873, 84617, 84790, 203068, 347688, 347733								rs1010544, rs10167277, rs10171839, rs10180552, rs10182846, rs10187701, rs10194269, rs10198045, rs10198057, rs10203692, rs10205944, rs1022649, rs1035016, rs1037381, rs1039225, rs10431923, rs10451280, rs10490696, rs10491174, rs10491200, rs10492522, rs10495571, rs10495572, rs10495582, rs10512513, rs1051358, rs10513848, rs10754958, rs10783310, rs1078621, rs10793970, rs10795273, rs10808365, rs10827164…
Retinol metabolism	interaction, ultra	43	0.0308062	6/64	0.9413	6121, 9227, 53630, 158835								rs10493440, rs10889758, rs11209241, rs11639552, rs11645428, rs11859133, rs12149653, rs1409993, rs156501, rs156543, rs156553, rs17130691, rs17186765, rs1876031, rs1925953, rs2012235, rs201820, rs2225019, rs2281932, rs276168, rs276169, rs276170, rs3125894, rs3125895, rs3125904, rs4508052, rs47379, rs4889293, rs4889294, rs4926330, rs6564852, rs6564859, rs6564863, rs6828439, rs7192773, rs728894, rs74…
mRNA surveillance pathway	pathway	1250	0.0314	68/84	9.399e-41	1477, 1478, 1479, 2107, 2935, 4440, 4686, 5042, 5411, 5500, 5501, 5515, 5518, 5519, 5520, 5521, 5522, 5523, 5525, 5527, 5528, 5529, 5976, 7919, 8189, 8731, 8732, 8761, 9775, 9887, 9939, 10250, 10284, 10767, 10898, 10914, 10921, 11051, 11052, 22916, 22985, 23049, 23381, 26019, 26528, 26986, 28227, 29101, 29107, 51585, 51692, 53918, 53981, 55012, 55110, 55339, 55844, 55916, 55998, 56000, 64895, 651…								rs10004741, rs10008635, rs10008835, rs10009368, rs10011855, rs10013441, rs10013928, rs10018126, rs10029269, rs10029804, rs10029953, rs10037715, rs10042348, rs10044460, rs10045722, rs10049821, rs10056782, rs10061370, rs10064799, rs10067693, rs10073397, rs10076854, rs10077207, rs1007836, rs1008974, rs1008975, rs1011403, rs10135561, rs10135821, rs1014021, rs10145969, rs10146370, rs10148041, rs101520…
Base excision repair	interaction, ultra	39	0.0322064	6/34	0.424	5423, 5424, 10714, 27343, 79661, 252969								rs1043180, rs10793091, rs10793092, rs10899024, rs11236133, rs11236173, rs11236181, rs11236187, rs11236188, rs11236190, rs1433972, rs1466785, rs1534862, rs17810889, rs1787091, rs1874546, rs2186955, rs2645444, rs2645446, rs2740444, rs3095802, rs3127245, rs3219341, rs645541, rs6474390, rs6592575, rs659581, rs663016, rs663555, rs674306, rs675450, rs676537, rs7106219, rs7113533, rs7182283, rs7943085, …
B cell receptor signaling pathway	interaction, medium	1061	0.0326065	57/75	1.141e-31	207, 208, 695, 933, 971, 974, 1147, 1380, 2885, 2932, 3551, 3635, 3845, 4067, 4790, 4792, 4793, 4893, 5295, 5336, 5530, 5532, 5533, 5534, 5579, 5594, 5604, 5879, 5880, 6654, 6655, 6850, 7409, 7410, 8503, 8915, 10000, 10451, 11261, 23533, 27071, 29760, 63928, 84433, 118788								rs10005711, rs10011961, rs10030362, rs10031159, rs10031708, rs10037187, rs10040640, rs10043473, rs10056163, rs10064315, rs10070943, rs10071585, rs10075612, rs10078240, rs10089762, rs10100561, rs1011185, rs10114465, rs10114624, rs10119727, rs10132268, rs1013316, rs10145260, rs1014632, rs10147603, rs10204958, rs10210302, rs10218891, rs10229652, rs10240660, rs10241890, rs10252183, rs10267119, rs1027…
Basal transcription factors	pathway	299	0.0330066	37/54	1.707e-18	902, 1022, 2068, 2071, 2957, 2958, 2959, 2960, 2961, 2962, 2963, 2965, 2967, 2968, 2969, 4331, 6873, 6874, 6875, 6878, 6879, 6880, 6882, 6883, 6884, 6908, 8148, 9519, 9569, 27097, 51616, 54457, 83860, 129685, 138474, 387332, 404672								rs10079980, rs10096846, rs10108071, rs10108101, rs10108322, rs10138608, rs10150596, rs10150617, rs10503871, rs10503872, rs10514297, rs1064134, rs10752123, rs10752124, rs10795579, rs10795580, rs10805851, rs10813840, rs10813843, rs10813853, rs10813864, rs10888229, rs10905236, rs10916526, rs10916527, rs10922510, rs10948011, rs11024625, rs11071467, rs1115979, rs11255379, rs11255393, rs11255418, rs112…
Chemokine signaling pathway	interaction, high	2366	0.0330066	150/189	1.627e-86	157, 207, 208, 643, 673, 998, 1147, 1230, 1232, 1233, 1234, 1235, 1236, 1237, 1398, 1399, 1524, 2268, 2786, 2787, 2788, 2791, 2793, 2829, 2868, 2869, 2870, 2885, 2919, 2920, 2932, 3055, 3551, 3576, 3577, 3579, 3702, 3717, 3718, 4067, 4283, 4790, 4792, 4793, 5058, 5196, 5197, 5295, 5330, 5331, 5332, 5473, 5567, 5568, 5594, 5604, 5613, 6093, 6346, 6347, 6348, 6351, 6352, 6354, 6355, 6356, 6357, 635…								rs10000203, rs10000241, rs10006360, rs1000927, rs10012879, rs10016230, rs1002084, rs10037187, rs10038760, rs10040640, rs10043473, rs10054204, rs10056163, rs10064315, rs10070943, rs10071585, rs10075612, rs1007662, rs10078240, rs10079961, rs1008454, rs1008673, rs10089762, rs10100561, rs10116352, rs10119004, rs10119727, rs10131301, rs10132268, rs10138800, rs1014157, rs1014638, rs10147603, rs10147986…
Cysteine and methionine metabolism	interaction, ultra	399	0.0336067	6/36	0.4817	262, 1036, 27430, 29947, 51074, 259307								rs10035923, rs10036020, rs10037398, rs10038480, rs10040860, rs10043595, rs10043887, rs10044138, rs10045204, rs10045246, rs10045267, rs10045546, rs10050717, rs1005164, rs10055339, rs10055514, rs10055677, rs10057217, rs10057889, rs10058433, rs10060573, rs10060669, rs10063607, rs10064772, rs10068788, rs10071045, rs10071625, rs10072565, rs10073086, rs10077053, rs10077863, rs10080124, rs1017213, rs101…
Fanconi anemia pathway	characteristic	208	0.0338068	21/54	0.001785	2175, 2176, 2177, 2178, 2187, 2188, 7398, 9894, 11201, 22909, 29089, 51426, 51455, 55215, 57599, 57697, 79728, 80010, 83990, 84126, 116028								rs10163148, rs10163438, rs10172752, rs1018119, rs10186223, rs1027710, rs10438771, rs10451012, rs10465178, rs10500928, rs10510698, rs10515211, rs10821455, rs10868107, rs10868108, rs10889325, rs10993531, rs11026626, rs11026630, rs11026663, rs11026697, rs11074989, rs11140385, rs11140449, rs11140486, rs11140489, rs1115113, rs11640295, rs11750595, rs11860060, rs12025429, rs12034108, rs120963, rs121262…
p53 signaling pathway	pathway	1235	0.034807	62/69	5.976e-43	317, 355, 472, 545, 575, 595, 637, 836, 841, 842, 891, 894, 896, 898, 900, 901, 983, 1017, 1019, 1021, 1026, 1029, 1111, 1643, 1647, 3479, 3486, 3732, 4193, 4194, 4616, 5054, 5268, 5366, 5728, 6241, 6477, 7057, 7157, 7161, 7249, 8493, 8795, 9134, 9538, 9540, 10912, 11200, 25898, 27244, 50484, 51246, 51512, 54205, 55240, 56475, 63970, 64065, 64326, 64393, 83667, 143686								rs10010146, rs10012774, rs10017165, rs10018010, rs10018359, rs10025816, rs10026129, rs1002777, rs10030957, rs1003187, rs10034292, rs1003827, rs10052742, rs10060022, rs10067186, rs1007573, rs10082812, rs10085433, rs10093425, rs10164711, rs10172694, rs1017585, rs10176060, rs10176073, rs10188745, rs10189720, rs10196515, rs1019731, rs10207668, rs10225606, rs10230949, rs10233251, rs10234981, rs1023569…
African trypanosomiasis	pathway	782	0.0404081	28/35	2.944e-17	355, 356, 2150, 2776, 3040, 3043, 3458, 3553, 3569, 3586, 3592, 3593, 3606, 3620, 3910, 4615, 5330, 5331, 5332, 5578, 5579, 5582, 6401, 7124, 7412, 8542, 23236, 169355								rs1003199, rs1003586, rs10089533, rs10099877, rs1010544, rs1013316, rs1014632, rs1022596, rs10255691, rs10263896, rs1030828, rs1040496, rs10451280, rs10458360, rs10485720, rs10485723, rs10485727, rs10485728, rs10491174, rs10491200, rs10492201, rs10493934, rs10493936, rs10499563, rs10504014, rs10509561, rs10512065, rs10512067, rs10512513, rs1055044, rs1076637, rs10780227, rs10781474, rs10784640, r…
Endometrial cancer	interaction, high	435	0.0406081	43/52	5.983e-27	207, 208, 572, 673, 1956, 2064, 2885, 2932, 3611, 5295, 5594, 5604, 5728, 7157, 8312, 8313, 8503, 10000, 23533								rs10037187, rs10040640, rs10043473, rs10056163, rs10064315, rs10070943, rs10071585, rs10075612, rs10078240, rs10244108, rs10244133, rs10256393, rs10281173, rs1034992, rs10430641, rs10487888, rs10488140, rs10488142, rs10509533, rs10514764, rs10515052, rs10515058, rs10515062, rs10515070, rs10515086, rs1076094, rs10788581, rs10803158, rs10803171, rs10805422, rs10805425, rs10899766, rs10927039, rs109…
Endocrine and other factor-regulated calcium reabsorption	pathway	1442	0.0410082	44/49	9.036e-31	112, 115, 160, 161, 163, 476, 477, 480, 481, 482, 483, 486, 490, 624, 793, 1175, 1211, 1213, 1759, 1785, 2099, 2776, 2778, 3816, 3817, 5330, 5331, 5332, 5567, 5568, 5578, 5579, 5582, 5613, 6546, 7421, 8218, 8766, 9365, 10059, 23236, 23439, 26052, 56302								rs1002671, rs1003617, rs10048831, rs1005077, rs1005213, rs10086980, rs10088137, rs10088826, rs1010544, rs10111402, rs1011731, rs1012311, rs10132489, rs1013316, rs10140368, rs10142830, rs10144552, rs1014632, rs10149714, rs10158235, rs10158839, rs1016379, rs10168228, rs10170610, rs10170699, rs10175048, rs10175239, rs10179528, rs10180845, rs10183045, rs10183585, rs10184755, rs10193285, rs10195970, r…
Shigellosis	interaction, ultra	165	0.0436087	38/62	1.684e-16	998, 9844, 10092, 10109, 81873								rs1016321, rs1017148, rs10171839, rs10224438, rs10238916, rs10239693, rs10255208, rs10256450, rs10257460, rs10267165, rs10268319, rs10274668, rs10277512, rs10279544, rs10282309, rs1035582, rs1035690, rs10488021, rs10488031, rs1051358, rs1078496, rs10917139, rs10917145, rs10917148, rs10917152, rs10951500, rs10986471, rs11761717, rs11767227, rs11769038, rs11973001, rs12532031, rs12673355, rs1270154…
Galactose metabolism	interaction, medium	199	0.0458092	14/27	8.951e-06	231, 2548, 2595, 2683, 3906, 3938, 6476, 8972, 57016								rs10113903, rs1015204, rs10232478, rs10263438, rs1038810, rs1042712, rs10518763, rs1065765, rs10758189, rs10758198, rs10783269, rs10783270, rs10813950, rs10813951, rs10813957, rs10813959, rs1086089, rs1086090, rs1086092, rs10971388, rs10971406, rs10971412, rs10971418, rs1150433, rs1158037, rs11706837, rs11709545, rs11712177, rs11713450, rs11764581, rs1186530, rs11923878, rs12152254, rs12186083, r…
Adipocytokine signaling pathway	pathway	1258	0.0462092	60/69	1.002e-39	32, 207, 208, 948, 1147, 1374, 1375, 2180, 2181, 2182, 2475, 2538, 3551, 3667, 3717, 3952, 3953, 4790, 4792, 4793, 4852, 5105, 5106, 5443, 5465, 5562, 5563, 5564, 5565, 5588, 5599, 5601, 5602, 5781, 5970, 6256, 6257, 6258, 6513, 6517, 6774, 7124, 7133, 7186, 8471, 8660, 9021, 9370, 10000, 10645, 10891, 23205, 23305, 51422, 51703, 57818, 79602, 81616, 84254, 126129								rs10001480, rs10007750, rs10010833, rs10020457, rs10021219, rs10024003, rs10026060, rs10029339, rs10032829, rs10032937, rs10033283, rs10033885, rs1003634, rs1005592, rs10062565, rs10074987, rs10074991, rs1010447, rs10116352, rs10118518, rs10119004, rs1012731, rs10128072, rs10132268, rs1014677, rs10147603, rs1015249, rs10158279, rs10158937, rs1016331, rs10179260, rs10187044, rs10189760, rs10195273…
Mineral absorption	pathway	753	0.0476095	43/51	1.22e-27	475, 476, 477, 480, 481, 482, 483, 486, 490, 1181, 1317, 1811, 2495, 2512, 3162, 3163, 4490, 4494, 4496, 4501, 4502, 4891, 6523, 6546, 6550, 6556, 7018, 7421, 7779, 9843, 10568, 23439, 26872, 30061, 54822, 55503, 79901, 94033, 113235, 115019, 140803, 261729, 340024								rs1002671, rs1003617, rs10048831, rs1005077, rs1005213, rs10055235, rs10055403, rs10060236, rs10080150, rs1012311, rs10168228, rs10170610, rs10170699, rs10175048, rs10175239, rs10179528, rs10180845, rs10183045, rs10183585, rs10184755, rs10193285, rs10195970, rs10199504, rs1020208, rs10205005, rs10224488, rs10240262, rs10250598, rs1025303, rs10270950, rs10275313, rs1033806, rs1040502, rs1046995, r…
Basal cell carcinoma	interaction, medium	746	0.0478096	37/55	4.424e-18	650, 652, 1857, 2735, 2736, 2737, 2932, 5727, 7157, 7472, 7473, 7474, 7475, 7476, 7478, 7479, 7480, 7481, 7482, 7483, 7484, 8312, 8313, 8643, 27148, 51384, 51684, 54361, 64399, 80326, 81029, 89780								rs10029738, rs1003876, rs10049173, rs10129157, rs10132541, rs10136885, rs10137772, rs10144925, rs10147611, rs10151226, rs10193725, rs10229523, rs10234444, rs10237371, rs10241082, rs10241688, rs10241947, rs10242164, rs10244735, rs10248949, rs10258186, rs10263647, rs10270906, rs10279985, rs1034992, rs1040479, rs10441105, rs10485704, rs10486727, rs10488181, rs10488187, rs10512248, rs10514764, rs1077…
Dopaminergic synapse	pathway	3827	0.0486097	108/131	4.503e-50	111, 207, 208, 406, 409, 468, 773, 774, 775, 776, 801, 805, 808, 810, 815, 816, 817, 818, 1312, 1385, 1386, 1432, 1644, 1812, 1813, 1814, 1816, 2353, 2770, 2771, 2773, 2774, 2775, 2776, 2778, 2782, 2786, 2787, 2788, 2791, 2793, 2890, 2891, 2892, 2893, 2903, 2904, 2932, 3708, 3709, 3710, 3760, 3762, 3763, 3765, 3798, 3799, 3800, 4128, 4129, 5330, 5331, 5332, 5500, 5501, 5515, 5518, 5519, 5520, 552…								rs10000610, rs10000775, rs10001480, rs10004211, rs10005635, rs10005711, rs10009286, rs10011455, rs10011961, rs10012684, rs10015062, rs10015110, rs10023113, rs10024003, rs10026060, rs10029339, rs10030362, rs10031040, rs10031159, rs10031554, rs10033283, rs10035262, rs10035289, rs10037715, rs10045463, rs10050608, rs10052016, rs10053602, rs1005546, rs1005549, rs10056328, rs10056782, rs10057481, rs100…
Alzheimer's disease	pathway	2524	0.0492098	112/167	7.163e-52	102, 317, 351, 355, 489, 498, 509, 517, 518, 539, 572, 637, 775, 776, 779, 801, 805, 808, 810, 823, 824, 836, 840, 841, 842, 1020, 1327, 1337, 1345, 1350, 1351, 2081, 2597, 2776, 2903, 2904, 2905, 2906, 2932, 3416, 3553, 3708, 3709, 3710, 4023, 4035, 4137, 4311, 4694, 4696, 4697, 4698, 4700, 4702, 4704, 4705, 4706, 4710, 4712, 4716, 4718, 4719, 4720, 4723, 4724, 4725, 4726, 4728, 4729, 4731, 4842…								rs10005129, rs10005711, rs10011961, rs10030362, rs10031159, rs10040791, rs10051603, rs1005549, rs10065919, rs1006737, rs1007573, rs10092898, rs1012586, rs10128881, rs10132599, rs1013548, rs10140990, rs10153674, rs10161032, rs10161275, rs10164229, rs10172635, rs10178101, rs10179642, rs10181407, rs10194429, rs10195102, rs10202772, rs1020410, rs10207413, rs10215108, rs10225194, rs1022596, rs1025192,…
Ribosome	characteristic interaction, medium	33	0.0494099	11/92	0.8533	3921, 6135, 6171, 6201, 6228, 6233, 6234, 7311, 9045, 28998								rs1009966, rs10501481, rs10799802, rs11129832, rs11233280, rs11233281, rs11707278, rs11714912, rs12084240, rs13263962, rs1472401, rs1689512, rs1768158, rs1864480, rs1908920, rs2039845, rs2276871, rs4464383, rs4703879, rs4808137, rs4850007, rs4870730, rs510621, rs515495, rs558490, rs571479, rs631312, rs6545480, rs6806372, rs7005391, rs862242, rs862245, rs9968170

## Sheet: P-value filter 1.0E-3
Pathway	Analysis method	No of SNPs	P-value	PW Gene count	PW Enrichment p-value	Genes	SNPs
Allograft rejection	interaction, ultra	283	<=1.0E-06	30/39	3.314e-21	940, 941, 942, 958, 959, 3105, 3106, 3107, 3108, 3109, 3111, 3112, 3113, 3115, 3118, 3119, 3122, 3133, 3134, 3135, 3558, 3565, 3586, 3592, 3593, 7124								rs1003199, rs10174652, rs10193976, rs1044429, rs10490573, rs1050391, rs1059174, rs1077433, rs10866712, rs11119447, rs11689629, rs11926233, rs11928737, rs12012220, rs12191230, rs12556784, rs12613538, rs12635350, rs1264563, rs13032082, rs13032680, rs13064589, rs1354162, rs1366302, rs1512971, rs154982, rs1554286, rs1569723, rs1610593, rs1610742, rs1611381, rs1611388, rs1611635, rs1611637, rs1611701,…
Antigen processing and presentation	interaction, ultra	259	<=1.0E-06	42/78	5.63e-20	567, 920, 925, 926, 972, 3105, 3106, 3107, 3108, 3109, 3111, 3112, 3113, 3115, 3118, 3119, 3122, 3133, 3134, 3135, 3304, 3805, 3806, 3809, 3821, 3824, 5721, 5994, 7124, 8302								rs1005834, rs1044429, rs1050391, rs1055141, rs1059174, rs10734826, rs10734827, rs1075835, rs1075836, rs1075838, rs10772285, rs1077433, rs10774450, rs10845089, rs10849517, rs11053712, rs11053720, rs11053751, rs11053839, rs11084372, rs12191230, rs12370398, rs12520101, rs1264563, rs13023213, rs1322751, rs13409176, rs13409196, rs1374998, rs1398130, rs1398132, rs1515950, rs154982, rs1571320, rs1606266…
Asthma	interaction, ultra	118	<=1.0E-06	24/31	2.505e-17	958, 959, 2205, 2206, 2207, 3108, 3109, 3111, 3112, 3113, 3115, 3118, 3119, 3122, 3562, 3565, 3578, 3586, 3596, 5553, 6037, 7124								rs1044429, rs10489849, rs1050391, rs10896615, rs11119447, rs11230161, rs12012220, rs12119226, rs12135788, rs12191230, rs12556784, rs12656759, rs1303621, rs154982, rs1554286, rs1569723, rs16870880, rs17132324, rs17169344, rs17169348, rs17254457, rs17330906, rs175737, rs176248, rs17666424, rs1799964, rs181781, rs188245, rs1883834, rs1883835, rs20541, rs2069757, rs2070121, rs2071474, rs2116264, rs21…
Autoimmune thyroid disease	interaction, ultra	307	<=1.0E-06	42/54	1.557e-29	940, 941, 942, 958, 959, 1081, 1493, 3105, 3106, 3107, 3108, 3109, 3111, 3112, 3113, 3115, 3118, 3119, 3122, 3133, 3134, 3135, 3439, 3440, 3441, 3442, 3443, 3444, 3445, 3447, 3448, 3449, 3451, 3452, 3558, 3565, 3586, 7252								rs10116540, rs10116615, rs10119678, rs10174652, rs10179639, rs10193976, rs1044429, rs10490573, rs1050391, rs1059174, rs10757219, rs1077433, rs10811497, rs10811519, rs10811523, rs10811525, rs10811527, rs10964878, rs10964882, rs10964930, rs10964981, rs10964985, rs11119447, rs11571292, rs11571293, rs11571304, rs11689629, rs12012220, rs12191230, rs12467195, rs12556784, rs12613538, rs1264563, rs130320…
Cell adhesion molecules (CAMs)	interaction, high	3264	<=1.0E-06	99/136	2.497e-63	214, 914, 920, 925, 926, 933, 940, 941, 942, 947, 958, 959, 965, 1272, 1364, 1365, 1462, 1493, 3105, 3106, 3107, 3108, 3109, 3111, 3112, 3113, 3115, 3118, 3119, 3122, 3133, 3134, 3135, 3655, 3676, 3680, 3683, 3684, 4099, 4267, 4359, 4684, 4685, 4756, 4897, 5010, 5175, 5788, 5792, 5797, 5818, 5819, 6401, 6402, 6403, 6404, 6614, 6693, 6900, 7412, 9019, 9071, 9073, 9074, 9075, 9076, 10666, 10686, 23…								rs1000625, rs1001162, rs1002715, rs10045126, rs10047413, rs10049325, rs1005388, rs1005834, rs10059489, rs1006826, rs1006832, rs1006833, rs1007304, rs1007369, rs1007530, rs10081247, rs10082977, rs1008434, rs10084595, rs10085952, rs1009897, rs10099072, rs10110591, rs10114060, rs10118693, rs10121158, rs10122089, rs10122509, rs10127961, rs1013416, rs1015020, rs1015665, rs1015932, rs1016188, rs1016930…
Epstein-Barr virus infection	interaction, ultra	616	<=1.0E-06	36/204	0.9323	683, 952, 958, 965, 2208, 3105, 3106, 3107, 3113, 3115, 3118, 3119, 3122, 3133, 3134, 3135, 3304, 3586, 3587, 3588, 3683, 3716, 3718, 5714, 5757, 6693, 6885, 7128, 7297, 7514, 8021, 10622, 11317, 23533, 26993, 55718								rs10016073, rs10019008, rs1011170, rs1014573, rs10166046, rs10167875, rs1020322, rs10204481, rs1040817, rs1040818, rs10455175, rs10485365, rs10485371, rs10485404, rs10488968, rs10498972, rs10498974, rs10498977, rs10498978, rs10498982, rs10499198, rs1050567, rs1058867, rs1059174, rs1077433, rs10806443, rs10806445, rs10854364, rs10871449, rs10889503, rs10889504, rs10924102, rs10924103, rs10944485, …
Graft-versus-host disease	interaction, ultra	299	<=1.0E-06	28/43	9.047e-17	940, 941, 942, 3105, 3106, 3107, 3108, 3109, 3111, 3112, 3113, 3115, 3118, 3119, 3122, 3133, 3134, 3135, 3552, 3553, 3558, 3569, 3821, 3824, 7124								rs10174652, rs10193976, rs10255691, rs10263896, rs1044429, rs10490573, rs10499563, rs1050391, rs1059174, rs10734826, rs10734827, rs10772285, rs1077433, rs10845089, rs10950917, rs10950919, rs11053712, rs11053720, rs11053751, rs11053839, rs1122913, rs11677416, rs11680809, rs11689629, rs12191230, rs12370398, rs12537614, rs12537965, rs12613538, rs1264563, rs12673996, rs13032082, rs13032680, rs1306458…
Herpes simplex infection	interaction, ultra	868	<=1.0E-06	62/188	9.074e-05	718, 727, 972, 1616, 2969, 3105, 3106, 3107, 3108, 3109, 3111, 3112, 3113, 3115, 3118, 3119, 3122, 3133, 3134, 3135, 3150, 3439, 3440, 3441, 3442, 3443, 3444, 3445, 3447, 3448, 3449, 3451, 3452, 3454, 3455, 3456, 3459, 3460, 3553, 3569, 3592, 3593, 3716, 5818, 5819, 6429, 6430, 6431, 6885, 7124, 7297, 8683, 8740, 8764, 9569, 10929, 54205, 55998, 57506, 112950, 148022, 439996								rs1003199, rs1007369, rs1007530, rs1011170, rs10116271, rs10116540, rs10116615, rs10119678, rs1014573, rs1020322, rs10255691, rs10263896, rs10276962, rs1040817, rs1040818, rs1044429, rs10444338, rs10455175, rs10485365, rs10485371, rs10485404, rs10498972, rs10498974, rs10498977, rs10498978, rs10498982, rs10499563, rs1050391, rs10509572, rs1059174, rs10733650, rs10739585, rs10750152, rs10750161, rs…
HTLV-I infection	interaction, ultra	527	<=1.0E-06	47/268	0.9592	915, 916, 958, 3105, 3106, 3107, 3108, 3109, 3111, 3112, 3113, 3115, 3118, 3119, 3122, 3133, 3134, 3135, 3554, 3558, 3560, 3569, 3683, 3716, 3718, 4055, 5155, 5156, 5159, 5423, 5424, 7015, 7124, 7412, 7514, 7850, 8850, 9232, 10714, 23373, 23533, 29945, 64682, 64784, 94241, 200186, 246184								rs10018583, rs10086541, rs10093594, rs10098453, rs10167875, rs10178648, rs10255691, rs10263896, rs1044429, rs10488849, rs10493934, rs10493936, rs10499563, rs1050391, rs1050567, rs10520692, rs1055044, rs1059174, rs1077433, rs10793091, rs10793092, rs10852133, rs10866417, rs10875333, rs10889503, rs10889504, rs10899024, rs10908557, rs10950917, rs10950919, rs10956932, rs1104880, rs11064153, rs11089825…
Intestinal immune network for IgA production	interaction, ultra	301	<=1.0E-06	35/49	1.059e-22	608, 940, 941, 942, 958, 959, 3108, 3109, 3111, 3112, 3113, 3115, 3118, 3119, 3122, 3558, 3565, 3569, 3586, 4055, 5284, 10673, 23308, 23495, 29851, 57379								rs10172481, rs10174652, rs10180136, rs10180781, rs10193976, rs10255691, rs10263896, rs1044429, rs10490573, rs10499563, rs1050391, rs10770847, rs10770856, rs10841875, rs10932036, rs10932038, rs10932047, rs10932049, rs10932053, rs10932058, rs10950917, rs10950919, rs11064153, rs11069734, rs11119447, rs1122913, rs11571300, rs11618877, rs11656859, rs11689629, rs11690070, rs11884257, rs12012220, rs1210…
Phagosome	interaction, ultra	622	<=1.0E-06	90/156	1.193e-44	537, 718, 948, 949, 1535, 1783, 2204, 2212, 3105, 3106, 3107, 3108, 3109, 3111, 3112, 3113, 3115, 3118, 3119, 3122, 3133, 3134, 3135, 3673, 3684, 3920, 4074, 4153, 4973, 6441, 7037, 7278, 10332, 10952, 22925, 23480, 29927, 30835, 51143, 53407, 55176, 64581, 78989, 81035								rs1000579, rs10009773, rs1006487, rs1009438, rs10115446, rs10121003, rs10196882, rs10210631, rs10212131, rs10215617, rs10238349, rs10244229, rs1030656, rs1044429, rs10492522, rs10494355, rs1050391, rs10516164, rs10516165, rs1053403, rs1059174, rs10760689, rs10773111, rs1077433, rs1078066, rs10788338, rs10819684, rs10824381, rs10824779, rs10824784, rs10845053, rs10846691, rs10846733, rs10929965, r…
Staphylococcus aureus infection	interaction, ultra	166	<=1.0E-06	23/56	1.169e-08	717, 718, 727, 728, 2204, 2212, 3108, 3109, 3111, 3112, 3113, 3115, 3118, 3119, 3122, 3586, 3683, 3684, 4153, 6403, 6404								rs10116271, rs1044429, rs10494355, rs1050391, rs10733650, rs10739585, rs10760135, rs10800462, rs10824381, rs10824779, rs10824784, rs10853782, rs10919203, rs10985112, rs10985126, rs10985127, rs11002340, rs11003040, rs11003084, rs11003114, rs11114011, rs11119447, rs11150610, rs11569501, rs11569507, rs11569511, rs11569536, rs11569538, rs11598427, rs11672983, rs11673207, rs1179766, rs1194659, rs11946…
Systemic lupus erythematosus	interaction, ultra	237	<=1.0E-06	53/138	1.565e-16	717, 718, 727, 940, 941, 942, 958, 959, 2212, 3108, 3109, 3111, 3112, 3113, 3115, 3118, 3119, 3122, 3586, 6738, 7124, 8332, 8335, 8344, 8347, 8353, 8355, 8358, 8360, 8364, 8365, 8367, 8968, 286436, 440093								rs10116271, rs10174652, rs10193976, rs1044429, rs10484434, rs10484435, rs10490573, rs10494355, rs1050391, rs10506080, rs10733650, rs10739585, rs10743769, rs10760135, rs10801173, rs10844025, rs10844055, rs10946813, rs10985112, rs10985126, rs10985127, rs11051588, rs11051643, rs11051695, rs11119447, rs1150966, rs1150990, rs11569501, rs11569507, rs11569511, rs11569536, rs11569538, rs11611197, rs11689…
Tumor viruses and cancer	pathway	2393	<=1.0E-06	155/207	9.292e-61	81, 87, 88, 89, 468, 572, 578, 595, 718, 836, 841, 890, 894, 896, 898, 983, 991, 998, 1017, 1019, 1021, 1026, 1027, 1029, 1111, 1232, 1233, 1234, 1237, 1385, 1386, 1387, 1654, 1739, 1959, 1960, 2033, 2885, 2934, 2957, 2958, 2959, 2960, 2961, 2965, 2967, 2968, 3066, 3105, 3106, 3107, 3133, 3134, 3135, 3249, 3516, 3572, 3716, 3718, 3725, 3845, 4055, 4067, 4193, 4790, 4792, 4893, 5290, 5291, 5293, 5…								rs10008046, rs1002169, rs1002170, rs10033468, rs10037187, rs1003827, rs10040640, rs10043473, rs10044080, rs10045084, rs10056163, rs10059243, rs10064315, rs10070943, rs10071585, rs10075612, rs10078240, rs1008531, rs10089762, rs1009145, rs10100561, rs10104039, rs1011185, rs10114465, rs10114624, rs10118357, rs10132268, rs10133111, rs10138608, rs10141794, rs10144464, rs1014638, rs10147603, rs10150596…
Type I diabetes mellitus	interaction, ultra	321	<=1.0E-06	29/45	3.87e-17	940, 941, 942, 1363, 3105, 3106, 3107, 3108, 3109, 3111, 3112, 3113, 3115, 3118, 3119, 3122, 3133, 3134, 3135, 3552, 3553, 3558, 3592, 3593, 7124								rs1003199, rs10050033, rs10174652, rs10193976, rs1044429, rs10490573, rs1050391, rs10517845, rs10517846, rs1059174, rs1077433, rs10866712, rs11677416, rs11680809, rs11689629, rs11724900, rs11728234, rs11728337, rs11732583, rs11926233, rs11928737, rs11940401, rs12191230, rs1246924, rs12613538, rs12635350, rs12642989, rs1264563, rs13032082, rs13032680, rs13064589, rs13102614, rs13109800, rs13111857…
Viral myocarditis	interaction, ultra	290	<=1.0E-06	48/72	1.725e-28	637, 857, 940, 941, 942, 958, 959, 1525, 1605, 3105, 3106, 3107, 3108, 3109, 3111, 3112, 3113, 3115, 3118, 3119, 3122, 3133, 3134, 3135, 3683, 6442, 54205								rs10174652, rs10193976, rs10227696, rs10276962, rs1044429, rs10490573, rs1049334, rs1050088, rs1050391, rs1059174, rs1077433, rs11689629, rs11911177, rs11971170, rs12012220, rs12100401, rs12191230, rs12451943, rs12556784, rs12613538, rs1264563, rs12700582, rs13032082, rs13032680, rs13064589, rs1354162, rs154982, rs1569723, rs1610593, rs1610742, rs1611381, rs1611388, rs1611635, rs1611637, rs161170…
Influenza A	pathway	1882	0.0002	143/176	2.795e-103	60, 71, 103, 207, 208, 293, 355, 356, 834, 842, 1386, 1387, 1432, 2033, 2224, 2932, 3108, 3109, 3111, 3112, 3113, 3115, 3118, 3119, 3122, 3267, 3304, 3306, 3312, 3337, 3439, 3440, 3441, 3442, 3443, 3444, 3445, 3447, 3448, 3449, 3451, 3452, 3454, 3455, 3456, 3458, 3459, 3460, 3551, 3552, 3553, 3569, 3576, 3592, 3593, 3606, 3716, 3717, 3725, 3836, 4261, 4599, 4615, 4790, 4792, 4793, 4928, 4938, 493…								rs10001480, rs10024003, rs10026060, rs10029339, rs1003199, rs10033283, rs10037187, rs10040640, rs10040756, rs10043473, rs10048076, rs10056163, rs10059571, rs10064315, rs10070943, rs10071585, rs10075612, rs10078240, rs10102276, rs1010544, rs10111172, rs10116352, rs10116540, rs10116615, rs10119004, rs10119678, rs10132268, rs1013316, rs1013996, rs1014632, rs10147603, rs10151495, rs10154090, rs101593…
Natural killer cell mediated cytotoxicity	interaction, ultra	418	0.0002	104/137	1.222e-69	637, 673, 919, 962, 2207, 3105, 3106, 3107, 3133, 3135, 3439, 3440, 3441, 3442, 3443, 3444, 3445, 3447, 3448, 3449, 3451, 3452, 3454, 3455, 3456, 3459, 3460, 3683, 3805, 3806, 3809, 3821, 3824, 4277, 7124, 8743, 8793, 8794, 9436, 22914, 23533, 27040, 51744, 79465, 80328, 80329, 135250, 154064, 259197, 353091, 100507436, 100528032								rs10102276, rs10111172, rs10116540, rs10116615, rs10119678, rs10244133, rs10281173, rs10457852, rs10487888, rs10734826, rs10734827, rs10752639, rs10757178, rs10757181, rs10757219, rs10772285, rs1077433, rs10811497, rs10811519, rs10811523, rs10811525, rs10811527, rs10845089, rs10908805, rs10918702, rs10964856, rs10964878, rs10964882, rs10964930, rs10964981, rs10964985, rs11053712, rs11053720, rs11…
Tuberculosis	pathway	1849	0.0004	147/182	1.839e-105	207, 208, 317, 533, 535, 537, 572, 596, 637, 718, 801, 805, 808, 810, 815, 816, 817, 818, 820, 836, 841, 842, 843, 929, 972, 1051, 1054, 1263, 1378, 1385, 1387, 1432, 1509, 1520, 2033, 2207, 2212, 3108, 3109, 3111, 3112, 3113, 3115, 3118, 3119, 3122, 3313, 3329, 3439, 3440, 3441, 3442, 3443, 3444, 3445, 3447, 3448, 3449, 3451, 3452, 3456, 3458, 3459, 3460, 3552, 3553, 3569, 3586, 3587, 3588, 3592…								rs10000775, rs10001480, rs10005635, rs10005711, rs10009286, rs10011961, rs10012684, rs10015062, rs10015110, rs10023113, rs10024003, rs10026060, rs10029339, rs10030362, rs10031040, rs10031159, rs1003199, rs10033283, rs10048076, rs10048945, rs10050608, rs10066581, rs1007573, rs10083989, rs10087008, rs10103760, rs10106118, rs10113505, rs10114465, rs10114624, rs10116352, rs10116540, rs10116615, rs101…
Acute myeloid leukemia	interaction, medium	692	0.0006	46/58	6.413e-33	207, 208, 572, 595, 673, 861, 1147, 2322, 2475, 2885, 3551, 3815, 3845, 4790, 4893, 5292, 5295, 5594, 5604, 6198, 6199, 6654, 6655, 6774, 6776, 6777, 7704, 8503, 8900, 10000, 23533								rs10037187, rs10040640, rs10043473, rs10056163, rs10064315, rs1006639, rs10070943, rs10071585, rs10075612, rs10078240, rs1010447, rs1011185, rs10145260, rs1015602, rs10204958, rs10244133, rs1026916, rs10281173, rs1033335, rs10434440, rs10460712, rs10483600, rs10487888, rs10505975, rs10505980, rs10514840, rs10515052, rs10515058, rs10515062, rs10515070, rs10515086, rs1053005, rs1057079, rs1064261, …
Butanoate metabolism	characteristic	34	0.0006	4/30	0.454	65985, 79944								rs10744193, rs10773145, rs10846855, rs10846858, rs11058026, rs11058118, rs11058119, rs11058129, rs11058132, rs12369591, rs12432105, rs12578446, rs12578774, rs4765021, rs4765036, rs4901000, rs4901008, rs550677, rs551601, rs6488983, rs7134305, rs7294703, rs7306617, rs7307700, rs7311550, rs7311951, rs737077, rs7953077, rs7970937, rs7972260, rs8013174, rs8013289, rs879993, rs910641
Leishmaniasis	pathway	1107	0.0008	55/73	5.33e-37	718, 1378, 1432, 1535, 2212, 2353, 3108, 3109, 3111, 3112, 3113, 3115, 3118, 3119, 3122, 3458, 3459, 3460, 3552, 3553, 3565, 3586, 3592, 3593, 3654, 3676, 3684, 3688, 3689, 3716, 3717, 3725, 4615, 4688, 4689, 4790, 4792, 4793, 4843, 5579, 5594, 5603, 5743, 5970, 6772, 6885, 7042, 7043, 7097, 7099, 7124, 7189, 10454, 23118, 51135								rs1003199, rs1011170, rs10116352, rs10119004, rs10129564, rs10132268, rs10132979, rs1013316, rs10133192, rs10135572, rs1014573, rs1014632, rs10147603, rs10159308, rs10199181, rs1020322, rs10205700, rs1028593, rs1038034, rs1040817, rs1040818, rs10429953, rs1044429, rs10455175, rs1046864, rs10482751, rs10482791, rs10482795, rs10482796, rs10485365, rs10485371, rs10485404, rs10492201, rs10494355, rs1…
Pantothenate and CoA biosynthesis	characteristic	78	0.0008	4/17	0.0839	8875, 8876, 60496								rs10502066, rs10502069, rs10502072, rs10895910, rs10895932, rs10895951, rs10895956, rs10895974, rs11154695, rs11211827, rs11211833, rs11226981, rs11226990, rs11227059, rs11227102, rs11227105, rs12274945, rs12284877, rs12285411, rs12290638, rs1626632, rs17105612, rs17105704, rs17105807, rs17105823, rs17561867, rs17562341, rs17562446, rs1793072, rs1793078, rs1893854, rs1938621, rs1940763, rs1940765…
Measles	interaction, medium	1829	0.0010002	115/134	1.565e-88	103, 207, 208, 355, 356, 595, 868, 894, 896, 898, 915, 916, 940, 1017, 1019, 1021, 1147, 1457, 1459, 1796, 2534, 2932, 3304, 3306, 3312, 3439, 3440, 3441, 3442, 3443, 3444, 3445, 3447, 3448, 3449, 3451, 3452, 3454, 3455, 3456, 3458, 3459, 3460, 3552, 3553, 3558, 3559, 3560, 3565, 3569, 3592, 3593, 3596, 3654, 3716, 3717, 3718, 4068, 4599, 4615, 4790, 4792, 4793, 4938, 4939, 4940, 5295, 5588, 5610…								rs1003199, rs10037187, rs1003827, rs10040640, rs10043473, rs10056163, rs10064315, rs10070943, rs10071585, rs10075612, rs10078240, rs10102276, rs10111172, rs1011170, rs10116352, rs10116540, rs10116615, rs10119004, rs10119678, rs10132268, rs1014573, rs10147603, rs10151495, rs10168354, rs10174652, rs10193976, rs10194748, rs10199181, rs1020322, rs10203484, rs10208470, rs1022649, rs10230949, rs1023498…
Bacterial invasion of epithelial cells	interaction, high	637	0.00120024	50/71	2.128e-31	857, 858, 859, 867, 868, 998, 1398, 1399, 2335, 2549, 3611, 3678, 5295, 6714, 8503, 9844, 10092, 10109, 23533, 23624, 25759, 26084, 53358, 81873, 399694								rs10037187, rs10040640, rs10043473, rs10056163, rs10064315, rs10070943, rs10071585, rs10075612, rs1007662, rs10078240, rs1016321, rs1017148, rs10171839, rs10172425, rs10199059, rs10201850, rs10202483, rs10209954, rs10224438, rs10227696, rs10228039, rs10238916, rs10239692, rs10239693, rs10255208, rs10256450, rs10257460, rs10267165, rs10268319, rs10274668, rs10277512, rs10279544, rs10282309, rs1035…
Jak-STAT signaling pathway	pathway	2589	0.00120024	136/155	1.519e-107	207, 208, 595, 598, 867, 868, 894, 896, 1154, 1271, 1387, 1437, 1439, 1440, 1441, 1489, 2033, 2056, 2057, 2688, 2689, 2690, 2885, 3439, 3440, 3441, 3442, 3443, 3444, 3445, 3447, 3448, 3449, 3451, 3452, 3454, 3455, 3456, 3458, 3459, 3460, 3467, 3558, 3559, 3560, 3562, 3565, 3566, 3567, 3568, 3569, 3570, 3572, 3574, 3575, 3578, 3586, 3587, 3588, 3592, 3593, 3594, 3595, 3596, 3597, 3598, 3600, 3716,…								rs10001582, rs1000769, rs10017471, rs10018731, rs10022682, rs1002655, rs1002656, rs10029753, rs1003199, rs10036224, rs10037187, rs10038062, rs10040640, rs10043473, rs10044080, rs10044838, rs10045084, rs1005017, rs10050597, rs10050889, rs10053847, rs10055279, rs10056163, rs10056553, rs10057637, rs10059243, rs10064191, rs10064315, rs10066764, rs10070418, rs10070943, rs10071384, rs10071585, rs100755…
Protein digestion and absorption	interaction, ultra	217	0.00120024	49/81	3.405e-26	486, 1291, 1292, 1293, 1357, 1358, 1359, 1360, 1361, 1504, 2006, 3783, 4311, 6519, 6520, 8645, 10008, 59272, 131873, 340024, 643834								rs10060236, rs10170582, rs10172321, rs10178599, rs10194161, rs10194251, rs1025192, rs10263705, rs10456468, rs10513338, rs10513468, rs10513469, rs1059502, rs10793085, rs10803657, rs10808242, rs10898989, rs10929217, rs11089042, rs11133652, rs11133684, rs1114097, rs11216567, rs11230633, rs11236119, rs11602340, rs11673595, rs11690358, rs11712763, rs11883572, rs11919465, rs11919702, rs11923817, rs1192…
Glioma	interaction, medium	1118	0.00140028	58/65	3.44e-47	207, 208, 595, 673, 801, 805, 808, 810, 815, 816, 817, 818, 1019, 1021, 1956, 2475, 2885, 3479, 3480, 3845, 4893, 5155, 5156, 5159, 5295, 5335, 5336, 5578, 5579, 5582, 5594, 5604, 5728, 6654, 6655, 7039, 7157, 8503, 10000, 23533, 25759, 51806, 53358, 399694								rs10000775, rs10005635, rs10009286, rs10012684, rs10015062, rs10015110, rs10023113, rs10031040, rs10037187, rs1003827, rs10040640, rs10043473, rs10050608, rs10056163, rs10064315, rs10066581, rs10070943, rs10071585, rs10075612, rs1007662, rs10078240, rs10082812, rs1010447, rs1010544, rs1011185, rs10132599, rs1013316, rs10145260, rs1014632, rs10153674, rs10172635, rs1019731, rs10204958, rs10230949,…
Cytokine-cytokine receptor interaction	pathway	3899	0.00160032	216/265	2.785e-157	90, 91, 92, 93, 355, 356, 608, 643, 650, 655, 657, 658, 659, 943, 944, 958, 959, 970, 1230, 1232, 1233, 1234, 1235, 1236, 1237, 1271, 1435, 1436, 1437, 1439, 1440, 1441, 1489, 1524, 1896, 1950, 1956, 2056, 2057, 2321, 2322, 2324, 2688, 2689, 2690, 2829, 2919, 2920, 3082, 3439, 3440, 3441, 3442, 3443, 3444, 3445, 3447, 3448, 3449, 3451, 3452, 3454, 3455, 3456, 3458, 3459, 3460, 3467, 3552, 3553, 3…								rs10000203, rs10000241, rs10005096, rs1000515, rs10005450, rs10006293, rs10006360, rs10006747, rs10008126, rs10012879, rs10016230, rs10017471, rs10017970, rs10018731, rs10018945, rs1002084, rs10022682, rs10023994, rs1002655, rs1002656, rs10027656, rs10027875, rs10029166, rs10029654, rs1003199, rs10033375, rs10036224, rs10038062, rs10038760, rs10044080, rs10044838, rs10045084, rs10049681, rs100500…
Pathways in cancer	interaction, high	3626	0.00160032	220/327	2.027e-129	25, 207, 208, 330, 331, 332, 354, 355, 572, 596, 598, 637, 673, 675, 861, 867, 868, 998, 1017, 1019, 1021, 1147, 1398, 1399, 1436, 1441, 1612, 1630, 1956, 2034, 2064, 2246, 2247, 2248, 2249, 2250, 2251, 2252, 2253, 2254, 2255, 2257, 2258, 2259, 2260, 2263, 2322, 2335, 2475, 2735, 2736, 2737, 2885, 2932, 3066, 3082, 3091, 3479, 3480, 3551, 3569, 3576, 3655, 3673, 3675, 3716, 3815, 4254, 4312, 4790…								rs10001480, rs10006293, rs10006747, rs10016658, rs10024003, rs10025495, rs10026060, rs1002655, rs1002656, rs10029166, rs10029339, rs10029738, rs10033283, rs10037187, rs1003827, rs1003876, rs10040640, rs10043473, rs10045029, rs1004720, rs10049776, rs10056163, rs10062952, rs10064315, rs10064637, rs10065728, rs1006639, rs10068476, rs10070943, rs10071585, rs10075612, rs10077895, rs10078240, rs1008281…
Small cell lung cancer	interaction, high	528	0.00160032	72/85	7.86e-55	207, 208, 330, 331, 596, 598, 1017, 1019, 1021, 1147, 2335, 3551, 3655, 3673, 3675, 4790, 4792, 5295, 5728, 7157, 7185, 8503, 10000, 23533, 54205, 79444, 112401								rs10037187, rs1003827, rs10040640, rs10043473, rs10056163, rs10064315, rs10070943, rs10071585, rs10075612, rs10078240, rs10118357, rs10132268, rs10147603, rs1015260, rs10172425, rs10199059, rs10201850, rs10202483, rs10209954, rs10230949, rs10234981, rs10269570, rs10269774, rs10276962, rs1028593, rs10430641, rs10432530, rs10435256, rs10488529, rs10498037, rs10498039, rs10501999, rs10503078, rs1050…
Toxoplasmosis	pathway	2312	0.00160032	112/133	2.552e-84	207, 208, 240, 330, 331, 572, 596, 598, 836, 841, 842, 958, 959, 1147, 1234, 1432, 2770, 2771, 2773, 2775, 3108, 3109, 3111, 3112, 3113, 3115, 3118, 3119, 3122, 3304, 3306, 3312, 3458, 3459, 3460, 3551, 3586, 3587, 3588, 3592, 3593, 3654, 3655, 3688, 3716, 3717, 3908, 3909, 3910, 3911, 3912, 3914, 3915, 3918, 3949, 4261, 4615, 4790, 4792, 4793, 4843, 5163, 5290, 5291, 5293, 5294, 5295, 5319, 5320…								rs10001480, rs10024003, rs10026060, rs10029339, rs1003199, rs10033283, rs10037187, rs10040640, rs10043473, rs10048076, rs10056163, rs10064315, rs10070943, rs10071585, rs10075612, rs10078240, rs1009588, rs1011170, rs10116352, rs10119004, rs10132268, rs1013996, rs1014573, rs10147603, rs10151495, rs1015846, rs10174809, rs1018378, rs10199181, rs10201129, rs1020322, rs10214572, rs10226981, rs10229737,…
Carbohydrate digestion and absorption	interaction, medium	658	0.00180036	37/44	1.759e-28	207, 208, 276, 279, 280, 486, 3938, 5295, 5330, 5579, 6476, 6523, 8503, 8972, 10000, 23533, 80834, 346562								rs10037187, rs10040640, rs10043473, rs10056163, rs10064315, rs10070943, rs10071585, rs10075612, rs10078240, rs1013316, rs1014632, rs1015204, rs1038810, rs1042712, rs10494003, rs10494011, rs10494043, rs10499849, rs10499850, rs10515052, rs10515058, rs10515062, rs10515070, rs10515086, rs10748478, rs10748518, rs10748519, rs10785739, rs10785758, rs10785759, rs10785764, rs10803158, rs10803171, rs108054…
Insulin signaling pathway	pathway	2060	0.00180036	113/138	2.374e-82	31, 32, 207, 208, 369, 572, 673, 801, 805, 808, 810, 867, 868, 1398, 1399, 1977, 2203, 2308, 2319, 2475, 2538, 2645, 2885, 2889, 2932, 2998, 3098, 3099, 3101, 3551, 3643, 3667, 3845, 4893, 5105, 5106, 5139, 5140, 5255, 5256, 5257, 5290, 5291, 5293, 5294, 5295, 5500, 5501, 5506, 5507, 5562, 5563, 5564, 5565, 5567, 5568, 5573, 5576, 5577, 5584, 5590, 5594, 5599, 5601, 5602, 5604, 5613, 5770, 5792, …								rs10001480, rs10007750, rs10010833, rs1001745, rs10020457, rs10024003, rs10026060, rs10029339, rs1003189, rs10032829, rs10033283, rs10037187, rs10040640, rs10043473, rs10056163, rs10062565, rs10064315, rs10070943, rs10071585, rs10074991, rs10075612, rs1007662, rs10078240, rs10091799, rs1010447, rs10109698, rs1011185, rs10132049, rs10132599, rs10145260, rs1014677, rs10153674, rs10161196, rs1016124…
Cholinergic synapse	pathway	3439	0.0020004	93/113	3.779e-43	107, 108, 109, 111, 112, 113, 114, 115, 207, 208, 468, 596, 773, 774, 775, 776, 779, 814, 815, 816, 817, 818, 1103, 1128, 1129, 1131, 1133, 1136, 1137, 1139, 1143, 1385, 2353, 2534, 2767, 2770, 2771, 2773, 2775, 2776, 2782, 2786, 2787, 2788, 2791, 2793, 3708, 3709, 3710, 3717, 3759, 3760, 3761, 3763, 3768, 3784, 3785, 3786, 3845, 4893, 5290, 5291, 5293, 5294, 5295, 5330, 5331, 5332, 5567, 5568, 5…								rs10000775, rs1000173, rs10005635, rs10009286, rs10012684, rs10015062, rs10015110, rs1001953, rs10023113, rs10031040, rs10035541, rs10036787, rs10037187, rs10040249, rs10040640, rs10043473, rs10050608, rs10053728, rs1005546, rs10056163, rs10063966, rs10064315, rs10066581, rs1006737, rs10068942, rs10070943, rs10071585, rs10075612, rs10078240, rs10083886, rs1008454, rs10087741, rs10090173, rs100909…
Endocytosis	interaction, ultra	621	0.00220044	77/204	8.162e-23	857, 858, 859, 998, 1436, 2060, 2263, 2264, 2321, 2348, 2352, 3105, 3106, 3107, 3133, 3134, 3135, 3304, 3560, 3791, 3815, 4914, 5156, 7037, 7251, 9135, 9727, 51028, 51534, 51652, 84440, 89853, 390243								rs10050046, rs10081624, rs1010101, rs10227696, rs10228039, rs10239692, rs1036940, rs10434440, rs10488849, rs10490800, rs10491513, rs1049334, rs10500062, rs10510083, rs10510085, rs10510086, rs1059174, rs1065483, rs10749418, rs10760419, rs10760430, rs1077433, rs1078806, rs10788134, rs10788178, rs10788183, rs10819136, rs10819146, rs10866417, rs10886868, rs10886885, rs1089425, rs10898823, rs10908521,…
Tight junction	interaction, medium	2514	0.00220044	91/133	1.826e-54	81, 87, 88, 89, 207, 208, 998, 1019, 1364, 1365, 1457, 1459, 2017, 2770, 2771, 2773, 3059, 3845, 3993, 4301, 4620, 4633, 4893, 5010, 5515, 5518, 5519, 5520, 5521, 5522, 5578, 5579, 5580, 5581, 5582, 5583, 5584, 5588, 5590, 5728, 5865, 6709, 6714, 7082, 7525, 8189, 8573, 8777, 9071, 9073, 9074, 9075, 9076, 9223, 9414, 9863, 10000, 10207, 10627, 10686, 22800, 22808, 23562, 26285, 29895, 50848, 5120…								rs1001162, rs1001877, rs10037715, rs10056782, rs10061370, rs10076854, rs1008434, rs10085711, rs10085952, rs1008974, rs1008975, rs1009145, rs10099072, rs1010544, rs10110591, rs1011185, rs10115052, rs1011531, rs10121700, rs10122431, rs10122932, rs10127438, rs1013316, rs10134093, rs1013571, rs10141794, rs1014632, rs1014797, rs10159479, rs1016553, rs10166692, rs10167883, rs1016930, rs10179954, rs1018…
RNA transport	characteristic interaction, medium	220	0.00260052	57/153	5.814e-17	1207, 1967, 5905, 6612, 6613, 7341, 8563, 8662, 8664, 8666, 8892, 8893, 9688, 9818, 10073, 10289, 10460, 11097, 11171, 11260, 23165, 23279, 23511, 25929, 50628, 51808, 53371, 54960, 55706, 57122, 57510, 79023, 79760, 79833, 79897, 80145, 81929, 94026, 96764								rs1005451, rs10063061, rs1010303, rs1012411, rs10166594, rs10221121, rs10224307, rs10232205, rs10271506, rs1028745, rs1035368, rs10510708, rs1060637, rs1062923, rs1076643, rs10769307, rs10838774, rs10865143, rs10878858, rs10878860, rs1096699, rs1114832, rs11177325, rs11237260, rs11608544, rs11642892, rs11683633, rs1181156, rs1181183, rs1181185, rs1183394, rs11984203, rs12166028, rs1228008, rs1231…
Apoptosis	interaction, medium	970	0.0030006	68/86	5.97e-48	207, 208, 317, 330, 331, 355, 356, 572, 596, 598, 637, 1147, 1439, 3551, 3552, 3553, 3554, 3556, 3562, 3654, 3656, 4615, 4790, 4792, 4803, 4914, 5295, 5530, 5532, 5533, 5534, 5567, 5568, 5613, 7124, 7157, 7186, 8503, 8737, 8743, 8772, 8793, 8794, 8795, 8797, 9020, 10000, 11213, 11261, 23533, 51135, 54205, 63928, 79444, 112401								rs10005711, rs10011961, rs10030362, rs10031159, rs10037187, rs10040640, rs10043473, rs10056163, rs10064315, rs10070943, rs10071585, rs10075612, rs1007573, rs10078240, rs1008800, rs10102276, rs10111172, rs10132268, rs10147603, rs1016379, rs10218421, rs10276962, rs1028593, rs1035347, rs1037215, rs1040605, rs1041532, rs10442682, rs10458360, rs10493750, rs10501999, rs10503078, rs10503079, rs10509561,…
Rheumatoid arthritis	interaction, ultra	351	0.00320064	58/92	3.639e-32	537, 940, 941, 942, 1435, 1493, 2321, 3108, 3109, 3111, 3112, 3113, 3115, 3118, 3119, 3122, 3552, 3553, 3569, 3605, 3606, 3683, 4312, 4314, 5228, 7124, 7422, 8600, 8792, 10673, 51561								rs10174652, rs10179639, rs10193976, rs1022926, rs10255691, rs10263896, rs1034375, rs1044429, rs10484879, rs10484881, rs10490573, rs10499563, rs1050391, rs10507507, rs10507513, rs10507514, rs10507516, rs10950917, rs10950919, rs11069734, rs11102019, rs11171806, rs11225429, rs11225434, rs1122913, rs11571292, rs11571293, rs11571304, rs11577194, rs11618877, rs11677416, rs11680809, rs11689629, rs120897…
Steroid hormone biosynthesis	characteristic	51	0.00320064	4/57	0.9038	412, 6715, 79644								rs10001607, rs100841, rs116364, rs12010072, rs12687038, rs13143119, rs1352741, rs1458833, rs1531293, rs1551636, rs1602407, rs166050, rs1691052, rs1691053, rs16984504, rs17178305, rs2024159, rs2199112, rs248803, rs3886784, rs4132409, rs4336284, rs4463124, rs4521923, rs4531214, rs4702374, rs476184, rs494958, rs501679, rs566202, rs5934904, rs5934913, rs5934914, rs5934958, rs5979338, rs5979643, rs653…
Prostate cancer	pathway	1694	0.00360072	78/89	8.986e-62	207, 208, 354, 367, 369, 468, 572, 595, 596, 673, 842, 898, 1017, 1026, 1027, 1147, 1385, 1387, 1499, 1869, 1870, 1871, 1950, 1956, 2033, 2064, 2260, 2263, 2308, 2475, 2885, 2932, 2950, 3320, 3326, 3479, 3480, 3551, 3845, 4193, 4790, 4792, 4824, 4893, 5155, 5156, 5159, 5290, 5291, 5293, 5294, 5295, 5594, 5604, 5728, 5894, 5925, 5970, 6654, 6655, 6716, 6932, 6934, 7039, 7157, 7184, 8503, 9134, 958…								rs1000515, rs10017970, rs10023994, rs10027875, rs10029654, rs10033375, rs10037187, rs10040640, rs10043473, rs10055448, rs10056163, rs10064315, rs10070943, rs10071585, rs10075612, rs10078240, rs10082812, rs10092233, rs10104250, rs1010447, rs1011185, rs10132268, rs10145260, rs10147603, rs10165984, rs10172070, rs10174520, rs10180144, rs1019731, rs10204958, rs10205484, rs10224250, rs10225559, rs10226…
Hepatitis C	interaction, high	985	0.00520104	104/135	8.727e-71	207, 208, 572, 673, 949, 1147, 1364, 1365, 1432, 1956, 2885, 2932, 3439, 3440, 3441, 3442, 3443, 3444, 3445, 3447, 3448, 3449, 3451, 3452, 3454, 3455, 3456, 3551, 3576, 3659, 3716, 4790, 4792, 5010, 5295, 5518, 5519, 5594, 5599, 5601, 5602, 5603, 5610, 6041, 6772, 6774, 7098, 7124, 7157, 7297, 8503, 8737, 9021, 9071, 9073, 9074, 9075, 9076, 9451, 9641, 10000, 10686, 23533, 23562, 26285, 27102, 29…								rs10001480, rs1001162, rs10024003, rs10026060, rs10029339, rs10033283, rs10037187, rs10040640, rs10043473, rs10056163, rs10064315, rs10070943, rs10071585, rs10075612, rs10078240, rs1008434, rs10085952, rs1009438, rs10099072, rs10110591, rs10116540, rs10116615, rs10119678, rs10132268, rs10147603, rs1016930, rs10199181, rs10244108, rs10244133, rs10256393, rs10263017, rs1026916, rs10281173, rs102859…
Transcriptional misregulation in cancer	interaction, ultra	864	0.00560112	33/180	0.88	860, 861, 942, 958, 1436, 2321, 2322, 3479, 3560, 3562, 3569, 3684, 4094, 4291, 4297, 4299, 4314, 4914, 5155, 5218, 5546, 6756, 6760, 7850, 8353, 8355, 8358, 8842, 8861, 8968, 26471, 171558, 440093								rs10032244, rs1006639, rs10082812, rs10083792, rs1009685, rs1010101, rs1010902, rs1010903, rs1015602, rs1019731, rs10213467, rs10214519, rs1023504, rs10246606, rs1024681, rs1025060, rs10250625, rs10255691, rs10263896, rs10269076, rs10272859, rs10279060, rs10281060, rs1033335, rs1037282, rs10459867, rs10460712, rs10484434, rs10484435, rs10487983, rs10487998, rs10488965, rs10498760, rs10498762, rs1…
Salivary secretion	pathway	2983	0.0060012	77/89	4.704e-60	107, 108, 109, 111, 112, 113, 114, 115, 146, 147, 148, 153, 154, 276, 476, 477, 480, 481, 482, 483, 486, 490, 491, 492, 493, 683, 801, 805, 808, 810, 820, 952, 1131, 1469, 1470, 1471, 1472, 1473, 1755, 2776, 2778, 2977, 2982, 2983, 3708, 3709, 3710, 3778, 3783, 4025, 4069, 4589, 4842, 5330, 5331, 5332, 5542, 5554, 5567, 5568, 5578, 5579, 5582, 5592, 5593, 5613, 6263, 6522, 6548, 6558, 6779, 23236…								rs10016073, rs10019008, rs10019835, rs10032771, rs10035541, rs10036787, rs1003983, rs10053728, rs10054686, rs10063966, rs10066266, rs10068942, rs10075995, rs10082353, rs10082503, rs10087741, rs10092442, rs10093375, rs10094660, rs10095393, rs10095524, rs10096064, rs10101343, rs10102339, rs10102438, rs10104127, rs1010544, rs10108431, rs10112018, rs10128399, rs10128457, rs10128514, rs10132599, rs101…
Focal adhesion	pathway	4514	0.00620124	179/200	2.204e-145	60, 71, 81, 87, 88, 89, 207, 208, 330, 331, 394, 572, 595, 596, 673, 824, 857, 858, 859, 894, 896, 998, 1277, 1278, 1280, 1281, 1282, 1284, 1286, 1288, 1289, 1290, 1291, 1292, 1293, 1301, 1302, 1398, 1399, 1499, 1729, 1793, 1950, 1956, 2064, 2317, 2318, 2321, 2324, 2335, 2534, 2885, 2889, 2909, 2932, 3082, 3371, 3381, 3479, 3480, 3611, 3655, 3672, 3673, 3674, 3675, 3676, 3678, 3679, 3680, 3685, 3…								rs10001480, rs1000515, rs10006293, rs10006747, rs10017970, rs10023994, rs10024003, rs10026060, rs10027875, rs10029166, rs10029339, rs10029654, rs10030625, rs10033283, rs10033375, rs1003492, rs10037187, rs1003979, rs10040640, rs10043473, rs1004395, rs1004725, rs10049380, rs10050046, rs10056163, rs10057067, rs1006217, rs10064315, rs10070943, rs10071585, rs10075612, rs1007662, rs10078240, rs1007856,…
Osteoclast differentiation	pathway	2565	0.00620124	102/128	4.081e-72	54, 207, 208, 695, 799, 814, 1147, 1385, 1432, 1435, 1436, 1513, 1535, 1536, 1540, 2212, 2274, 2353, 2354, 2355, 2534, 2885, 3454, 3455, 3456, 3458, 3459, 3460, 3551, 3552, 3553, 3554, 3690, 3716, 3725, 3727, 3932, 3937, 4286, 4688, 4689, 4772, 4773, 4790, 4792, 4982, 5290, 5291, 5293, 5294, 5295, 5336, 5468, 5530, 5532, 5533, 5534, 5594, 5599, 5601, 5602, 5603, 5604, 5608, 5879, 5970, 6688, 6772…								rs10001480, rs10005711, rs10011961, rs1001497, rs10024003, rs10026060, rs10029339, rs10030362, rs10031159, rs10033283, rs10037187, rs10040249, rs10040640, rs10043473, rs10050695, rs10056163, rs1006355, rs10064315, rs10068619, rs10070943, rs1007126, rs10071585, rs10075612, rs10078240, rs1007837, rs1010101, rs1011170, rs10112537, rs10114465, rs10114624, rs10129564, rs10132268, rs10132979, rs1013319…
Calcium signaling pathway	characteristic interaction, ultra	1	0.00720144	110/177	4.387e-59	80228								rs4481505
RNA degradation	interaction, ultra	527	0.00760152	18/71	0.0005436	694, 7832, 10140, 10200, 10950, 22803, 23404, 51010, 51013, 54464, 54766, 80153, 132430, 219988, 255967, 645974								rs10004741, rs10008635, rs10008835, rs10009368, rs10011855, rs10013441, rs10013928, rs10018126, rs10029269, rs10029804, rs10029953, rs10049821, rs1011403, rs1011433, rs1014351, rs1014353, rs1038151, rs10434086, rs10445383, rs10489022, rs10507009, rs10514525, rs10514532, rs10514533, rs10519350, rs10519362, rs10519369, rs10519370, rs10519401, rs10519404, rs10519410, rs10519417, rs1056654, rs1074524…
Amyotrophic lateral sclerosis (ALS)	characteristic	90	0.00840168	41/53	1.078e-28	4741, 4744, 4747, 5630, 5961, 57679								rs10110118, rs1012473, rs10469756, rs10503747, rs10503755, rs10503759, rs10875942, rs11135815, rs11135818, rs11135825, rs11135835, rs11777251, rs11779789, rs11779795, rs11783793, rs11989437, rs11990537, rs12470229, rs12545967, rs12546913, rs12546920, rs12549843, rs13253754, rs13281358, rs1352950, rs1457265, rs1492406, rs1492408, rs165734, rs17052096, rs17052156, rs17052420, rs17052736, rs17052934…
Homologous recombination	interaction, medium	103	0.00880176	8/28	0.007973	675, 4361, 4683, 5424, 6119, 10714, 80198, 146956								rs10109454, rs10237424, rs10243568, rs10244745, rs10255964, rs10262410, rs10263125, rs10277940, rs10278342, rs10501815, rs10793091, rs10793092, rs10831227, rs10899024, rs10952075, rs11236133, rs11236173, rs11236181, rs11236187, rs11236188, rs11236190, rs11508478, rs11571725, rs11971467, rs11974031, rs11978169, rs12702633, rs12702665, rs12702682, rs13230086, rs13231388, rs13234751, rs13234855, rs1…
Peroxisome	pathway	1171	0.010002	63/78	1.436e-45	30, 51, 189, 215, 225, 570, 847, 1610, 1962, 2053, 2180, 2181, 2182, 3155, 3295, 3417, 3418, 4358, 4598, 4843, 5052, 5189, 5190, 5191, 5194, 5195, 5264, 5824, 5825, 5826, 5828, 5830, 6342, 6647, 6648, 7498, 8309, 8310, 8443, 8504, 8528, 8540, 9409, 10455, 10478, 10654, 11001, 23305, 23417, 23600, 26061, 51179, 51268, 51703, 54363, 54677, 55670, 55711, 55825, 83594, 84188, 196743, 255027								rs10016221, rs10021219, rs10032937, rs10033885, rs10036615, rs10039846, rs10041164, rs10042762, rs10053373, rs10056109, rs10061706, rs10063272, rs10064760, rs10069629, rs10074987, rs10076826, rs10078652, rs10086475, rs10090781, rs10094496, rs10095813, rs10097260, rs10100175, rs10102576, rs10109008, rs10109533, rs10110693, rs1012515, rs1012731, rs1014772, rs10161126, rs10163267, rs10171290, rs1018…
Type II diabetes mellitus	pathway	1178	0.010002	42/48	1.138e-33	773, 774, 775, 776, 777, 2475, 2645, 3098, 3099, 3101, 3551, 3643, 3651, 3667, 3767, 5290, 5291, 5293, 5294, 5295, 5580, 5581, 5590, 5594, 5599, 5601, 5602, 6514, 6517, 6833, 7124, 8471, 8503, 8651, 8660, 8835, 8913, 9021, 9370, 23533, 80201, 122809								rs10001480, rs10024003, rs10026060, rs10029339, rs10033283, rs10037187, rs10040640, rs10043473, rs10056163, rs10064315, rs1006737, rs10070943, rs10071585, rs10075612, rs10078240, rs1010447, rs1010887, rs1014677, rs10157919, rs10161032, rs10161275, rs10166692, rs10167883, rs10179260, rs10179954, rs10187044, rs10188306, rs10189339, rs10201978, rs10202504, rs1020445, rs10210199, rs10211547, rs102188…
Dilated cardiomyopathy	pathway	3134	0.010202	81/90	2.95e-66	60, 70, 71, 107, 108, 109, 111, 112, 113, 114, 115, 153, 775, 776, 779, 781, 782, 783, 784, 785, 786, 1605, 1674, 1756, 2778, 3479, 3655, 3672, 3673, 3674, 3675, 3676, 3678, 3679, 3680, 3685, 3688, 3690, 3691, 3693, 3694, 3695, 3696, 3908, 4000, 4607, 4624, 4625, 4633, 4634, 5567, 5568, 5613, 6262, 6442, 6443, 6444, 6445, 6546, 7042, 7043, 7124, 7139, 7168, 7169, 7170, 7171, 7273, 8515, 8516, 925…								rs1000014, rs1002671, rs10035541, rs10036164, rs1003617, rs10036440, rs10036787, rs1003738, rs10038971, rs10039324, rs10044804, rs10045068, rs10048831, rs10049174, rs10049380, rs1005077, rs1005213, rs10053728, rs1005381, rs10056289, rs10057067, rs10061798, rs10063966, rs10064971, rs1006737, rs10068942, rs10073394, rs10076488, rs10077734, rs1007856, rs10082812, rs10087741, rs10093375, rs10095393, …
Chronic myeloid leukemia	interaction, high	781	0.0106021	60/73	2.605e-44	25, 207, 208, 572, 598, 673, 861, 867, 868, 1019, 1021, 1147, 1398, 1399, 2885, 3066, 3551, 4790, 4792, 5295, 5594, 5604, 5781, 6776, 6777, 7046, 7048, 7157, 8503, 9846, 10000, 23533, 23624, 25759, 53358, 399694								rs10037187, rs1003827, rs10040640, rs10043473, rs10056163, rs10064315, rs1006639, rs10070943, rs10071585, rs10075612, rs1007662, rs10078240, rs1007837, rs10132268, rs10147603, rs1015249, rs1015602, rs1019855, rs10230949, rs10234981, rs10244133, rs1024467, rs10269570, rs10269774, rs10281173, rs1028593, rs1033335, rs1036097, rs1036307, rs10400584, rs10435256, rs10460712, rs10487888, rs10488529, rs1…
Cell cycle	characteristic	175	0.0110022	70/128	5.963e-33	990, 4998, 4999, 5000, 5001, 5885, 7029, 7272, 7465, 8317, 8318, 8555, 8556, 10274, 10735, 23595, 494551								rs10111415, rs10157619, rs10167387, rs10205561, rs10231843, rs10246098, rs10257653, rs10493923, rs10500708, rs10513016, rs1063302, rs10743113, rs10770040, rs10770047, rs10783130, rs10840269, rs10875290, rs10943681, rs11042427, rs11164774, rs11164953, rs11166437, rs11166438, rs11569193, rs11569214, rs11569218, rs11705932, rs11760007, rs1192404, rs1192419, rs11993769, rs12053401, rs12056137, rs1205…
mTOR signaling pathway	pathway	1175	0.0110022	42/52	9.111e-31	207, 208, 673, 1975, 1977, 2475, 3091, 3479, 3551, 3667, 5228, 5290, 5291, 5293, 5294, 5295, 5562, 5563, 5578, 5579, 5582, 5594, 5728, 6009, 6194, 6195, 6196, 6197, 6198, 6199, 7124, 7248, 7249, 7422, 7424, 8408, 8503, 9470, 9706, 10000, 10325, 10670, 23533, 27330, 51719, 54541, 57521, 58528, 64121, 81617, 84335, 92335, 253260, 253314								rs10006293, rs10006747, rs10029166, rs1003642, rs10037187, rs10040640, rs10043473, rs10056163, rs10062565, rs10064315, rs10070943, rs10071585, rs10074991, rs10075612, rs10078240, rs10082812, rs1010447, rs1010544, rs1011851, rs1013316, rs1014632, rs10179260, rs10187044, rs1019731, rs10226981, rs10244133, rs1025612, rs10281173, rs1029952, rs1029955, rs1032130, rs10430641, rs10451280, rs10451590, rs…
Non-small cell lung cancer	interaction, high	493	0.0110022	42/54	1.557e-29	207, 208, 572, 673, 1019, 1021, 1956, 2064, 2885, 5295, 5335, 5336, 5594, 5604, 6789, 7039, 7157, 8503, 10000, 23533								rs10037187, rs1003827, rs10040640, rs10043473, rs10056163, rs10064315, rs10070943, rs10071585, rs10075612, rs10078240, rs10230949, rs10234981, rs10244108, rs10244133, rs10256393, rs10269570, rs10269774, rs10281173, rs10435256, rs10487888, rs10488140, rs10488142, rs10488529, rs10496179, rs10514519, rs10515052, rs10515058, rs10515062, rs10515070, rs10515086, rs1076094, rs10803158, rs10803171, rs108…
Hypertrophic cardiomyopathy (HCM)	pathway	2695	0.0112022	74/83	6.849e-60	60, 70, 71, 775, 776, 779, 781, 782, 783, 784, 785, 786, 1605, 1636, 1674, 1756, 3479, 3569, 3655, 3672, 3673, 3674, 3675, 3676, 3678, 3679, 3680, 3685, 3688, 3690, 3691, 3693, 3694, 3695, 3696, 3908, 4000, 4607, 4624, 4625, 4633, 4634, 5562, 5563, 5564, 5565, 6262, 6442, 6443, 6444, 6445, 6546, 7042, 7043, 7124, 7139, 7168, 7169, 7170, 7171, 7273, 8515, 8516, 9254, 10368, 10369, 22801, 27091, 27…								rs1000014, rs1002671, rs10036164, rs1003617, rs10036440, rs1003738, rs10038971, rs10039324, rs10044804, rs10045068, rs10048831, rs10049174, rs10049380, rs1005077, rs1005213, rs1005381, rs10056289, rs10057067, rs10061798, rs10062565, rs10064971, rs1006737, rs10073394, rs10074991, rs10076488, rs10077734, rs1007856, rs10082812, rs1012311, rs1014038, rs1015260, rs10157412, rs1015846, rs10161032, rs10…
Lipoic acid metabolism	pathway	19	0.0120024	3/3	0.001493	11019, 51601, 387787								rs1303475, rs1315212, rs1316182, rs17310612, rs17310619, rs1787102, rs2125314, rs2309581, rs2309582, rs2509562, rs2509563, rs2632277, rs594628, rs655025, rs657339, rs661781, rs675086, rs684877, rs7121457
Amoebiasis	pathway	2458	0.0128026	99/106	6.902e-85	81, 87, 88, 89, 107, 383, 384, 731, 732, 735, 836, 912, 929, 1277, 1278, 1280, 1281, 1282, 1284, 1286, 1288, 1289, 1290, 1301, 1302, 1437, 1511, 1992, 2335, 2767, 2769, 2774, 2776, 2778, 2919, 3315, 3458, 3553, 3554, 3569, 3576, 3586, 3592, 3593, 3684, 3689, 3908, 3909, 3910, 3911, 3912, 3914, 3915, 3918, 4583, 4790, 4843, 5055, 5269, 5272, 5273, 5275, 5290, 5291, 5293, 5294, 5295, 5330, 5331, 53…								rs1003199, rs10037187, rs1003979, rs10040640, rs10043473, rs10048945, rs10056163, rs10064315, rs10070943, rs10071585, rs10075612, rs10078240, rs10088475, rs1009145, rs1009588, rs1010544, rs10105905, rs10106750, rs10111852, rs10115005, rs1013316, rs10141794, rs1014632, rs1015416, rs1015846, rs10161783, rs10163726, rs1016379, rs10166736, rs10172425, rs10172458, rs10176882, rs10177513, rs10178202, r…
Serotonergic synapse	characteristic	117	0.0138028	8/114	1	3359, 3751, 6532, 9177, 170572, 200909, 260293, 285242								rs10156120, rs10156125, rs10224891, rs10257987, rs10258965, rs10277086, rs10278347, rs10464520, rs10488291, rs10488302, rs1072198, rs1072394, rs10890445, rs10891623, rs10953880, rs10953885, rs10953909, rs10953918, rs11080122, rs11211414, rs11211420, rs11214786, rs11487118, rs11489533, rs11608102, rs11718245, rs11765076, rs1176752, rs1185027, rs11980474, rs12666459, rs12706212, rs12706259, rs12706…
Fc gamma R-mediated phagocytosis	interaction, ultra	132	0.0144029	54/95	7.602e-27	998, 2212, 4082, 8877, 10092, 10109, 23533, 27040, 81873								rs10171839, rs1033391, rs1033804, rs10484458, rs10494355, rs1051358, rs10917139, rs10917145, rs10917148, rs10917152, rs10986471, rs11153377, rs11153450, rs11659127, rs12022054, rs12213036, rs12214468, rs12660275, rs12717171, rs12725465, rs12738660, rs12744234, rs12745664, rs12746613, rs1276533, rs1276535, rs1276576, rs1276577, rs12945251, rs1299158, rs13026485, rs13208937, rs1321028, rs13430006, …
Chagas disease (American trypanosomiasis)	interaction, high	1044	0.014803	85/104	5.761e-62	207, 208, 355, 624, 718, 915, 916, 919, 1147, 1432, 1636, 3456, 3459, 3460, 3551, 3553, 3558, 3569, 3576, 3586, 3592, 3593, 3654, 4615, 4790, 4792, 5054, 5295, 5330, 5331, 5332, 5518, 5519, 5594, 5599, 5601, 5602, 5603, 6347, 6348, 6352, 6416, 7046, 7048, 7097, 7099, 7124, 8503, 8772, 10000, 23236, 23533, 51135, 148022								rs10001480, rs10024003, rs10026060, rs10029339, rs1003199, rs10033283, rs10037187, rs10040640, rs10043473, rs10056163, rs10064315, rs10070943, rs10071585, rs10075612, rs10078240, rs10132268, rs10132489, rs10140368, rs10142830, rs10144552, rs10147603, rs10149714, rs1019855, rs1022596, rs10255691, rs10263896, rs1028593, rs1036097, rs1036307, rs1040496, rs10413435, rs10417820, rs10423794, rs10424348…
ErbB signaling pathway	interaction, high	1813	0.015203	78/87	1.595e-63	25, 27, 207, 208, 374, 572, 673, 685, 815, 816, 817, 818, 867, 868, 1398, 1399, 1839, 1956, 2064, 2065, 2066, 2069, 2475, 2549, 2885, 2932, 3084, 4690, 5058, 5062, 5063, 5295, 5335, 5336, 5594, 5599, 5601, 5602, 5604, 6198, 6199, 6416, 6714, 6776, 6777, 7039, 8440, 8503, 9542, 10000, 10298, 23533, 23624, 25759, 53358, 56924, 57144, 145957, 399694								rs10000775, rs10001480, rs10002688, rs10005635, rs10009286, rs10012684, rs10015062, rs10015110, rs10017114, rs10022745, rs10023113, rs10024003, rs10025144, rs10026060, rs10029339, rs10031040, rs10033283, rs10037187, rs10040640, rs10043473, rs1004725, rs10050608, rs10056163, rs10064315, rs10066581, rs10070943, rs10071585, rs10075612, rs1007662, rs10078240, rs10087434, rs10089599, rs10093657, rs100…
Fatty acid biosynthesis	pathway	109	0.015203	5/6	0.0001035	31, 32, 27349, 54995, 55301								rs1016331, rs1021795, rs10510578, rs10796255, rs10849968, rs10906796, rs10906802, rs10906804, rs10906817, rs1109760, rs11129232, rs11259456, rs1160716, rs1160717, rs11650464, rs11708232, rs11867736, rs11924347, rs12450937, rs12490758, rs12633182, rs12715100, rs12831686, rs13059059, rs13099515, rs13815, rs1426758, rs1469330, rs1473626, rs1502393, rs1502394, rs1642038, rs1654875, rs16939972, rs1693…
Leukocyte transendothelial migration	characteristic interaction, high	31	0.0156031	89/117	7.768e-60	7070, 7294								rs10007288, rs1003873, rs1009365, rs10750156, rs10938521, rs11217290, rs13118073, rs1466998, rs1567217, rs17574051, rs17674224, rs2262771, rs2661528, rs2663632, rs2704401, rs33964061, rs4589663, rs4938653, rs4938659, rs4938687, rs535831, rs6447614, rs6829490, rs6837324, rs6850108, rs7111455, rs7111567, rs7130716, rs733762, rs7674929, rs7932332
T cell receptor signaling pathway	interaction, medium	1985	0.0160032	92/108	2.684e-70	207, 208, 867, 868, 915, 916, 919, 920, 925, 926, 940, 959, 998, 1019, 1147, 1326, 1432, 1493, 1739, 2534, 2885, 2932, 3458, 3551, 3558, 3565, 3586, 3702, 3845, 3932, 3937, 4690, 4790, 4792, 4793, 4893, 5058, 5062, 5063, 5295, 5335, 5530, 5532, 5533, 5534, 5588, 5594, 5601, 5603, 5604, 5788, 6654, 6655, 6885, 7006, 7124, 7409, 7410, 7535, 8440, 8503, 8915, 9020, 9402, 10000, 10298, 10451, 11261, …								rs10005711, rs10011961, rs10030362, rs10031159, rs10037187, rs10040640, rs10043473, rs1004725, rs10050695, rs10056163, rs1005834, rs10064315, rs10068619, rs10070943, rs10071585, rs10075612, rs10078240, rs10079961, rs1011170, rs1011185, rs10119727, rs10132268, rs10145260, rs1014573, rs10147603, rs10172481, rs10174652, rs10179639, rs10180136, rs10180552, rs10180781, rs10182846, rs10193976, rs101942…
Axon guidance	characteristic interaction, high	2690	0.0166033	68/130	1.82e-30	1808, 1942, 1944, 1946, 1947, 1948, 2041, 2042, 2043, 2045, 2051, 5998, 6091, 6092, 8633, 9723, 9901, 10507, 10509, 10512, 25791, 56896, 57689, 64221, 90249, 137970, 219699, 223117, 285220								rs1000144, rs10007047, rs1000987, rs10010112, rs10017332, rs10019264, rs1001952, rs1002254, rs10024436, rs1002825, rs1002826, rs10043302, rs10045557, rs10049058, rs10049501, rs10063716, rs10068445, rs10070246, rs1007684, rs10084692, rs10088476, rs10090689, rs10093451, rs1009521, rs1009848, rs10098626, rs10099045, rs10099704, rs10100213, rs10101147, rs10104759, rs10106381, rs10107668, rs10108245, …
Adherens junction	interaction, high	1531	0.0186037	56/73	2.153e-38	52, 81, 87, 88, 89, 998, 1457, 1459, 1956, 2064, 2260, 2534, 3480, 3643, 4008, 5594, 5770, 5787, 5792, 5795, 5797, 5818, 5819, 6714, 6885, 7046, 7048, 7082, 7525, 9855, 25945, 51701, 56288, 81607, 117178								rs1001877, rs1002715, rs10049325, rs1005785, rs1006309, rs1007369, rs1007530, rs1009145, rs1011170, rs10141794, rs1014573, rs10159479, rs1016188, rs1019855, rs1020322, rs10218857, rs1022649, rs10244108, rs10256393, rs1035940, rs1035942, rs1036097, rs1036307, rs1040817, rs1040818, rs10416429, rs10444338, rs10455175, rs10468776, rs10485365, rs10485371, rs10485404, rs10488140, rs10488142, rs10492453…
Phototransduction	characteristic	23	0.0186037	13/29	5.428e-06	1259, 5957, 6010, 9187								rs10002498, rs12501949, rs1371729, rs1550444, rs1558226, rs16948889, rs16948916, rs17573717, rs17681738, rs1972883, rs1984713, rs2270115, rs2855557, rs3743171, rs3762858, rs3762859, rs6503264, rs6503269, rs6841271, rs7694104, rs870022, rs874174, rs9995122
Gastric acid secretion	pathway	2255	0.0194039	71/74	2.013e-63	60, 107, 108, 109, 111, 112, 113, 114, 115, 476, 477, 480, 481, 482, 483, 495, 496, 760, 801, 805, 808, 810, 815, 816, 817, 818, 887, 1080, 1131, 2520, 2770, 2771, 2773, 2776, 2778, 3274, 3708, 3709, 3710, 3758, 3759, 3766, 3772, 3773, 3776, 3784, 4638, 5330, 5331, 5332, 5567, 5568, 5578, 5579, 5582, 5613, 6522, 6548, 6750, 6752, 7430, 9992, 23236, 23439, 51806, 54207, 85366, 91807, 115111, 19688…								rs10000775, rs10005635, rs10009286, rs10012684, rs10015062, rs10015110, rs10023113, rs10031040, rs10035541, rs10036787, rs10037879, rs1005043, rs10050608, rs10053728, rs10063966, rs10066581, rs10068942, rs10083886, rs10087741, rs1009207, rs10093375, rs10095393, rs10095524, rs10099092, rs10104127, rs1010544, rs1010665, rs10108431, rs10112018, rs1011729, rs1013063, rs10132599, rs1013316, rs10140031…
Renin-angiotensin system	interaction, ultra	74	0.0194039	8/17	0.0002362	183, 1359, 1636, 4311, 5972, 59272								rs1025192, rs10513468, rs10513469, rs10900555, rs11122576, rs11122577, rs11571082, rs11571093, rs11712763, rs11919465, rs11927211, rs12163649, rs12696030, rs13081372, rs13086740, rs1436633, rs1436635, rs1440633, rs1440640, rs1525867, rs16824293, rs16824404, rs16853059, rs17383987, rs17442808, rs17449556, rs1926723, rs1949350, rs2118073, rs2313950, rs233575, rs2368564, rs2887284, rs35778406, rs377…
ECM-receptor interaction	pathway	2131	0.0208042	77/85	1.523e-63	948, 960, 961, 1277, 1278, 1280, 1281, 1282, 1284, 1286, 1288, 1289, 1290, 1291, 1292, 1293, 1301, 1302, 1605, 2335, 2811, 2814, 3161, 3339, 3371, 3381, 3655, 3672, 3673, 3674, 3675, 3676, 3678, 3679, 3680, 3685, 3688, 3690, 3691, 3693, 3694, 3695, 3696, 3908, 3909, 3910, 3911, 3912, 3914, 3915, 3918, 5649, 6382, 6383, 6385, 6696, 7057, 7058, 7060, 7143, 7148, 7448, 7450, 8515, 8516, 9672, 9899, …								rs1002480, rs10030625, rs1003492, rs10036293, rs1003979, rs10040232, rs1004395, rs10049380, rs1005142, rs10057067, rs10059683, rs10064352, rs10066756, rs1007856, rs10086882, rs1009588, rs10100191, rs10115005, rs10120598, rs10121268, rs1014038, rs1015260, rs1015846, rs10161783, rs10166736, rs1016815, rs10170582, rs10172321, rs10172425, rs10172458, rs10174098, rs10176882, rs10177513, rs10178084, rs…
Melanoma	interaction, high	1511	0.0210042	62/71	4.466e-49	207, 208, 572, 673, 1019, 1021, 1956, 2246, 2247, 2248, 2249, 2250, 2251, 2252, 2253, 2254, 2255, 2257, 2258, 2259, 2260, 3082, 3479, 3480, 5155, 5156, 5159, 5295, 5594, 5604, 5728, 7157, 8074, 8503, 8817, 8823, 9965, 10000, 23533, 26281, 56034, 80310								rs1000515, rs10016658, rs10017970, rs10023994, rs10025495, rs10027875, rs10033375, rs10037187, rs1003827, rs10040640, rs10043473, rs10045029, rs1004720, rs10049776, rs10056163, rs10062952, rs10064315, rs10064637, rs10065728, rs10068476, rs10070943, rs10071585, rs10075612, rs10077895, rs10078240, rs10082812, rs10090333, rs1011357, rs1011814, rs10126078, rs10126815, rs1019731, rs10213174, rs1023094…
Pancreatic secretion	pathway	2508	0.0226045	91/101	1.854e-74	107, 108, 109, 111, 112, 113, 114, 115, 279, 280, 476, 477, 480, 481, 482, 483, 486, 489, 490, 491, 492, 493, 683, 760, 886, 952, 1056, 1080, 1131, 1179, 1357, 1358, 1359, 1360, 1361, 1504, 1811, 2776, 2778, 3708, 3709, 3710, 3778, 3784, 4218, 5319, 5320, 5321, 5322, 5330, 5331, 5332, 5406, 5407, 5408, 5578, 5579, 5582, 5644, 5645, 5646, 5874, 5879, 5906, 5908, 6262, 6344, 6522, 6548, 6558, 7220,…								rs10016073, rs10019008, rs10034033, rs10035541, rs10036787, rs10053728, rs10063966, rs10068942, rs10087741, rs10093375, rs10095393, rs10095524, rs10104127, rs1010544, rs10108431, rs10112018, rs1013316, rs1013510, rs1014632, rs1014699, rs10157412, rs1018378, rs10198275, rs10200558, rs1021457, rs10223203, rs1022596, rs1023096, rs10231513, rs10247485, rs10250598, rs10252537, rs10263705, rs10275313, …
Toll-like receptor signaling pathway	interaction, high	1092	0.0236047	87/102	1.291e-66	207, 208, 929, 941, 942, 958, 1147, 1326, 1432, 3439, 3440, 3441, 3442, 3443, 3444, 3445, 3447, 3448, 3449, 3451, 3452, 3454, 3455, 3456, 3551, 3553, 3569, 3576, 3592, 3593, 3654, 3929, 4283, 4615, 4790, 4792, 5295, 5594, 5599, 5601, 5602, 5603, 5604, 5606, 5608, 6348, 6351, 6352, 6416, 6696, 6772, 6885, 7096, 7097, 7098, 7099, 7100, 7124, 8503, 8737, 8772, 9641, 10000, 23533, 29110, 51135, 51284…								rs10001480, rs10024003, rs10026060, rs10029339, rs1003199, rs10033283, rs10037187, rs10040640, rs10043473, rs1004395, rs10056163, rs10064315, rs10070943, rs10071585, rs10075612, rs10078240, rs1011170, rs10116540, rs10116615, rs10119678, rs10132268, rs1013996, rs1014573, rs10147603, rs10199181, rs1020322, rs10255691, rs10263896, rs1028593, rs103441, rs1040817, rs1040818, rs10432016, rs10455175, rs…
Neurotrophin signaling pathway	interaction, medium	1973	0.0244049	110/127	1.237e-85	25, 207, 208, 356, 397, 572, 596, 627, 673, 801, 805, 808, 810, 814, 815, 816, 817, 818, 998, 1398, 1399, 1432, 2309, 2549, 2885, 2889, 2932, 3551, 3654, 3656, 3667, 3845, 4214, 4215, 4217, 4790, 4792, 4793, 4803, 4804, 4893, 4908, 4909, 4914, 4915, 4916, 5295, 5335, 5336, 5580, 5594, 5598, 5599, 5601, 5602, 5603, 5604, 5607, 5664, 5781, 5879, 5906, 5908, 6195, 6196, 6197, 6654, 6655, 7157, 7161,…								rs10000775, rs10001480, rs10005635, rs10009286, rs10012684, rs10015062, rs10015110, rs1002261, rs10023113, rs10024003, rs10026060, rs10029339, rs10031040, rs10033283, rs1003642, rs10037187, rs10037963, rs10040249, rs10040640, rs10043473, rs10050608, rs10051671, rs10056163, rs10064315, rs1006446, rs10066581, rs10070943, rs10071585, rs10075612, rs1007662, rs10078240, rs10087008, rs10103760, rs10106…
Melanogenesis	characteristic interaction, ultra	64	0.025005	56/101	4.902e-27	434, 1906								rs1022848, rs1023483, rs1040994, rs10456105, rs10456479, rs10947862, rs10947954, rs11753185, rs11970595, rs12200432, rs12216318, rs12524361, rs1317584, rs13199416, rs13211009, rs13217076, rs1331478, rs1360468, rs1413512, rs1413513, rs1548309, rs1626492, rs16872628, rs17592421, rs1931548, rs2012560, rs2050288, rs2050289, rs2070699, rs2095343, rs2180030, rs2327589, rs2490444, rs2516234, rs2516250, …
Neuroactive ligand-receptor interaction	interaction, ultra	1131	0.0260052	90/272	8.128e-22	728, 1081, 1134, 1135, 1136, 1137, 1138, 1139, 1140, 1142, 1143, 1146, 2488, 2554, 2555, 2556, 2557, 2558, 2559, 2560, 2561, 2562, 2564, 2565, 2566, 2567, 2568, 2569, 2570, 2688, 2689, 2741, 2742, 2743, 3952, 5023, 5024, 5025, 5026, 5027, 5617, 5618, 7252, 8001, 8973, 9127, 55584, 55879, 57053, 200959								rs10000940, rs10002281, rs10007816, rs10008749, rs10015366, rs10016894, rs10018276, rs10018305, rs10021452, rs10021851, rs10023614, rs10023908, rs10025589, rs10025670, rs10025924, rs10028342, rs10029872, rs10034588, rs10035934, rs10038062, rs10044982, rs10045843, rs10050095, rs10050597, rs10052775, rs10053232, rs10053272, rs10056305, rs10057637, rs10060800, rs10061779, rs10067788, rs10068980, rs1…
Legionellosis	pathway	460	0.0276055	47/55	7.726e-24	317, 375, 664, 718, 834, 836, 840, 841, 842, 929, 1195, 1378, 1915, 1917, 1937, 2919, 2920, 3297, 3304, 3306, 3312, 3329, 3553, 3569, 3576, 3592, 3593, 3606, 3684, 3689, 4615, 4790, 4792, 5861, 5970, 7097, 7099, 7100, 7124, 7415, 9554, 10767, 23786, 51128, 54205, 56681, 58484								rs1003199, rs1007573, rs10132268, rs10139376, rs10139469, rs1014021, rs10147603, rs10148758, rs10151495, rs10173422, rs10173678, rs10255691, rs10263896, rs10276962, rs1028593, rs10429953, rs1046747, rs10483336, rs10483341, rs10498516, rs10499563, rs10509984, rs1072035, rs10762340, rs10779340, rs10787498, rs1080199, rs10866712, rs10872428, rs10910746, rs10950917, rs10950919, rs10972300, rs10983657…
Metabolism of xenobiotics by cytochrome P450	characteristic interaction, medium	6	0.0276055	3/71	0.9908	1572, 8574, 22977, 29785								rs11808495, rs1628289, rs1631931, rs338586, rs4483432, rs9729157
Arrhythmogenic right ventricular cardiomyopathy (ARVC)	pathway	3751	0.0286057	70/74	2.869e-61	60, 71, 81, 87, 88, 89, 775, 776, 779, 781, 782, 783, 784, 785, 786, 1000, 1495, 1496, 1499, 1605, 1674, 1756, 1824, 1829, 1832, 2697, 3655, 3672, 3673, 3674, 3675, 3676, 3678, 3679, 3680, 3685, 3688, 3690, 3691, 3693, 3694, 3695, 3696, 3728, 3908, 4000, 5318, 6262, 6442, 6443, 6444, 6445, 6546, 6932, 6934, 8515, 8516, 9254, 10368, 10369, 22801, 27091, 27092, 29119, 51176, 55799, 59284, 59285, 83…								rs1000014, rs1002671, rs10036164, rs1003617, rs10036440, rs1003738, rs10038162, rs10038971, rs10039324, rs10043478, rs10044804, rs10045068, rs10048831, rs10049174, rs10049380, rs1005077, rs1005213, rs1005381, rs10055448, rs10056289, rs10057067, rs10061798, rs10064971, rs1006607, rs1006737, rs10073394, rs10076488, rs1007740, rs10077734, rs1007856, rs1008011, rs1009145, rs1012311, rs10128270, rs101…
Pancreatic cancer	interaction, high	814	0.0290058	55/70	9.975e-39	207, 208, 572, 598, 673, 675, 998, 1019, 1021, 1147, 1956, 2064, 3551, 3716, 4790, 5228, 5295, 5337, 5594, 5599, 5601, 5602, 5604, 6772, 6774, 7039, 7046, 7048, 7157, 7422, 7424, 8503, 9459, 10000, 23533								rs10001480, rs10006293, rs10006747, rs10024003, rs10026060, rs10029166, rs10029339, rs10033283, rs10037187, rs1003827, rs10040640, rs10043473, rs10056163, rs10064315, rs10070943, rs10071585, rs10075612, rs10078240, rs1011851, rs1019855, rs10199181, rs10230949, rs10234981, rs10244108, rs10244133, rs1025612, rs10256393, rs1026916, rs10269570, rs10269774, rs10281173, rs1036097, rs1036307, rs10435256…
Retinol metabolism	interaction, ultra	43	0.0308062	6/64	0.7549	6121, 9227, 53630, 158835								rs10493440, rs10889758, rs11209241, rs11639552, rs11645428, rs11859133, rs12149653, rs1409993, rs156501, rs156543, rs156553, rs17130691, rs17186765, rs1876031, rs1925953, rs2012235, rs201820, rs2225019, rs2281932, rs276168, rs276169, rs276170, rs3125894, rs3125895, rs3125904, rs4508052, rs47379, rs4889293, rs4889294, rs4926330, rs6564852, rs6564859, rs6564863, rs6828439, rs7192773, rs728894, rs74…
Base excision repair	interaction, ultra	39	0.0322064	6/34	0.1004	5423, 5424, 10714, 27343, 79661, 252969								rs1043180, rs10793091, rs10793092, rs10899024, rs11236133, rs11236173, rs11236181, rs11236187, rs11236188, rs11236190, rs1433972, rs1466785, rs1534862, rs17810889, rs1787091, rs1874546, rs2186955, rs2645444, rs2645446, rs2740444, rs3095802, rs3127245, rs3219341, rs645541, rs6474390, rs6592575, rs659581, rs663016, rs663555, rs674306, rs675450, rs676537, rs7106219, rs7113533, rs7182283, rs7943085, …
B cell receptor signaling pathway	interaction, medium	1061	0.0326065	58/75	4.498e-40	207, 208, 695, 933, 971, 974, 1147, 1380, 2885, 2932, 3551, 3635, 3845, 4067, 4790, 4792, 4793, 4893, 5295, 5336, 5530, 5532, 5533, 5534, 5579, 5594, 5604, 5879, 5880, 6654, 6655, 6850, 7409, 7410, 8503, 8915, 10000, 10451, 11261, 23533, 27071, 29760, 63928, 84433, 118788								rs10005711, rs10011961, rs10030362, rs10031159, rs10031708, rs10037187, rs10040640, rs10043473, rs10056163, rs10064315, rs10070943, rs10071585, rs10075612, rs10078240, rs10089762, rs10100561, rs1011185, rs10114465, rs10114624, rs10119727, rs10132268, rs1013316, rs10145260, rs1014632, rs10147603, rs10204958, rs10210302, rs10218891, rs10229652, rs10240660, rs10241890, rs10252183, rs10267119, rs1027…
Cardiac muscle contraction	pathway	1624	0.0332066	53/77	2.088e-32	70, 476, 477, 480, 481, 482, 483, 486, 775, 776, 779, 781, 782, 783, 784, 785, 786, 1327, 1337, 1345, 1350, 1351, 4624, 4625, 4633, 4634, 6262, 6546, 6548, 7139, 7168, 7169, 7170, 7171, 7381, 7386, 9167, 9254, 9377, 10368, 10369, 10479, 23439, 27089, 27091, 27092, 55799, 59284, 59285, 84701, 93589, 170712, 440567								rs1000014, rs10005129, rs1002671, rs1003617, rs1003738, rs10040791, rs10048831, rs10049174, rs1005077, rs10051603, rs1005213, rs1005381, rs10065919, rs1006737, rs10092898, rs1012311, rs10157412, rs10161032, rs10161275, rs10168228, rs10170610, rs10170699, rs10174354, rs10175048, rs10175239, rs10179528, rs10180845, rs10183045, rs10183585, rs10184755, rs10193285, rs10195970, rs1019617, rs10199504, r…
Starch and sucrose metabolism	interaction, high	479	0.0332066	24/55	1.325e-09	178, 276, 279, 280, 2548, 2595, 2821, 2990, 5169, 6476, 7358, 8972, 9365, 57733								rs10008808, rs10021978, rs10023191, rs1015204, rs1038810, rs1038821, rs10433830, rs10470807, rs10488997, rs10494003, rs10494011, rs10494043, rs10517007, rs10517021, rs10518763, rs10748478, rs10748518, rs10748519, rs10785739, rs10785758, rs10785759, rs10785764, rs1086089, rs1086090, rs1086092, rs1086514, rs10881300, rs10881363, rs10881418, rs10881449, rs10938939, rs10938941, rs10938957, rs11166382…
Cysteine and methionine metabolism	interaction, ultra	399	0.0336067	6/36	0.114	262, 1036, 27430, 29947, 51074, 259307								rs10035923, rs10036020, rs10037398, rs10038480, rs10040860, rs10043595, rs10043887, rs10044138, rs10045204, rs10045246, rs10045267, rs10045546, rs10050717, rs1005164, rs10055339, rs10055514, rs10055677, rs10057217, rs10057889, rs10058433, rs10060573, rs10060669, rs10063607, rs10064772, rs10068788, rs10071045, rs10071625, rs10072565, rs10073086, rs10077053, rs10077863, rs10080124, rs1017213, rs101…
Fanconi anemia pathway	characteristic	208	0.0338068	21/54	0.001785	2175, 2176, 2177, 2178, 2187, 2188, 7398, 9894, 11201, 22909, 29089, 51426, 51455, 55215, 57599, 57697, 79728, 80010, 83990, 84126, 116028								rs10163148, rs10163438, rs10172752, rs1018119, rs10186223, rs1027710, rs10438771, rs10451012, rs10465178, rs10500928, rs10510698, rs10515211, rs10821455, rs10868107, rs10868108, rs10889325, rs10993531, rs11026626, rs11026630, rs11026663, rs11026697, rs11074989, rs11140385, rs11140449, rs11140486, rs11140489, rs1115113, rs11640295, rs11750595, rs11860060, rs12025429, rs12034108, rs120963, rs121262…
MAPK signaling pathway	pathway	6190	0.0342068	226/268	2.368e-171	207, 208, 355, 356, 408, 409, 468, 627, 673, 773, 774, 775, 776, 777, 779, 781, 782, 783, 784, 785, 786, 836, 929, 994, 998, 1147, 1326, 1386, 1398, 1399, 1432, 1616, 1647, 1843, 1844, 1845, 1846, 1847, 1848, 1849, 1852, 1950, 1956, 2005, 2122, 2246, 2247, 2248, 2249, 2250, 2251, 2252, 2253, 2254, 2255, 2257, 2258, 2259, 2260, 2263, 2264, 2317, 2318, 2353, 2768, 2885, 3304, 3306, 3312, 3315, 3551…								rs1000014, rs10001480, rs10005711, rs10008908, rs10011041, rs10011799, rs10011961, rs10016149, rs10016658, rs10017696, rs10021604, rs10022176, rs1002261, rs10024003, rs10025071, rs10025495, rs10025560, rs10026060, rs10027110, rs10029339, rs10029654, rs10030362, rs10031159, rs10031882, rs10033283, rs1003642, rs1003738, rs10037963, rs10045029, rs1004720, rs10049174, rs10049776, rs10050099, rs100516…
Hematopoietic cell lineage	characteristic interaction, ultra	21	0.0370074	62/88	1.18e-38	909, 910, 913, 931, 945, 7066								rs10412123, rs10419722, rs10513797, rs1051756, rs1065457, rs10908647, rs11801558, rs166653, rs1697531, rs17543397, rs17615252, rs1803254, rs1941032, rs2455069, rs273632, rs273641, rs3087213, rs4146870, rs41516545, rs4939364, rs7256201
Basal transcription factors	characteristic interaction, high	1	0.0390078	14/54	0.001625	6882								rs4646949
Amphetamine addiction	pathway	2368	0.039808	57/70	1.82e-26	111, 468, 775, 776, 801, 805, 808, 810, 814, 815, 816, 817, 818, 1385, 1386, 1644, 1812, 2353, 2354, 2778, 2890, 2891, 2892, 2893, 2903, 2904, 2905, 2906, 3725, 4128, 4129, 5173, 5500, 5501, 5530, 5532, 5533, 5534, 5567, 5568, 5578, 5579, 5582, 5613, 6531, 6570, 6571, 9586, 11261, 23237, 23411, 51806, 63928, 64764, 84699, 90993, 116443								rs10000610, rs10000775, rs10004211, rs10005635, rs10005711, rs10009286, rs10011455, rs10011961, rs10012684, rs10015062, rs10015110, rs10023113, rs10030362, rs10031040, rs10031159, rs10031554, rs10035262, rs10035289, rs10040249, rs10045463, rs10050608, rs10052016, rs10053602, rs1005549, rs10056328, rs10057481, rs10057497, rs10061978, rs10066581, rs1006737, rs10067604, rs10069450, rs10070447, rs100…
Endometrial cancer	interaction, high	435	0.0406081	43/52	2.679e-32	207, 208, 572, 673, 1956, 2064, 2885, 2932, 3611, 5295, 5594, 5604, 5728, 7157, 8312, 8313, 8503, 10000, 23533								rs10037187, rs10040640, rs10043473, rs10056163, rs10064315, rs10070943, rs10071585, rs10075612, rs10078240, rs10244108, rs10244133, rs10256393, rs10281173, rs1034992, rs10430641, rs10487888, rs10488140, rs10488142, rs10509533, rs10514764, rs10515052, rs10515058, rs10515062, rs10515070, rs10515086, rs1076094, rs10788581, rs10803158, rs10803171, rs10805422, rs10805425, rs10899766, rs10927039, rs109…
p53 signaling pathway	pathway	1234	0.0414083	62/69	8.191e-51	317, 355, 472, 545, 575, 595, 637, 836, 841, 842, 891, 894, 896, 898, 900, 901, 983, 1017, 1019, 1021, 1026, 1029, 1111, 1643, 1647, 3479, 3486, 3732, 4193, 4194, 4616, 5054, 5268, 5366, 5728, 6241, 6477, 7057, 7157, 7161, 7249, 8493, 8795, 9134, 9538, 9540, 10912, 11200, 25898, 27244, 50484, 51246, 51512, 54205, 55240, 56475, 63970, 64065, 64326, 64393, 83667, 143686								rs10010146, rs10012774, rs10017165, rs10018010, rs10018359, rs10025816, rs10026129, rs1002777, rs10030957, rs1003187, rs10034292, rs1003827, rs10052742, rs10060022, rs10067186, rs1007573, rs10082812, rs10085433, rs10093425, rs10164711, rs10172694, rs1017585, rs10176060, rs10176073, rs10188745, rs10189720, rs10196515, rs1019731, rs10207668, rs10225606, rs10230949, rs10233251, rs10234981, rs1023569…
mRNA surveillance pathway	characteristic	378	0.044809	40/84	1.207e-16	1477, 1478, 1479, 2107, 2935, 4440, 8731, 8732, 9887, 10914, 11051, 11052, 23049, 23381, 26528, 29101, 51585, 51692, 53918, 53981, 55339, 64895, 79869, 81608, 124540								rs10042348, rs10044460, rs10045722, rs10064799, rs10067693, rs10073397, rs10077207, rs10135821, rs10145969, rs1020510, rs10209595, rs1024819, rs1024820, rs10431580, rs10471666, rs10485166, rs10498963, rs10517296, rs10748123, rs10748124, rs10784760, rs10806399, rs10836020, rs10836026, rs10836028, rs10836036, rs10878895, rs10878956, rs10939961, rs10944409, rs10944413, rs11079282, rs11079287, rs1107…
Pathogenic Escherichia coli infection	pathway	710	0.045209	43/58	1.061e-28	25, 60, 71, 929, 998, 999, 1499, 2017, 2534, 3059, 3688, 3875, 4690, 4691, 5578, 6093, 7099, 7100, 7278, 7280, 7430, 7454, 7534, 7846, 8440, 8976, 9076, 9475, 10092, 10094, 10109, 10552, 10971, 23643, 51807, 79861, 81027, 81873, 84617, 84790, 203068, 347688, 347733								rs1010544, rs10167277, rs10171839, rs10180552, rs10182846, rs10187701, rs10194269, rs10198045, rs10198057, rs10203692, rs10205944, rs1022649, rs1035016, rs1037381, rs1039225, rs10431923, rs10451280, rs10490696, rs10491174, rs10491200, rs10492522, rs10495571, rs10495572, rs10495582, rs10512513, rs1051358, rs10513848, rs10754958, rs10783310, rs1078621, rs10793970, rs10795273, rs10808365, rs10827164…
Vascular smooth muscle contraction	pathway	3786	0.0476095	99/116	9.096e-76	59, 72, 107, 108, 109, 111, 112, 113, 114, 115, 136, 146, 147, 148, 185, 369, 552, 673, 775, 776, 779, 800, 801, 805, 808, 810, 1579, 1909, 2767, 2768, 2776, 2778, 2977, 2982, 2983, 3708, 3709, 3710, 3778, 4629, 4637, 4638, 4659, 4660, 4881, 4882, 5319, 5320, 5321, 5322, 5330, 5331, 5332, 5500, 5501, 5567, 5568, 5578, 5579, 5580, 5581, 5582, 5583, 5588, 5592, 5594, 5604, 5613, 5739, 5894, 6093, 8…								rs10003447, rs10019835, rs10028838, rs10032771, rs10035541, rs10036787, rs1003983, rs10053728, rs1006168, rs10063966, rs1006737, rs10068942, rs10082235, rs10082353, rs10082503, rs1008663, rs10087363, rs10087741, rs10092442, rs10093375, rs10094660, rs10095393, rs10095524, rs10096064, rs10101343, rs10102339, rs10102438, rs10104127, rs1010544, rs1010669, rs10108431, rs10112018, rs10128399, rs1012845…
Ribosome	characteristic interaction, medium	33	0.0494099	11/92	0.4858	3921, 6135, 6171, 6201, 6228, 6233, 6234, 7311, 9045, 28998								rs1009966, rs10501481, rs10799802, rs11129832, rs11233280, rs11233281, rs11707278, rs11714912, rs12084240, rs13263962, rs1472401, rs1689512, rs1768158, rs1864480, rs1908920, rs2039845, rs2276871, rs4464383, rs4703879, rs4808137, rs4850007, rs4870730, rs510621, rs515495, rs558490, rs571479, rs631312, rs6545480, rs6806372, rs7005391, rs862242, rs862245, rs9968170

## Sheet: P-value filter 1.0E-4
Pathway	Analysis method	No of SNPs	P-value	PW Gene count	PW Enrichment p-value	Genes	SNPs
Allograft rejection	interaction, ultra	298	<=1.0E-06	31/39	2.639e-21	940, 941, 942, 958, 959, 3105, 3106, 3107, 3108, 3109, 3111, 3112, 3113, 3115, 3118, 3119, 3122, 3133, 3134, 3135, 3558, 3565, 3586, 3592, 3593, 7124								rs1003199, rs10174652, rs10193976, rs1044429, rs10490573, rs1050391, rs1059174, rs1063320, rs1077433, rs10866712, rs11119447, rs11689629, rs11926233, rs11928737, rs12012220, rs12191230, rs12556784, rs12613538, rs12635350, rs1264563, rs13032082, rs13032680, rs13064589, rs1354162, rs1366302, rs1367731, rs1512971, rs154982, rs1554286, rs1569723, rs1610593, rs1610742, rs1611381, rs1611388, rs1611635,…
Antigen processing and presentation	interaction, ultra	274	<=1.0E-06	36/78	3.03e-13	567, 920, 925, 926, 972, 3105, 3106, 3107, 3108, 3109, 3111, 3112, 3113, 3115, 3118, 3119, 3122, 3133, 3134, 3135, 3304, 3805, 3806, 3809, 3821, 3824, 5721, 5994, 7124, 8302								rs1005834, rs1044429, rs1050391, rs1055141, rs1059174, rs1063320, rs10734826, rs10734827, rs1075835, rs1075836, rs1075838, rs10772285, rs1077433, rs10774450, rs10845089, rs10849517, rs11053712, rs11053720, rs11053751, rs11053839, rs11084372, rs12191230, rs12370398, rs12520101, rs1264563, rs13023213, rs1322751, rs13409176, rs13409196, rs1367731, rs1374998, rs1398130, rs1398132, rs1515950, rs154982…
Asthma	interaction, ultra	125	<=1.0E-06	24/31	2.658e-16	958, 959, 2205, 2206, 2207, 3108, 3109, 3111, 3112, 3113, 3115, 3118, 3119, 3122, 3562, 3565, 3578, 3586, 3596, 5553, 6037, 7124								rs1044429, rs10489849, rs1050391, rs10896615, rs11119447, rs11230161, rs12012220, rs12119226, rs12135788, rs12191230, rs12556784, rs12656759, rs1303621, rs1367731, rs154982, rs1554286, rs1569723, rs16870880, rs17132324, rs17169344, rs17169348, rs17254457, rs17330906, rs175737, rs176248, rs17666424, rs1799964, rs181781, rs188245, rs1883834, rs1883835, rs20541, rs2069757, rs2070121, rs2071474, rs21…
Autoimmune thyroid disease	interaction, ultra	322	<=1.0E-06	43/54	3.944e-29	940, 941, 942, 958, 959, 1081, 1493, 3105, 3106, 3107, 3108, 3109, 3111, 3112, 3113, 3115, 3118, 3119, 3122, 3133, 3134, 3135, 3439, 3440, 3441, 3442, 3443, 3444, 3445, 3447, 3448, 3449, 3451, 3452, 3558, 3565, 3586, 7252								rs10116540, rs10116615, rs10119678, rs10174652, rs10179639, rs10193976, rs1044429, rs10490573, rs1050391, rs1059174, rs1063320, rs10757219, rs1077433, rs10811497, rs10811519, rs10811523, rs10811525, rs10811527, rs10964878, rs10964882, rs10964930, rs10964981, rs10964985, rs11119447, rs11571292, rs11571293, rs11571304, rs11689629, rs12012220, rs12191230, rs12467195, rs12556784, rs12613538, rs126456…
Cell adhesion molecules (CAMs)	interaction, ultra	2455	<=1.0E-06	97/136	1.557e-56	214, 914, 920, 925, 926, 933, 940, 941, 942, 947, 958, 959, 965, 1272, 1364, 1365, 1462, 1493, 3105, 3106, 3107, 3108, 3109, 3111, 3112, 3113, 3115, 3118, 3119, 3122, 3133, 3134, 3135, 3683, 3684, 4099, 4267, 4359, 4684, 4685, 4756, 4897, 5010, 5175, 5818, 5819, 6403, 6404, 6614, 6693, 6900, 7412, 9019, 9071, 9073, 9074, 9075, 9076, 10666, 10686, 23114, 23308, 23562, 23705, 25945, 26285, 29126, 2…								rs1000625, rs1001162, rs10045126, rs10047413, rs10049325, rs1005834, rs10059489, rs1006826, rs1006832, rs1006833, rs1007304, rs1007369, rs1007530, rs10082977, rs1008434, rs10084595, rs10085952, rs1009897, rs10099072, rs10110591, rs10114060, rs10118693, rs10121158, rs10122089, rs10122509, rs10127961, rs1013416, rs1015020, rs1016930, rs10172481, rs10174652, rs1017739, rs10179639, rs10180136, rs1018…
Epstein-Barr virus infection	interaction, ultra	634	<=1.0E-06	36/204	0.9323	683, 952, 958, 965, 2208, 3105, 3106, 3107, 3113, 3115, 3118, 3119, 3122, 3133, 3134, 3135, 3304, 3586, 3587, 3588, 3683, 3716, 3718, 5714, 5757, 6693, 6885, 7128, 7297, 7514, 8021, 10622, 11317, 23533, 26993, 55718								rs10016073, rs10019008, rs1011170, rs1014573, rs10166046, rs10167875, rs1020322, rs10204481, rs1040817, rs1040818, rs10455175, rs10485365, rs10485371, rs10485404, rs10488968, rs10498972, rs10498974, rs10498977, rs10498978, rs10498982, rs10499198, rs1050567, rs1058867, rs1059174, rs1063320, rs1077433, rs10806443, rs10806445, rs10854364, rs10871449, rs10889503, rs10889504, rs10924102, rs10924103, r…
Graft-versus-host disease	interaction, ultra	314	<=1.0E-06	29/43	9.612e-17	940, 941, 942, 3105, 3106, 3107, 3108, 3109, 3111, 3112, 3113, 3115, 3118, 3119, 3122, 3133, 3134, 3135, 3552, 3553, 3558, 3569, 3821, 3824, 7124								rs10174652, rs10193976, rs10255691, rs10263896, rs1044429, rs10490573, rs10499563, rs1050391, rs1059174, rs1063320, rs10734826, rs10734827, rs10772285, rs1077433, rs10845089, rs10950917, rs10950919, rs11053712, rs11053720, rs11053751, rs11053839, rs1122913, rs11677416, rs11680809, rs11689629, rs12191230, rs12370398, rs12537614, rs12537965, rs12613538, rs1264563, rs12673996, rs13032082, rs13032680…
Herpes simplex infection	interaction, ultra	884	<=1.0E-06	62/188	9.074e-05	718, 727, 972, 1616, 2969, 3105, 3106, 3107, 3108, 3109, 3111, 3112, 3113, 3115, 3118, 3119, 3122, 3133, 3134, 3135, 3150, 3439, 3440, 3441, 3442, 3443, 3444, 3445, 3447, 3448, 3449, 3451, 3452, 3454, 3455, 3456, 3459, 3460, 3553, 3569, 3592, 3593, 3716, 5818, 5819, 6429, 6430, 6431, 6885, 7124, 7297, 8683, 8740, 8764, 9569, 10929, 54205, 55998, 57506, 112950, 148022, 439996								rs1003199, rs1007369, rs1007530, rs1011170, rs10116271, rs10116540, rs10116615, rs10119678, rs1014573, rs1020322, rs10255691, rs10263896, rs10276962, rs1040817, rs1040818, rs1044429, rs10444338, rs10455175, rs10485365, rs10485371, rs10485404, rs10498972, rs10498974, rs10498977, rs10498978, rs10498982, rs10499563, rs1050391, rs10509572, rs1059174, rs1063320, rs10733650, rs10739585, rs10750152, rs1…
HTLV-I infection	interaction, ultra	542	<=1.0E-06	47/268	0.9592	915, 916, 958, 3105, 3106, 3107, 3108, 3109, 3111, 3112, 3113, 3115, 3118, 3119, 3122, 3133, 3134, 3135, 3554, 3558, 3560, 3569, 3683, 3716, 3718, 4055, 5155, 5156, 5159, 5423, 5424, 7015, 7124, 7412, 7514, 7850, 8850, 9232, 10714, 23373, 23533, 29945, 64682, 64784, 94241, 200186, 246184								rs10018583, rs10086541, rs10093594, rs10098453, rs10167875, rs10178648, rs10255691, rs10263896, rs1044429, rs10488849, rs10493934, rs10493936, rs10499563, rs1050391, rs1050567, rs10520692, rs1055044, rs1059174, rs1063320, rs1077433, rs10793091, rs10793092, rs10852133, rs10866417, rs10875333, rs10889503, rs10889504, rs10899024, rs10908557, rs10950917, rs10950919, rs10956932, rs1104880, rs11064153,…
Influenza A	interaction, medium	1542	<=1.0E-06	127/176	8.038e-75	103, 207, 208, 355, 356, 1432, 2224, 2932, 3108, 3109, 3111, 3112, 3113, 3115, 3118, 3119, 3122, 3267, 3304, 3306, 3312, 3439, 3440, 3441, 3442, 3443, 3444, 3445, 3447, 3448, 3449, 3451, 3452, 3454, 3455, 3456, 3458, 3459, 3460, 3551, 3552, 3553, 3569, 3576, 3592, 3593, 3606, 3716, 3717, 4599, 4615, 4790, 4792, 4793, 4928, 4938, 4939, 4940, 5295, 5340, 5578, 5579, 5594, 5599, 5601, 5602, 5603, 56…								rs10001480, rs10024003, rs10026060, rs10029339, rs1003199, rs10033283, rs10037187, rs10040640, rs10040756, rs10043473, rs10056163, rs10059571, rs10064315, rs10070943, rs10071585, rs10075612, rs10078240, rs10102276, rs1010544, rs10111172, rs10116352, rs10116540, rs10116615, rs10119004, rs10119678, rs10132268, rs1013316, rs1013996, rs1014632, rs10147603, rs10151495, rs10167875, rs10185822, rs101897…
Intestinal immune network for IgA production	interaction, ultra	308	<=1.0E-06	35/49	3.178e-21	608, 940, 941, 942, 958, 959, 3108, 3109, 3111, 3112, 3113, 3115, 3118, 3119, 3122, 3558, 3565, 3569, 3586, 4055, 5284, 10673, 23308, 23495, 29851, 57379								rs10172481, rs10174652, rs10180136, rs10180781, rs10193976, rs10255691, rs10263896, rs1044429, rs10490573, rs10499563, rs1050391, rs10770847, rs10770856, rs10841875, rs10932036, rs10932038, rs10932047, rs10932049, rs10932053, rs10932058, rs10950917, rs10950919, rs11064153, rs11069734, rs11119447, rs1122913, rs11571300, rs11618877, rs11656859, rs11689629, rs11690070, rs11884257, rs12012220, rs1210…
Leishmaniasis	interaction, high	695	<=1.0E-06	54/73	2.482e-33	718, 1378, 1432, 1535, 2212, 3108, 3109, 3111, 3112, 3113, 3115, 3118, 3119, 3122, 3459, 3460, 3552, 3553, 3565, 3586, 3592, 3593, 3654, 3676, 3684, 3716, 3717, 4615, 4689, 4790, 4792, 4793, 5594, 5603, 6772, 6885, 7097, 7099, 7124, 51135								rs1003199, rs1011170, rs10116352, rs10119004, rs10132268, rs1014573, rs10147603, rs10199181, rs1020322, rs10205700, rs1028593, rs1038034, rs1040817, rs1040818, rs10429953, rs1044429, rs10455175, rs10485365, rs10485371, rs10485404, rs10494355, rs10498972, rs10498974, rs10498977, rs10498978, rs10498982, rs1050391, rs10758666, rs10779340, rs10806443, rs10806445, rs10815101, rs10815110, rs10815124, r…
Measles	interaction, medium	1838	<=1.0E-06	113/134	3.397e-80	103, 207, 208, 355, 356, 595, 868, 894, 896, 898, 915, 916, 940, 1017, 1019, 1021, 1147, 1457, 1459, 1796, 2534, 2932, 3304, 3306, 3312, 3439, 3440, 3441, 3442, 3443, 3444, 3445, 3447, 3448, 3449, 3451, 3452, 3454, 3455, 3456, 3458, 3459, 3460, 3552, 3553, 3558, 3559, 3560, 3565, 3569, 3592, 3593, 3596, 3654, 3716, 3717, 3718, 4068, 4599, 4615, 4790, 4792, 4793, 4938, 4939, 4940, 5295, 5588, 5610…								rs1003199, rs10037187, rs1003827, rs10040640, rs10043473, rs10056163, rs10064315, rs10070943, rs10071585, rs10075612, rs10078240, rs10102276, rs10111172, rs1011170, rs10116352, rs10116540, rs10116615, rs10119004, rs10119678, rs10132268, rs1014573, rs10147603, rs10151495, rs10168354, rs10174652, rs10193976, rs10194748, rs10199181, rs1020322, rs10203484, rs10208470, rs1022649, rs10230949, rs1023498…
Natural killer cell mediated cytotoxicity	characteristic interaction, high	104	<=1.0E-06	107/137	2.949e-69	962, 4277, 6452, 9436, 51744, 79465, 80328, 80329, 117157, 135250, 154064, 259197, 353091, 100507436								rs10457852, rs10752639, rs10800533, rs10908805, rs10937914, rs11155699, rs11265464, rs11265472, rs11265493, rs11265498, rs11759294, rs11804223, rs12139643, rs12663022, rs164123, rs164412, rs16894437, rs17079029, rs17079048, rs1886362, rs1889549, rs2093908, rs2181923, rs2248373, rs2248459, rs2248462, rs2248617, rs2342770, rs2394999, rs2442749, rs2477828, rs2477838, rs2477839, rs2495243, rs2496655,…
Phagosome	interaction, high	745	<=1.0E-06	82/156	1.952e-33	537, 718, 929, 948, 949, 1535, 1783, 2204, 2212, 3105, 3106, 3107, 3108, 3109, 3111, 3112, 3113, 3115, 3118, 3119, 3122, 3133, 3134, 3135, 3673, 3678, 3684, 3920, 4074, 4153, 4689, 4973, 6441, 7037, 7097, 7099, 7278, 10332, 10952, 22925, 23480, 29927, 30835, 51143, 51606, 53407, 55176, 64581, 78989, 81035								rs1000579, rs10009773, rs1006487, rs1009438, rs10113505, rs10115446, rs10121003, rs10196882, rs10210631, rs10212131, rs10215617, rs10238349, rs10244229, rs1030656, rs1044429, rs10492522, rs10494355, rs1050391, rs10516164, rs10516165, rs1053403, rs1059174, rs1063320, rs10760689, rs10773111, rs1077433, rs1078066, rs10788338, rs10819684, rs10824381, rs10824779, rs10824784, rs10845053, rs10846691, rs…
Protein digestion and absorption	interaction, ultra	221	<=1.0E-06	51/81	2.671e-26	486, 1291, 1292, 1293, 1357, 1358, 1359, 1360, 1361, 1504, 2006, 3783, 4311, 6519, 6520, 8645, 10008, 59272, 131873, 340024, 643834								rs10060236, rs10170582, rs10172321, rs10178599, rs10194161, rs10194251, rs1025192, rs10263705, rs10456468, rs10513338, rs10513468, rs10513469, rs1059502, rs10793085, rs10803657, rs10808242, rs10898989, rs10929217, rs11089042, rs11133652, rs11133684, rs1114097, rs11216567, rs11230633, rs11236119, rs11602340, rs11673595, rs11690358, rs11712763, rs11883572, rs11919465, rs11919702, rs11923817, rs1192…
Staphylococcus aureus infection	interaction, ultra	173	<=1.0E-06	24/56	1.538e-08	717, 718, 727, 728, 2204, 2212, 3108, 3109, 3111, 3112, 3113, 3115, 3118, 3119, 3122, 3586, 3683, 3684, 4153, 6403, 6404								rs10116271, rs1044429, rs10494355, rs1050391, rs10733650, rs10739585, rs10760135, rs10800462, rs10824381, rs10824779, rs10824784, rs10853782, rs10919203, rs10985112, rs10985126, rs10985127, rs11002340, rs11003040, rs11003084, rs11003114, rs11114011, rs11119447, rs11150610, rs11569501, rs11569507, rs11569511, rs11569536, rs11569538, rs11598427, rs11672983, rs11673207, rs1179766, rs1194659, rs11946…
Systemic lupus erythematosus	interaction, ultra	244	<=1.0E-06	54/138	2.534e-15	717, 718, 727, 940, 941, 942, 958, 959, 2212, 3108, 3109, 3111, 3112, 3113, 3115, 3118, 3119, 3122, 3586, 6738, 7124, 8332, 8335, 8344, 8347, 8353, 8355, 8358, 8360, 8364, 8365, 8367, 8968, 286436, 440093								rs10116271, rs10174652, rs10193976, rs1044429, rs10484434, rs10484435, rs10490573, rs10494355, rs1050391, rs10506080, rs10733650, rs10739585, rs10743769, rs10760135, rs10801173, rs10844025, rs10844055, rs10946813, rs10985112, rs10985126, rs10985127, rs11051588, rs11051643, rs11051695, rs11119447, rs1150966, rs1150990, rs11569501, rs11569507, rs11569511, rs11569536, rs11569538, rs11611197, rs11689…
Tumor viruses and cancer	interaction, medium	1552	<=1.0E-06	97/207	3.338e-16	81, 87, 88, 89, 572, 595, 718, 890, 894, 896, 898, 983, 991, 998, 1017, 1019, 1021, 1111, 1232, 1233, 1234, 1237, 1739, 1959, 1960, 2885, 2968, 3066, 3105, 3106, 3107, 3133, 3134, 3135, 3249, 3572, 3716, 3718, 3845, 4055, 4067, 4790, 4792, 4893, 5295, 5366, 5423, 5567, 5568, 5594, 5610, 5613, 5829, 5879, 5922, 6502, 6714, 6774, 6776, 6777, 6850, 7157, 7185, 7186, 7874, 8340, 8341, 8344, 8347, 836…								rs1002169, rs1002170, rs10037187, rs1003827, rs10040640, rs10043473, rs10044080, rs10045084, rs10056163, rs10059243, rs10064315, rs10070943, rs10071585, rs10075612, rs10078240, rs10089762, rs1009145, rs10100561, rs10104039, rs1011185, rs10114465, rs10114624, rs10118357, rs10132268, rs10141794, rs1014638, rs10147603, rs1016379, rs10164912, rs10168639, rs10177619, rs10184747, rs10185293, rs10186131…
Type I diabetes mellitus	interaction, ultra	336	<=1.0E-06	30/45	4.634e-17	940, 941, 942, 1363, 3105, 3106, 3107, 3108, 3109, 3111, 3112, 3113, 3115, 3118, 3119, 3122, 3133, 3134, 3135, 3552, 3553, 3558, 3592, 3593, 7124								rs1003199, rs10050033, rs10174652, rs10193976, rs1044429, rs10490573, rs1050391, rs10517845, rs10517846, rs1059174, rs1063320, rs1077433, rs10866712, rs11677416, rs11680809, rs11689629, rs11724900, rs11728234, rs11728337, rs11732583, rs11926233, rs11928737, rs11940401, rs12191230, rs1246924, rs12613538, rs12635350, rs12642989, rs1264563, rs13032082, rs13032680, rs13064589, rs13102614, rs13109800,…
Viral myocarditis	interaction, ultra	305	<=1.0E-06	48/72	1.739e-26	637, 857, 940, 941, 942, 958, 959, 1525, 1605, 3105, 3106, 3107, 3108, 3109, 3111, 3112, 3113, 3115, 3118, 3119, 3122, 3133, 3134, 3135, 3683, 6442, 54205								rs10174652, rs10193976, rs10227696, rs10276962, rs1044429, rs10490573, rs1049334, rs1050088, rs1050391, rs1059174, rs1063320, rs1077433, rs11689629, rs11911177, rs11971170, rs12012220, rs12100401, rs12191230, rs12451943, rs12556784, rs12613538, rs1264563, rs12700582, rs13032082, rs13032680, rs13064589, rs1354162, rs1367731, rs154982, rs1569723, rs1610593, rs1610742, rs1611381, rs1611388, rs161163…
Bacterial invasion of epithelial cells	interaction, high	640	0.0002	50/71	2.755e-29	857, 858, 859, 867, 868, 998, 1398, 1399, 2335, 2549, 3611, 3678, 5295, 6714, 8503, 9844, 10092, 10109, 23533, 23624, 25759, 26084, 53358, 81873, 399694								rs10037187, rs10040640, rs10043473, rs10056163, rs10064315, rs10070943, rs10071585, rs10075612, rs1007662, rs10078240, rs1016321, rs1017148, rs10171839, rs10172425, rs10199059, rs10201850, rs10202483, rs10209954, rs10224438, rs10227696, rs10228039, rs10238916, rs10239692, rs10239693, rs10255208, rs10256450, rs10257460, rs10267165, rs10268319, rs10274668, rs10277512, rs10279544, rs10282309, rs1035…
Rheumatoid arthritis	interaction, ultra	358	0.0002	53/92	1.265e-24	537, 940, 941, 942, 1435, 1493, 2321, 3108, 3109, 3111, 3112, 3113, 3115, 3118, 3119, 3122, 3552, 3553, 3569, 3605, 3606, 3683, 4312, 4314, 5228, 7124, 7422, 8600, 8792, 10673, 51561								rs10174652, rs10179639, rs10193976, rs1022926, rs10255691, rs10263896, rs1034375, rs1044429, rs10484879, rs10484881, rs10490573, rs10499563, rs1050391, rs10507507, rs10507513, rs10507514, rs10507516, rs10950917, rs10950919, rs11069734, rs11102019, rs11171806, rs11225429, rs11225434, rs1122913, rs11571292, rs11571293, rs11571304, rs11577194, rs11618877, rs11677416, rs11680809, rs11689629, rs120897…
Tuberculosis	interaction, ultra	462	0.0002	126/182	9.856e-71	537, 572, 637, 718, 805, 820, 972, 1509, 2207, 2212, 3108, 3109, 3111, 3112, 3113, 3115, 3118, 3119, 3122, 3439, 3440, 3441, 3442, 3443, 3444, 3445, 3447, 3448, 3449, 3451, 3452, 3456, 3459, 3460, 3552, 3553, 3569, 3586, 3587, 3588, 3592, 3593, 3606, 3684, 3687, 3716, 3920, 3929, 4046, 5994, 7124, 8844, 8877, 10332, 22925, 26253, 30835, 51561, 54205, 64581								rs1003199, rs10116540, rs10116615, rs10119678, rs10153674, rs10172635, rs10196882, rs10255691, rs10263896, rs10276962, rs1044429, rs10494355, rs10499563, rs1050391, rs1058867, rs10757178, rs10757181, rs10757219, rs10770850, rs10811497, rs10811519, rs10811523, rs10811525, rs10811527, rs10841879, rs10853147, rs10854364, rs10866712, rs10889503, rs10889504, rs10929965, rs10950917, rs10950919, rs10964…
Acute myeloid leukemia	interaction, medium	694	0.0004	48/58	7.319e-34	207, 208, 572, 595, 673, 861, 1147, 2322, 2475, 2885, 3551, 3815, 3845, 4790, 4893, 5292, 5295, 5594, 5604, 6198, 6199, 6654, 6655, 6774, 6776, 6777, 7704, 8503, 8900, 10000, 23533								rs10037187, rs10040640, rs10043473, rs10056163, rs10064315, rs1006639, rs10070943, rs10071585, rs10075612, rs10078240, rs1010447, rs1011185, rs10145260, rs1015602, rs10204958, rs10244133, rs1026916, rs10281173, rs1033335, rs10434440, rs10460712, rs10483600, rs10487888, rs10505975, rs10505980, rs10514840, rs10515052, rs10515058, rs10515062, rs10515070, rs10515086, rs1053005, rs1057079, rs1064261, …
Endocytosis	interaction, ultra	630	0.0004	84/204	8.851e-25	857, 858, 859, 998, 1436, 2060, 2263, 2264, 2321, 2348, 2352, 3105, 3106, 3107, 3133, 3134, 3135, 3304, 3560, 3791, 3815, 4914, 5156, 7037, 7251, 9135, 9727, 51028, 51534, 51652, 84440, 89853, 390243								rs10050046, rs10081624, rs1010101, rs10227696, rs10228039, rs10239692, rs1036940, rs10434440, rs10488849, rs10490800, rs10491513, rs1049334, rs10500062, rs10510083, rs10510085, rs10510086, rs1059174, rs1063320, rs1065483, rs10749418, rs10760419, rs10760430, rs1077433, rs1078806, rs10788134, rs10788178, rs10788183, rs10819136, rs10819146, rs10866417, rs10886868, rs10886885, rs1089425, rs10898823, …
Jak-STAT signaling pathway	pathway	2595	0.0004	136/155	1.95e-101	207, 208, 595, 598, 867, 868, 894, 896, 1154, 1271, 1387, 1437, 1439, 1440, 1441, 1489, 2033, 2056, 2057, 2688, 2689, 2690, 2885, 3439, 3440, 3441, 3442, 3443, 3444, 3445, 3447, 3448, 3449, 3451, 3452, 3454, 3455, 3456, 3458, 3459, 3460, 3467, 3558, 3559, 3560, 3562, 3565, 3566, 3567, 3568, 3569, 3570, 3572, 3574, 3575, 3578, 3586, 3587, 3588, 3592, 3593, 3594, 3595, 3596, 3597, 3598, 3600, 3716,…								rs10001582, rs1000769, rs10017471, rs10018731, rs10022682, rs1002655, rs1002656, rs10029753, rs1003199, rs10036224, rs10037187, rs10038062, rs10040640, rs10043473, rs10044080, rs10044838, rs10045084, rs1005017, rs10050597, rs10050889, rs10053847, rs10055279, rs10056163, rs10056553, rs10057637, rs10059243, rs10064191, rs10064315, rs10066764, rs10070418, rs10070943, rs10071384, rs10071585, rs100755…
Pantothenate and CoA biosynthesis	characteristic	79	0.0004	4/17	0.1052	8875, 8876, 60496								rs10502066, rs10502069, rs10502072, rs10895910, rs10895932, rs10895951, rs10895956, rs10895974, rs11154695, rs11211827, rs11211833, rs11226981, rs11226990, rs11227059, rs11227102, rs11227105, rs12274945, rs12284877, rs12285411, rs12290638, rs1626632, rs17105612, rs17105704, rs17105807, rs17105823, rs17561867, rs17562341, rs17562446, rs1793072, rs1793078, rs1893854, rs1938621, rs1940763, rs1940765…
Pathways in cancer	interaction, medium	5226	0.0004	260/327	6.107e-173	25, 207, 208, 330, 331, 332, 354, 355, 356, 367, 572, 595, 596, 598, 613, 637, 650, 652, 673, 675, 861, 867, 868, 898, 998, 1017, 1019, 1021, 1147, 1398, 1399, 1436, 1441, 1487, 1488, 1612, 1630, 1857, 1956, 2034, 2064, 2122, 2246, 2247, 2248, 2249, 2250, 2251, 2252, 2253, 2254, 2255, 2257, 2258, 2259, 2260, 2263, 2308, 2322, 2335, 2475, 2735, 2736, 2737, 2885, 2932, 3066, 3082, 3091, 3479, 3480,…								rs10001480, rs10006293, rs10006747, rs10016658, rs10024003, rs10025495, rs10026060, rs1002655, rs1002656, rs10029166, rs10029339, rs10029738, rs10033283, rs10037187, rs1003827, rs1003876, rs10040640, rs10043473, rs10045029, rs1004720, rs1004765, rs10049173, rs10049776, rs10056163, rs10062952, rs10064315, rs10064637, rs10065728, rs1006639, rs10068476, rs10070943, rs10071585, rs10075612, rs10077895…
Butanoate metabolism	characteristic	34	0.0006	5/30	0.3288	65985, 79944								rs10744193, rs10773145, rs10846855, rs10846858, rs11058026, rs11058118, rs11058119, rs11058129, rs11058132, rs12369591, rs12432105, rs12578446, rs12578774, rs4765021, rs4765036, rs4901000, rs4901008, rs550677, rs551601, rs6488983, rs7134305, rs7294703, rs7306617, rs7307700, rs7311550, rs7311951, rs737077, rs7953077, rs7970937, rs7972260, rs8013174, rs8013289, rs879993, rs910641
Cholinergic synapse	pathway	3450	0.0006	93/113	3.779e-43	107, 108, 109, 111, 112, 113, 114, 115, 207, 208, 468, 596, 773, 774, 775, 776, 779, 814, 815, 816, 817, 818, 1103, 1128, 1129, 1131, 1133, 1136, 1137, 1139, 1143, 1385, 2353, 2534, 2767, 2770, 2771, 2773, 2775, 2776, 2782, 2786, 2787, 2788, 2791, 2793, 3708, 3709, 3710, 3717, 3759, 3760, 3761, 3763, 3768, 3784, 3785, 3786, 3845, 4893, 5290, 5291, 5293, 5294, 5295, 5330, 5331, 5332, 5567, 5568, 5…								rs10000775, rs1000173, rs10005635, rs10009286, rs10012684, rs10015062, rs10015110, rs1001953, rs10023113, rs10031040, rs10035541, rs10036787, rs10037187, rs10040249, rs10040640, rs10043473, rs10050608, rs10053728, rs1005546, rs10056163, rs10063966, rs10064315, rs10066581, rs1006737, rs10068942, rs10070943, rs10071585, rs10075612, rs10078240, rs10083886, rs1008454, rs10087741, rs10090173, rs100909…
Toxoplasmosis	interaction, medium	1749	0.0006	109/133	1.016e-74	207, 208, 330, 331, 572, 596, 598, 958, 959, 1147, 1234, 1432, 2770, 2771, 2773, 2775, 3108, 3109, 3111, 3112, 3113, 3115, 3118, 3119, 3122, 3304, 3306, 3312, 3458, 3459, 3460, 3551, 3586, 3587, 3588, 3592, 3593, 3654, 3655, 3716, 3717, 4615, 4790, 4792, 4793, 5295, 5319, 5320, 5321, 5322, 5594, 5599, 5601, 5602, 5603, 5606, 5608, 6772, 6774, 6885, 7042, 7043, 7097, 7099, 7124, 7189, 7297, 8398, …								rs10001480, rs10024003, rs10026060, rs10029339, rs1003199, rs10033283, rs10037187, rs10040640, rs10043473, rs10056163, rs10064315, rs10070943, rs10071585, rs10075612, rs10078240, rs1011170, rs10116352, rs10119004, rs10132268, rs1013996, rs1014573, rs10147603, rs10151495, rs1018378, rs10199181, rs1020322, rs10229737, rs10241877, rs10244538, rs10268519, rs1026916, rs10274707, rs10276962, rs10277713…
Insulin signaling pathway	pathway	2064	0.0008	113/138	2.318e-77	31, 32, 207, 208, 369, 572, 673, 801, 805, 808, 810, 867, 868, 1398, 1399, 1977, 2203, 2308, 2319, 2475, 2538, 2645, 2885, 2889, 2932, 2998, 3098, 3099, 3101, 3551, 3643, 3667, 3845, 4893, 5105, 5106, 5139, 5140, 5255, 5256, 5257, 5290, 5291, 5293, 5294, 5295, 5500, 5501, 5506, 5507, 5562, 5563, 5564, 5565, 5567, 5568, 5573, 5576, 5577, 5584, 5590, 5594, 5599, 5601, 5602, 5604, 5613, 5770, 5792, …								rs10001480, rs10007750, rs10010833, rs1001745, rs10020457, rs10024003, rs10026060, rs10029339, rs1003189, rs10032829, rs10033283, rs10037187, rs10040640, rs10043473, rs10056163, rs10062565, rs10064315, rs10070943, rs10071585, rs10074991, rs10075612, rs1007662, rs10078240, rs10091799, rs1010447, rs10109698, rs1011185, rs10132049, rs10132599, rs10145260, rs1014677, rs10153674, rs10161196, rs1016124…
Tight junction	interaction, medium	2520	0.0008	91/133	1.331e-50	81, 87, 88, 89, 207, 208, 998, 1019, 1364, 1365, 1457, 1459, 2017, 2770, 2771, 2773, 3059, 3845, 3993, 4301, 4620, 4633, 4893, 5010, 5515, 5518, 5519, 5520, 5521, 5522, 5578, 5579, 5580, 5581, 5582, 5583, 5584, 5588, 5590, 5728, 5865, 6709, 6714, 7082, 7525, 8189, 8573, 8777, 9071, 9073, 9074, 9075, 9076, 9223, 9414, 9863, 10000, 10207, 10627, 10686, 22800, 22808, 23562, 26285, 29895, 50848, 5120…								rs1001162, rs1001877, rs10037715, rs10056782, rs10061370, rs10076854, rs1008434, rs10085711, rs10085952, rs1008974, rs1008975, rs1009145, rs10099072, rs1010544, rs10110591, rs1011185, rs10115052, rs1011531, rs10121700, rs10122431, rs10122932, rs10127438, rs1013316, rs10134093, rs1013571, rs10141794, rs1014632, rs1014797, rs10159479, rs1016553, rs10166692, rs10167883, rs1016930, rs10179954, rs1018…
Small cell lung cancer	interaction, high	529	0.0010002	74/85	6.511e-55	207, 208, 330, 331, 596, 598, 1017, 1019, 1021, 1147, 2335, 3551, 3655, 3673, 3675, 4790, 4792, 5295, 5728, 7157, 7185, 8503, 10000, 23533, 54205, 79444, 112401								rs10037187, rs1003827, rs10040640, rs10043473, rs10056163, rs10064315, rs10070943, rs10071585, rs10075612, rs10078240, rs10118357, rs10132268, rs10147603, rs1015260, rs10172425, rs10199059, rs10201850, rs10202483, rs10209954, rs10230949, rs10234981, rs10269570, rs10269774, rs10276962, rs1028593, rs10430641, rs10432530, rs10435256, rs10488529, rs10498037, rs10498039, rs10501999, rs10503078, rs1050…
Cytokine-cytokine receptor interaction	interaction, medium	3738	0.00120024	215/265	5.715e-146	90, 91, 92, 93, 355, 356, 608, 643, 650, 655, 657, 658, 659, 943, 944, 958, 959, 970, 1230, 1232, 1233, 1234, 1235, 1236, 1237, 1271, 1435, 1436, 1439, 1440, 1441, 1489, 1524, 1956, 2056, 2057, 2321, 2322, 2324, 2688, 2689, 2690, 2829, 2919, 2920, 3082, 3439, 3440, 3441, 3442, 3443, 3444, 3445, 3447, 3448, 3449, 3451, 3452, 3454, 3455, 3456, 3458, 3459, 3460, 3467, 3552, 3553, 3554, 3556, 3558, 3…								rs10000203, rs10000241, rs10005096, rs1000515, rs10005450, rs10006293, rs10006360, rs10006747, rs10008126, rs10012879, rs10016230, rs10017970, rs10018945, rs1002084, rs10023994, rs1002655, rs1002656, rs10027656, rs10027875, rs10029166, rs1003199, rs10033375, rs10036224, rs10038062, rs10038760, rs10044080, rs10044838, rs10045084, rs10049681, rs10050046, rs1005017, rs10050597, rs10050889, rs1005384…
Apoptosis	interaction, medium	975	0.00140028	68/86	5.323e-45	207, 208, 317, 330, 331, 355, 356, 572, 596, 598, 637, 1147, 1439, 3551, 3552, 3553, 3554, 3556, 3562, 3654, 3656, 4615, 4790, 4792, 4803, 4914, 5295, 5530, 5532, 5533, 5534, 5567, 5568, 5613, 7124, 7157, 7186, 8503, 8737, 8743, 8772, 8793, 8794, 8795, 8797, 9020, 10000, 11213, 11261, 23533, 51135, 54205, 63928, 79444, 112401								rs10005711, rs10011961, rs10030362, rs10031159, rs10037187, rs10040640, rs10043473, rs10056163, rs10064315, rs10070943, rs10071585, rs10075612, rs1007573, rs10078240, rs1008800, rs10102276, rs10111172, rs10132268, rs10147603, rs1016379, rs10218421, rs10276962, rs1028593, rs1035347, rs1037215, rs1040605, rs1041532, rs10442682, rs10458360, rs10493750, rs10501999, rs10503078, rs10503079, rs10509561,…
Glioma	interaction, medium	1118	0.00140028	58/65	1.25e-44	207, 208, 595, 673, 801, 805, 808, 810, 815, 816, 817, 818, 1019, 1021, 1956, 2475, 2885, 3479, 3480, 3845, 4893, 5155, 5156, 5159, 5295, 5335, 5336, 5578, 5579, 5582, 5594, 5604, 5728, 6654, 6655, 7039, 7157, 8503, 10000, 23533, 25759, 51806, 53358, 399694								rs10000775, rs10005635, rs10009286, rs10012684, rs10015062, rs10015110, rs10023113, rs10031040, rs10037187, rs1003827, rs10040640, rs10043473, rs10050608, rs10056163, rs10064315, rs10066581, rs10070943, rs10071585, rs10075612, rs1007662, rs10078240, rs10082812, rs1010447, rs1010544, rs1011185, rs10132599, rs1013316, rs10145260, rs1014632, rs10153674, rs10172635, rs1019731, rs10204958, rs10230949,…
Carbohydrate digestion and absorption	interaction, medium	658	0.00180036	37/44	7.157e-27	207, 208, 276, 279, 280, 486, 3938, 5295, 5330, 5579, 6476, 6523, 8503, 8972, 10000, 23533, 80834, 346562								rs10037187, rs10040640, rs10043473, rs10056163, rs10064315, rs10070943, rs10071585, rs10075612, rs10078240, rs1013316, rs1014632, rs1015204, rs1038810, rs1042712, rs10494003, rs10494011, rs10494043, rs10499849, rs10499850, rs10515052, rs10515058, rs10515062, rs10515070, rs10515086, rs10748478, rs10748518, rs10748519, rs10785739, rs10785758, rs10785759, rs10785764, rs10803158, rs10803171, rs108054…
Salivary secretion	pathway	2990	0.00180036	77/89	1.179e-56	107, 108, 109, 111, 112, 113, 114, 115, 146, 147, 148, 153, 154, 276, 476, 477, 480, 481, 482, 483, 486, 490, 491, 492, 493, 683, 801, 805, 808, 810, 820, 952, 1131, 1469, 1470, 1471, 1472, 1473, 1755, 2776, 2778, 2977, 2982, 2983, 3708, 3709, 3710, 3778, 3783, 4025, 4069, 4589, 4842, 5330, 5331, 5332, 5542, 5554, 5567, 5568, 5578, 5579, 5582, 5592, 5593, 5613, 6263, 6522, 6548, 6558, 6779, 23236…								rs10016073, rs10019008, rs10019835, rs10032771, rs10035541, rs10036787, rs1003983, rs10053728, rs10054686, rs10063966, rs10066266, rs10068942, rs10075995, rs10082353, rs10082503, rs10087741, rs10092442, rs10093375, rs10094660, rs10095393, rs10095524, rs10096064, rs10101343, rs10102339, rs10102438, rs10104127, rs1010544, rs10108431, rs10112018, rs10128399, rs10128457, rs10128514, rs10132599, rs101…
Peroxisome	pathway	1178	0.00260052	63/78	7.893e-43	30, 51, 189, 215, 225, 570, 847, 1610, 1962, 2053, 2180, 2181, 2182, 3155, 3295, 3417, 3418, 4358, 4598, 4843, 5052, 5189, 5190, 5191, 5194, 5195, 5264, 5824, 5825, 5826, 5828, 5830, 6342, 6647, 6648, 7498, 8309, 8310, 8443, 8504, 8528, 8540, 9409, 10455, 10478, 10654, 11001, 23305, 23417, 23600, 26061, 51179, 51268, 51703, 54363, 54677, 55670, 55711, 55825, 83594, 84188, 196743, 255027								rs10016221, rs10021219, rs10032937, rs10033885, rs10036615, rs10039846, rs10041164, rs10042762, rs10053373, rs10056109, rs10061706, rs10063272, rs10064760, rs10069629, rs10074987, rs10076826, rs10078652, rs10086475, rs10090781, rs10094496, rs10095813, rs10097260, rs10100175, rs10102576, rs10109008, rs10109533, rs10110693, rs1012515, rs1012731, rs1014772, rs10161126, rs10163267, rs10171290, rs1018…
RNA transport	characteristic interaction, medium	220	0.00260052	54/153	3.55e-13	1207, 1967, 5905, 6612, 6613, 7341, 8563, 8662, 8664, 8666, 8892, 8893, 9688, 9818, 10073, 10289, 10460, 11097, 11171, 11260, 23165, 23279, 23511, 25929, 50628, 51808, 53371, 54960, 55706, 57122, 57510, 79023, 79760, 79833, 79897, 80145, 81929, 94026, 96764								rs1005451, rs10063061, rs1010303, rs1012411, rs10166594, rs10221121, rs10224307, rs10232205, rs10271506, rs1028745, rs1035368, rs10510708, rs1060637, rs1062923, rs1076643, rs10769307, rs10838774, rs10865143, rs10878858, rs10878860, rs1096699, rs1114832, rs11177325, rs11237260, rs11608544, rs11642892, rs11683633, rs1181156, rs1181183, rs1181185, rs1183394, rs11984203, rs12166028, rs1228008, rs1231…
Prostate cancer	pathway	1696	0.00280056	78/89	2.54e-58	207, 208, 354, 367, 369, 468, 572, 595, 596, 673, 842, 898, 1017, 1026, 1027, 1147, 1385, 1387, 1499, 1869, 1870, 1871, 1950, 1956, 2033, 2064, 2260, 2263, 2308, 2475, 2885, 2932, 2950, 3320, 3326, 3479, 3480, 3551, 3845, 4193, 4790, 4792, 4824, 4893, 5155, 5156, 5159, 5290, 5291, 5293, 5294, 5295, 5594, 5604, 5728, 5894, 5925, 5970, 6654, 6655, 6716, 6932, 6934, 7039, 7157, 7184, 8503, 9134, 958…								rs1000515, rs10017970, rs10023994, rs10027875, rs10029654, rs10033375, rs10037187, rs10040640, rs10043473, rs10055448, rs10056163, rs10064315, rs10070943, rs10071585, rs10075612, rs10078240, rs10082812, rs10092233, rs10104250, rs1010447, rs1011185, rs10132268, rs10145260, rs10147603, rs10165984, rs10172070, rs10174520, rs10180144, rs1019731, rs10204958, rs10205484, rs10224250, rs10225559, rs10226…
Steroid hormone biosynthesis	characteristic	51	0.00320064	4/57	0.9415	412, 6715, 79644								rs10001607, rs100841, rs116364, rs12010072, rs12687038, rs13143119, rs1352741, rs1458833, rs1531293, rs1551636, rs1602407, rs166050, rs1691052, rs1691053, rs16984504, rs17178305, rs2024159, rs2199112, rs248803, rs3886784, rs4132409, rs4336284, rs4463124, rs4521923, rs4531214, rs4702374, rs476184, rs494958, rs501679, rs566202, rs5934904, rs5934913, rs5934914, rs5934958, rs5979338, rs5979643, rs653…
Focal adhesion	pathway	4521	0.00360072	179/200	3.151e-137	60, 71, 81, 87, 88, 89, 207, 208, 330, 331, 394, 572, 595, 596, 673, 824, 857, 858, 859, 894, 896, 998, 1277, 1278, 1280, 1281, 1282, 1284, 1286, 1288, 1289, 1290, 1291, 1292, 1293, 1301, 1302, 1398, 1399, 1499, 1729, 1793, 1950, 1956, 2064, 2317, 2318, 2321, 2324, 2335, 2534, 2885, 2889, 2909, 2932, 3082, 3371, 3381, 3479, 3480, 3611, 3655, 3672, 3673, 3674, 3675, 3676, 3678, 3679, 3680, 3685, 3…								rs10001480, rs1000515, rs10006293, rs10006747, rs10017970, rs10023994, rs10024003, rs10026060, rs10027875, rs10029166, rs10029339, rs10029654, rs10030625, rs10033283, rs10033375, rs1003492, rs10037187, rs1003979, rs10040640, rs10043473, rs1004395, rs1004725, rs10049380, rs10050046, rs10056163, rs10057067, rs1006217, rs10064315, rs10070943, rs10071585, rs10075612, rs1007662, rs10078240, rs1007856,…
Hepatitis C	interaction, high	986	0.00360072	103/135	6.991e-65	207, 208, 572, 673, 949, 1147, 1364, 1365, 1432, 1956, 2885, 2932, 3439, 3440, 3441, 3442, 3443, 3444, 3445, 3447, 3448, 3449, 3451, 3452, 3454, 3455, 3456, 3551, 3576, 3659, 3716, 4790, 4792, 5010, 5295, 5518, 5519, 5594, 5599, 5601, 5602, 5603, 5610, 6041, 6772, 6774, 7098, 7124, 7157, 7297, 8503, 8737, 9021, 9071, 9073, 9074, 9075, 9076, 9451, 9641, 10000, 10686, 23533, 23562, 26285, 27102, 29…								rs10001480, rs1001162, rs10024003, rs10026060, rs10029339, rs10033283, rs10037187, rs10040640, rs10043473, rs10056163, rs10064315, rs10070943, rs10071585, rs10075612, rs10078240, rs1008434, rs10085952, rs1009438, rs10099072, rs10110591, rs10116540, rs10116615, rs10119678, rs10132268, rs10147603, rs1016930, rs10199181, rs10244108, rs10244133, rs10256393, rs10263017, rs1026916, rs10281173, rs102859…
Transcriptional misregulation in cancer	pathway	3719	0.00360072	151/180	9.452e-72	330, 466, 472, 597, 598, 604, 860, 861, 862, 894, 904, 905, 929, 942, 958, 1025, 1026, 1027, 1031, 1050, 1051, 1053, 1236, 1436, 1437, 1655, 1848, 2005, 2078, 2115, 2118, 2119, 2120, 2130, 2138, 2308, 2313, 2321, 2322, 2521, 2530, 2892, 3002, 3020, 3066, 3087, 3195, 3205, 3207, 3248, 3398, 3479, 3480, 3486, 3560, 3562, 3569, 3576, 3684, 3695, 3728, 4005, 4086, 4094, 4149, 4193, 4208, 4211, 4221, …								rs1002897, rs10032244, rs10052296, rs10065473, rs1006639, rs10081429, rs10082812, rs10083488, rs10083525, rs10083792, rs10085433, rs10088475, rs10092786, rs10096521, rs10096531, rs1009685, rs10098654, rs10098981, rs1009951, rs1009953, rs1010038, rs1010040, rs1010101, rs10103191, rs10103716, rs10105905, rs10106750, rs1010902, rs1010903, rs10111348, rs10111852, rs10113747, rs10114034, rs10114890, r…
Osteoclast differentiation	pathway	2569	0.00380076	102/128	1.205e-67	54, 207, 208, 695, 799, 814, 1147, 1385, 1432, 1435, 1436, 1513, 1535, 1536, 1540, 2212, 2274, 2353, 2354, 2355, 2534, 2885, 3454, 3455, 3456, 3458, 3459, 3460, 3551, 3552, 3553, 3554, 3690, 3716, 3725, 3727, 3932, 3937, 4286, 4688, 4689, 4772, 4773, 4790, 4792, 4982, 5290, 5291, 5293, 5294, 5295, 5336, 5468, 5530, 5532, 5533, 5534, 5594, 5599, 5601, 5602, 5603, 5604, 5608, 5879, 5970, 6688, 6772…								rs10001480, rs10005711, rs10011961, rs1001497, rs10024003, rs10026060, rs10029339, rs10030362, rs10031159, rs10033283, rs10037187, rs10040249, rs10040640, rs10043473, rs10050695, rs10056163, rs1006355, rs10064315, rs10068619, rs10070943, rs1007126, rs10071585, rs10075612, rs10078240, rs1007837, rs1010101, rs1011170, rs10112537, rs10114465, rs10114624, rs10129564, rs10132268, rs10132979, rs1013319…
Calcium signaling pathway	pathway	6153	0.005001	155/177	2.33e-115	107, 108, 109, 113, 114, 115, 136, 146, 147, 148, 153, 154, 185, 291, 292, 293, 489, 490, 491, 492, 493, 552, 623, 624, 683, 773, 774, 775, 776, 777, 779, 801, 805, 808, 810, 814, 815, 816, 817, 818, 886, 887, 952, 1128, 1129, 1131, 1133, 1139, 1812, 1816, 1909, 1910, 1956, 2064, 2065, 2066, 2149, 2185, 2767, 2769, 2774, 2776, 2778, 2903, 2905, 2906, 2911, 2915, 2925, 3269, 3274, 3356, 3358, 3360…								rs1000061, rs10000775, rs10000992, rs10002658, rs10003447, rs10005574, rs10005635, rs10005711, rs10007143, rs10008134, rs10009286, rs10009905, rs10010407, rs1001064, rs10011914, rs10011961, rs10012661, rs10012684, rs10014946, rs10015062, rs10015110, rs10016073, rs10016663, rs10016888, rs10017663, rs10018343, rs10019008, rs10019405, rs10021665, rs10022164, rs10023113, rs10023700, rs10023943, rs100…
Dilated cardiomyopathy	pathway	3141	0.00540108	81/90	1.178e-62	60, 70, 71, 107, 108, 109, 111, 112, 113, 114, 115, 153, 775, 776, 779, 781, 782, 783, 784, 785, 786, 1605, 1674, 1756, 2778, 3479, 3655, 3672, 3673, 3674, 3675, 3676, 3678, 3679, 3680, 3685, 3688, 3690, 3691, 3693, 3694, 3695, 3696, 3908, 4000, 4607, 4624, 4625, 4633, 4634, 5567, 5568, 5613, 6262, 6442, 6443, 6444, 6445, 6546, 7042, 7043, 7124, 7139, 7168, 7169, 7170, 7171, 7273, 8515, 8516, 925…								rs1000014, rs1002671, rs10035541, rs10036164, rs1003617, rs10036440, rs10036787, rs1003738, rs10038971, rs10039324, rs10044804, rs10045068, rs10048831, rs10049174, rs10049380, rs1005077, rs1005213, rs10053728, rs1005381, rs10056289, rs10057067, rs10061798, rs10063966, rs10064971, rs1006737, rs10068942, rs10073394, rs10076488, rs10077734, rs1007856, rs10082812, rs10087741, rs10093375, rs10095393, …
T cell receptor signaling pathway	interaction, medium	1991	0.00620124	91/108	1.218e-64	207, 208, 867, 868, 915, 916, 919, 920, 925, 926, 940, 959, 998, 1019, 1147, 1326, 1432, 1493, 1739, 2534, 2885, 2932, 3458, 3551, 3558, 3565, 3586, 3702, 3845, 3932, 3937, 4690, 4790, 4792, 4793, 4893, 5058, 5062, 5063, 5295, 5335, 5530, 5532, 5533, 5534, 5588, 5594, 5601, 5603, 5604, 5788, 6654, 6655, 6885, 7006, 7124, 7409, 7410, 7535, 8440, 8503, 8915, 9020, 9402, 10000, 10298, 10451, 11261, …								rs10005711, rs10011961, rs10030362, rs10031159, rs10037187, rs10040640, rs10043473, rs1004725, rs10050695, rs10056163, rs1005834, rs10064315, rs10068619, rs10070943, rs10071585, rs10075612, rs10078240, rs10079961, rs1011170, rs1011185, rs10119727, rs10132268, rs10145260, rs1014573, rs10147603, rs10172481, rs10174652, rs10179639, rs10180136, rs10180552, rs10180781, rs10182846, rs10193976, rs101942…
Chronic myeloid leukemia	interaction, ultra	148	0.00660132	65/73	9.315e-50	572, 673, 861, 23533								rs1006639, rs1015602, rs10244133, rs10281173, rs1033335, rs10460712, rs10487888, rs10854374, rs11088309, rs11231741, rs11659127, rs11700684, rs11700843, rs11700942, rs11762469, rs12482247, rs1267612, rs1267648, rs1267649, rs12945251, rs1304527, rs13047845, rs13052634, rs1474479, rs1476868, rs1537099, rs1547237, rs17161750, rs17264072, rs1734522, rs1734524, rs17623204, rs17695935, rs17740182, rs18…
Hypertrophic cardiomyopathy (HCM)	pathway	2699	0.00660132	74/83	1.304e-56	60, 70, 71, 775, 776, 779, 781, 782, 783, 784, 785, 786, 1605, 1636, 1674, 1756, 3479, 3569, 3655, 3672, 3673, 3674, 3675, 3676, 3678, 3679, 3680, 3685, 3688, 3690, 3691, 3693, 3694, 3695, 3696, 3908, 4000, 4607, 4624, 4625, 4633, 4634, 5562, 5563, 5564, 5565, 6262, 6442, 6443, 6444, 6445, 6546, 7042, 7043, 7124, 7139, 7168, 7169, 7170, 7171, 7273, 8515, 8516, 9254, 10368, 10369, 22801, 27091, 27…								rs1000014, rs1002671, rs10036164, rs1003617, rs10036440, rs1003738, rs10038971, rs10039324, rs10044804, rs10045068, rs10048831, rs10049174, rs10049380, rs1005077, rs1005213, rs1005381, rs10056289, rs10057067, rs10061798, rs10062565, rs10064971, rs1006737, rs10073394, rs10074991, rs10076488, rs10077734, rs1007856, rs10082812, rs1012311, rs1014038, rs1015260, rs10157412, rs1015846, rs10161032, rs10…
RNA degradation	interaction, ultra	527	0.00760152	17/71	0.003776	694, 7832, 10140, 10200, 10950, 22803, 23404, 51010, 51013, 54464, 54766, 80153, 132430, 219988, 255967, 645974								rs10004741, rs10008635, rs10008835, rs10009368, rs10011855, rs10013441, rs10013928, rs10018126, rs10029269, rs10029804, rs10029953, rs10049821, rs1011403, rs1011433, rs1014351, rs1014353, rs1038151, rs10434086, rs10445383, rs10489022, rs10507009, rs10514525, rs10514532, rs10514533, rs10519350, rs10519362, rs10519369, rs10519370, rs10519401, rs10519404, rs10519410, rs10519417, rs1056654, rs1074524…
Amoebiasis	pathway	2462	0.00780156	99/106	1.928e-80	81, 87, 88, 89, 107, 383, 384, 731, 732, 735, 836, 912, 929, 1277, 1278, 1280, 1281, 1282, 1284, 1286, 1288, 1289, 1290, 1301, 1302, 1437, 1511, 1992, 2335, 2767, 2769, 2774, 2776, 2778, 2919, 3315, 3458, 3553, 3554, 3569, 3576, 3586, 3592, 3593, 3684, 3689, 3908, 3909, 3910, 3911, 3912, 3914, 3915, 3918, 4583, 4790, 4843, 5055, 5269, 5272, 5273, 5275, 5290, 5291, 5293, 5294, 5295, 5330, 5331, 53…								rs1003199, rs10037187, rs1003979, rs10040640, rs10043473, rs10048945, rs10056163, rs10064315, rs10070943, rs10071585, rs10075612, rs10078240, rs10088475, rs1009145, rs1009588, rs1010544, rs10105905, rs10106750, rs10111852, rs10115005, rs1013316, rs10141794, rs1014632, rs1015416, rs1015846, rs10161783, rs10163726, rs1016379, rs10166736, rs10172425, rs10172458, rs10176882, rs10177513, rs10178202, r…
Fc gamma R-mediated phagocytosis	interaction, ultra	134	0.00780156	54/95	1.131e-24	998, 2212, 4082, 8877, 10092, 10109, 23533, 27040, 81873								rs10171839, rs1033391, rs1033804, rs10484458, rs10494355, rs1051358, rs10917139, rs10917145, rs10917148, rs10917152, rs10986471, rs11153377, rs11153450, rs11659127, rs12022054, rs12213036, rs12214468, rs12660275, rs12717171, rs12725465, rs12738660, rs12744234, rs12745664, rs12746613, rs1276533, rs1276535, rs1276576, rs1276577, rs12945251, rs1299158, rs13026485, rs13208937, rs1321028, rs13430006, …
Amyotrophic lateral sclerosis (ALS)	characteristic	90	0.00840168	41/53	6.198e-27	4741, 4744, 4747, 5630, 5961, 57679								rs10110118, rs1012473, rs10469756, rs10503747, rs10503755, rs10503759, rs10875942, rs11135815, rs11135818, rs11135825, rs11135835, rs11777251, rs11779789, rs11779795, rs11783793, rs11989437, rs11990537, rs12470229, rs12545967, rs12546913, rs12546920, rs12549843, rs13253754, rs13281358, rs1352950, rs1457265, rs1492406, rs1492408, rs165734, rs17052096, rs17052156, rs17052420, rs17052736, rs17052934…
ECM-receptor interaction	pathway	2137	0.00880176	77/85	4.038e-60	948, 960, 961, 1277, 1278, 1280, 1281, 1282, 1284, 1286, 1288, 1289, 1290, 1291, 1292, 1293, 1301, 1302, 1605, 2335, 2811, 2814, 3161, 3339, 3371, 3381, 3655, 3672, 3673, 3674, 3675, 3676, 3678, 3679, 3680, 3685, 3688, 3690, 3691, 3693, 3694, 3695, 3696, 3908, 3909, 3910, 3911, 3912, 3914, 3915, 3918, 5649, 6382, 6383, 6385, 6696, 7057, 7058, 7060, 7143, 7148, 7448, 7450, 8515, 8516, 9672, 9899, …								rs1002480, rs10030625, rs1003492, rs10036293, rs1003979, rs10040232, rs1004395, rs10049380, rs1005142, rs10057067, rs10059683, rs10064352, rs10066756, rs1007856, rs10086882, rs1009588, rs10100191, rs10115005, rs10120598, rs10121268, rs1014038, rs1015260, rs1015846, rs10161783, rs10166736, rs1016815, rs10170582, rs10172321, rs10172425, rs10172458, rs10174098, rs10176882, rs10177513, rs10178084, rs…
Homologous recombination	interaction, medium	103	0.00880176	8/28	0.0136	675, 4361, 4683, 5424, 6119, 10714, 80198, 146956								rs10109454, rs10237424, rs10243568, rs10244745, rs10255964, rs10262410, rs10263125, rs10277940, rs10278342, rs10501815, rs10793091, rs10793092, rs10831227, rs10899024, rs10952075, rs11236133, rs11236173, rs11236181, rs11236187, rs11236188, rs11236190, rs11508478, rs11571725, rs11971467, rs11974031, rs11978169, rs12702633, rs12702665, rs12702682, rs13230086, rs13231388, rs13234751, rs13234855, rs1…
Neuroactive ligand-receptor interaction	interaction, ultra	1138	0.00920184	117/272	3.21e-36	728, 1081, 1134, 1135, 1136, 1137, 1138, 1139, 1140, 1142, 1143, 1146, 2488, 2554, 2555, 2556, 2557, 2558, 2559, 2560, 2561, 2562, 2564, 2565, 2566, 2567, 2568, 2569, 2570, 2688, 2689, 2741, 2742, 2743, 3952, 5023, 5024, 5025, 5026, 5027, 5617, 5618, 7252, 8001, 8973, 9127, 55584, 55879, 57053, 200959								rs10000940, rs10002281, rs10007816, rs10008749, rs10015366, rs10016894, rs10018276, rs10018305, rs10021452, rs10021851, rs10023614, rs10023908, rs10025589, rs10025670, rs10025924, rs10028342, rs10029872, rs10034588, rs10035934, rs10038062, rs10044982, rs10045843, rs10050095, rs10050597, rs10052775, rs10053232, rs10053272, rs10056305, rs10057637, rs10060800, rs10061779, rs10067788, rs10068980, rs1…
Gastric acid secretion	pathway	2261	0.00940188	71/74	3.036e-60	60, 107, 108, 109, 111, 112, 113, 114, 115, 476, 477, 480, 481, 482, 483, 495, 496, 760, 801, 805, 808, 810, 815, 816, 817, 818, 887, 1080, 1131, 2520, 2770, 2771, 2773, 2776, 2778, 3274, 3708, 3709, 3710, 3758, 3759, 3766, 3772, 3773, 3776, 3784, 4638, 5330, 5331, 5332, 5567, 5568, 5578, 5579, 5582, 5613, 6522, 6548, 6750, 6752, 7430, 9992, 23236, 23439, 51806, 54207, 85366, 91807, 115111, 19688…								rs10000775, rs10005635, rs10009286, rs10012684, rs10015062, rs10015110, rs10023113, rs10031040, rs10035541, rs10036787, rs10037879, rs1005043, rs10050608, rs10053728, rs10063966, rs10066581, rs10068942, rs10083886, rs10087741, rs1009207, rs10093375, rs10095393, rs10095524, rs10099092, rs10104127, rs1010544, rs1010665, rs10108431, rs10112018, rs1011729, rs1013063, rs10132599, rs1013316, rs10140031…
Leukocyte transendothelial migration	characteristic interaction, high	32	0.00960192	92/117	3.921e-60	7070, 7294								rs10007288, rs1003873, rs1009365, rs10750156, rs10938521, rs11217290, rs13118073, rs1466998, rs1567217, rs17574051, rs17674224, rs2262771, rs2661528, rs2663632, rs2704401, rs33964061, rs4589663, rs4938653, rs4938659, rs4938687, rs535831, rs6447614, rs6829490, rs6837324, rs6850108, rs7111455, rs7111567, rs7130716, rs733762, rs7674929, rs7679010, rs7932332
Type II diabetes mellitus	pathway	1178	0.010002	42/48	7.893e-32	773, 774, 775, 776, 777, 2475, 2645, 3098, 3099, 3101, 3551, 3643, 3651, 3667, 3767, 5290, 5291, 5293, 5294, 5295, 5580, 5581, 5590, 5594, 5599, 5601, 5602, 6514, 6517, 6833, 7124, 8471, 8503, 8651, 8660, 8835, 8913, 9021, 9370, 23533, 80201, 122809								rs10001480, rs10024003, rs10026060, rs10029339, rs10033283, rs10037187, rs10040640, rs10043473, rs10056163, rs10064315, rs1006737, rs10070943, rs10071585, rs10075612, rs10078240, rs1010447, rs1010887, rs1014677, rs10157919, rs10161032, rs10161275, rs10166692, rs10167883, rs10179260, rs10179954, rs10187044, rs10188306, rs10189339, rs10201978, rs10202504, rs1020445, rs10210199, rs10211547, rs102188…
Cell cycle	characteristic	175	0.0110022	72/128	4.813e-32	990, 4998, 4999, 5000, 5001, 5885, 7029, 7272, 7465, 8317, 8318, 8555, 8556, 10274, 10735, 23595, 494551								rs10111415, rs10157619, rs10167387, rs10205561, rs10231843, rs10246098, rs10257653, rs10493923, rs10500708, rs10513016, rs1063302, rs10743113, rs10770040, rs10770047, rs10783130, rs10840269, rs10875290, rs10943681, rs11042427, rs11164774, rs11164953, rs11166437, rs11166438, rs11569193, rs11569214, rs11569218, rs11705932, rs11760007, rs1192404, rs1192419, rs11993769, rs12053401, rs12056137, rs1205…
mTOR signaling pathway	pathway	1175	0.0110022	42/52	5.977e-29	207, 208, 673, 1975, 1977, 2475, 3091, 3479, 3551, 3667, 5228, 5290, 5291, 5293, 5294, 5295, 5562, 5563, 5578, 5579, 5582, 5594, 5728, 6009, 6194, 6195, 6196, 6197, 6198, 6199, 7124, 7248, 7249, 7422, 7424, 8408, 8503, 9470, 9706, 10000, 10325, 10670, 23533, 27330, 51719, 54541, 57521, 58528, 64121, 81617, 84335, 92335, 253260, 253314								rs10006293, rs10006747, rs10029166, rs1003642, rs10037187, rs10040640, rs10043473, rs10056163, rs10062565, rs10064315, rs10070943, rs10071585, rs10074991, rs10075612, rs10078240, rs10082812, rs1010447, rs1010544, rs1011851, rs1013316, rs1014632, rs10179260, rs10187044, rs1019731, rs10226981, rs10244133, rs1025612, rs10281173, rs1029952, rs1029955, rs1032130, rs10430641, rs10451280, rs10451590, rs…
Non-small cell lung cancer	interaction, high	493	0.0110022	46/54	1.231e-33	207, 208, 572, 673, 1019, 1021, 1956, 2064, 2885, 5295, 5335, 5336, 5594, 5604, 6789, 7039, 7157, 8503, 10000, 23533								rs10037187, rs1003827, rs10040640, rs10043473, rs10056163, rs10064315, rs10070943, rs10071585, rs10075612, rs10078240, rs10230949, rs10234981, rs10244108, rs10244133, rs10256393, rs10269570, rs10269774, rs10281173, rs10435256, rs10487888, rs10488140, rs10488142, rs10488529, rs10496179, rs10514519, rs10515052, rs10515058, rs10515062, rs10515070, rs10515086, rs1076094, rs10803158, rs10803171, rs108…
Axon guidance	characteristic interaction, high	2694	0.0112022	69/130	1.112e-28	1808, 1942, 1944, 1946, 1947, 1948, 2041, 2042, 2043, 2045, 2051, 5998, 6091, 6092, 8633, 9723, 9901, 10507, 10509, 10512, 25791, 56896, 57689, 64221, 90249, 137970, 219699, 223117, 285220								rs1000144, rs10007047, rs1000987, rs10010112, rs10017332, rs10019264, rs1001952, rs1002254, rs10024436, rs1002825, rs1002826, rs10043302, rs10045557, rs10049058, rs10049501, rs10063716, rs10068445, rs10070246, rs1007684, rs10084692, rs10088476, rs10090689, rs10093451, rs1009521, rs1009848, rs10098626, rs10099045, rs10099704, rs10100213, rs10101147, rs10104759, rs10106381, rs10107668, rs10108245, …
Lipoic acid metabolism	pathway	19	0.0120024	3/3	0.002028	11019, 51601, 387787								rs1303475, rs1315212, rs1316182, rs17310612, rs17310619, rs1787102, rs2125314, rs2309581, rs2309582, rs2509562, rs2509563, rs2632277, rs594628, rs655025, rs657339, rs661781, rs675086, rs684877, rs7121457
Chagas disease (American trypanosomiasis)	interaction, high	1045	0.0130026	86/104	9.429e-60	207, 208, 355, 624, 718, 915, 916, 919, 1147, 1432, 1636, 3456, 3459, 3460, 3551, 3553, 3558, 3569, 3576, 3586, 3592, 3593, 3654, 4615, 4790, 4792, 5054, 5295, 5330, 5331, 5332, 5518, 5519, 5594, 5599, 5601, 5602, 5603, 6347, 6348, 6352, 6416, 7046, 7048, 7097, 7099, 7124, 8503, 8772, 10000, 23236, 23533, 51135, 148022								rs10001480, rs10024003, rs10026060, rs10029339, rs1003199, rs10033283, rs10037187, rs10040640, rs10043473, rs10056163, rs10064315, rs10070943, rs10071585, rs10075612, rs10078240, rs10132268, rs10132489, rs10140368, rs10142830, rs10144552, rs10147603, rs10149714, rs1019855, rs1022596, rs10255691, rs10263896, rs1028593, rs1036097, rs1036307, rs1040496, rs10413435, rs10417820, rs10423794, rs10424348…
Adherens junction	interaction, medium	1860	0.0136027	62/73	8.818e-45	52, 81, 87, 88, 89, 998, 1457, 1459, 1956, 2064, 2241, 2260, 2534, 3480, 3643, 4008, 4087, 4088, 4089, 4301, 5594, 5770, 5787, 5792, 5795, 5797, 5818, 5819, 5879, 5880, 6591, 6615, 6714, 6885, 7046, 7048, 7082, 7525, 9855, 10580, 25945, 51701, 56288, 81607, 117178								rs1001877, rs1002715, rs10043540, rs1004765, rs10049325, rs10055161, rs1005785, rs10062069, rs1006309, rs1006412, rs10064960, rs10069821, rs1007369, rs10074150, rs1007530, rs10076453, rs10077992, rs10078397, rs1009145, rs10100077, rs1011170, rs10141794, rs1014573, rs10159479, rs1016188, rs1019855, rs1020322, rs10218857, rs1022649, rs10244108, rs10256393, rs1034551, rs1035940, rs1035942, rs1036097…
Serotonergic synapse	characteristic	117	0.0138028	8/114	1	3359, 3751, 6532, 9177, 170572, 200909, 260293, 285242								rs10156120, rs10156125, rs10224891, rs10257987, rs10258965, rs10277086, rs10278347, rs10464520, rs10488291, rs10488302, rs1072198, rs1072394, rs10890445, rs10891623, rs10953880, rs10953885, rs10953909, rs10953918, rs11080122, rs11211414, rs11211420, rs11214786, rs11487118, rs11489533, rs11608102, rs11718245, rs11765076, rs1176752, rs1185027, rs11980474, rs12666459, rs12706212, rs12706259, rs12706…
Neurotrophin signaling pathway	pathway	2101	0.0146029	109/127	4.332e-79	25, 207, 208, 356, 397, 468, 572, 596, 627, 673, 801, 805, 808, 810, 814, 815, 816, 817, 818, 998, 1398, 1399, 1432, 2309, 2549, 2885, 2889, 2932, 3551, 3654, 3656, 3667, 3725, 3845, 4214, 4215, 4217, 4790, 4792, 4793, 4803, 4804, 4893, 4908, 4909, 4914, 4915, 4916, 5163, 5290, 5291, 5293, 5294, 5295, 5335, 5336, 5580, 5594, 5598, 5599, 5601, 5602, 5603, 5604, 5607, 5663, 5664, 5781, 5879, 5894, …								rs10000775, rs10001480, rs10005635, rs10009286, rs10012684, rs10015062, rs10015110, rs1002261, rs10023113, rs10024003, rs10026060, rs10029339, rs10031040, rs10033283, rs1003642, rs10037187, rs10037963, rs10040249, rs10040640, rs10043473, rs10050608, rs10051671, rs10056163, rs10064315, rs1006446, rs10066581, rs10070943, rs10071585, rs10075612, rs1007662, rs10078240, rs10087008, rs10103760, rs10106…
ErbB signaling pathway	interaction, high	1813	0.015203	78/87	4.635e-60	25, 27, 207, 208, 374, 572, 673, 685, 815, 816, 817, 818, 867, 868, 1398, 1399, 1839, 1956, 2064, 2065, 2066, 2069, 2475, 2549, 2885, 2932, 3084, 4690, 5058, 5062, 5063, 5295, 5335, 5336, 5594, 5599, 5601, 5602, 5604, 6198, 6199, 6416, 6714, 6776, 6777, 7039, 8440, 8503, 9542, 10000, 10298, 23533, 23624, 25759, 53358, 56924, 57144, 145957, 399694								rs10000775, rs10001480, rs10002688, rs10005635, rs10009286, rs10012684, rs10015062, rs10015110, rs10017114, rs10022745, rs10023113, rs10024003, rs10025144, rs10026060, rs10029339, rs10031040, rs10033283, rs10037187, rs10040640, rs10043473, rs1004725, rs10050608, rs10056163, rs10064315, rs10066581, rs10070943, rs10071585, rs10075612, rs1007662, rs10078240, rs10087434, rs10089599, rs10093657, rs100…
Fatty acid biosynthesis	pathway	109	0.015203	5/6	0.0001699	31, 32, 27349, 54995, 55301								rs1016331, rs1021795, rs10510578, rs10796255, rs10849968, rs10906796, rs10906802, rs10906804, rs10906817, rs1109760, rs11129232, rs11259456, rs1160716, rs1160717, rs11650464, rs11708232, rs11867736, rs11924347, rs12450937, rs12490758, rs12633182, rs12715100, rs12831686, rs13059059, rs13099515, rs13815, rs1426758, rs1469330, rs1473626, rs1502393, rs1502394, rs1642038, rs1654875, rs16939972, rs1693…
MAPK signaling pathway	pathway	6200	0.0172034	226/268	5.087e-161	207, 208, 355, 356, 408, 409, 468, 627, 673, 773, 774, 775, 776, 777, 779, 781, 782, 783, 784, 785, 786, 836, 929, 994, 998, 1147, 1326, 1386, 1398, 1399, 1432, 1616, 1647, 1843, 1844, 1845, 1846, 1847, 1848, 1849, 1852, 1950, 1956, 2005, 2122, 2246, 2247, 2248, 2249, 2250, 2251, 2252, 2253, 2254, 2255, 2257, 2258, 2259, 2260, 2263, 2264, 2317, 2318, 2353, 2768, 2885, 3304, 3306, 3312, 3315, 3551…								rs1000014, rs10001480, rs10005711, rs10008908, rs10011041, rs10011799, rs10011961, rs10016149, rs10016658, rs10017696, rs10021604, rs10022176, rs1002261, rs10024003, rs10025071, rs10025495, rs10025560, rs10026060, rs10027110, rs10029339, rs10029654, rs10030362, rs10031159, rs10031882, rs10033283, rs1003642, rs1003738, rs10037963, rs10045029, rs1004720, rs10049174, rs10049776, rs10050099, rs100516…
Amphetamine addiction	pathway	2375	0.0176035	57/70	1.82e-26	111, 468, 775, 776, 801, 805, 808, 810, 814, 815, 816, 817, 818, 1385, 1386, 1644, 1812, 2353, 2354, 2778, 2890, 2891, 2892, 2893, 2903, 2904, 2905, 2906, 3725, 4128, 4129, 5173, 5500, 5501, 5530, 5532, 5533, 5534, 5567, 5568, 5578, 5579, 5582, 5613, 6531, 6570, 6571, 9586, 11261, 23237, 23411, 51806, 63928, 64764, 84699, 90993, 116443								rs10000610, rs10000775, rs10004211, rs10005635, rs10005711, rs10009286, rs10011455, rs10011961, rs10012684, rs10015062, rs10015110, rs10023113, rs10030362, rs10031040, rs10031159, rs10031554, rs10035262, rs10035289, rs10040249, rs10045463, rs10050608, rs10052016, rs10053602, rs1005549, rs10056328, rs10057481, rs10057497, rs10061978, rs10066581, rs1006737, rs10067604, rs10069450, rs10070447, rs100…
Pancreatic secretion	pathway	2511	0.0176035	91/101	2.114e-70	107, 108, 109, 111, 112, 113, 114, 115, 279, 280, 476, 477, 480, 481, 482, 483, 486, 489, 490, 491, 492, 493, 683, 760, 886, 952, 1056, 1080, 1131, 1179, 1357, 1358, 1359, 1360, 1361, 1504, 1811, 2776, 2778, 3708, 3709, 3710, 3778, 3784, 4218, 5319, 5320, 5321, 5322, 5330, 5331, 5332, 5406, 5407, 5408, 5578, 5579, 5582, 5644, 5645, 5646, 5874, 5879, 5906, 5908, 6262, 6344, 6522, 6548, 6558, 7220,…								rs10016073, rs10019008, rs10034033, rs10035541, rs10036787, rs10053728, rs10063966, rs10068942, rs10087741, rs10093375, rs10095393, rs10095524, rs10104127, rs1010544, rs10108431, rs10112018, rs1013316, rs1013510, rs1014632, rs1014699, rs10157412, rs1018378, rs10198275, rs10200558, rs1021457, rs10223203, rs1022596, rs1023096, rs10231513, rs10247485, rs10250598, rs10252537, rs10263705, rs10275313, …
Toll-like receptor signaling pathway	interaction, medium	1105	0.0178036	85/102	1.268e-59	207, 208, 929, 941, 942, 958, 1147, 1326, 1432, 3439, 3440, 3441, 3442, 3443, 3444, 3445, 3447, 3448, 3449, 3451, 3452, 3454, 3455, 3456, 3551, 3553, 3569, 3576, 3592, 3593, 3654, 3929, 4283, 4615, 4790, 4792, 5295, 5594, 5599, 5601, 5602, 5603, 5604, 5606, 5608, 5879, 6348, 6351, 6352, 6416, 6696, 6772, 6885, 7096, 7097, 7098, 7099, 7100, 7124, 7189, 8503, 8737, 8772, 9641, 10000, 23533, 29110, …								rs10001480, rs10024003, rs10026060, rs10029339, rs1003199, rs10033283, rs10037187, rs10040640, rs10043473, rs1004395, rs10056163, rs10064315, rs10070943, rs10071585, rs10075612, rs10078240, rs1011170, rs10116540, rs10116615, rs10119678, rs10132268, rs1013996, rs1014573, rs10147603, rs10199181, rs1020322, rs10255691, rs10263896, rs1028593, rs103441, rs1040817, rs1040818, rs10432016, rs10455175, rs…
Arrhythmogenic right ventricular cardiomyopathy (ARVC)	pathway	3755	0.0184037	70/74	3.84e-58	60, 71, 81, 87, 88, 89, 775, 776, 779, 781, 782, 783, 784, 785, 786, 1000, 1495, 1496, 1499, 1605, 1674, 1756, 1824, 1829, 1832, 2697, 3655, 3672, 3673, 3674, 3675, 3676, 3678, 3679, 3680, 3685, 3688, 3690, 3691, 3693, 3694, 3695, 3696, 3728, 3908, 4000, 5318, 6262, 6442, 6443, 6444, 6445, 6546, 6932, 6934, 8515, 8516, 9254, 10368, 10369, 22801, 27091, 27092, 29119, 51176, 55799, 59284, 59285, 83…								rs1000014, rs1002671, rs10036164, rs1003617, rs10036440, rs1003738, rs10038162, rs10038971, rs10039324, rs10043478, rs10044804, rs10045068, rs10048831, rs10049174, rs10049380, rs1005077, rs1005213, rs1005381, rs10055448, rs10056289, rs10057067, rs10061798, rs10064971, rs1006607, rs1006737, rs10073394, rs10076488, rs1007740, rs10077734, rs1007856, rs1008011, rs1009145, rs1012311, rs10128270, rs101…
Phototransduction	characteristic	23	0.0186037	14/29	2.703e-06	1259, 5957, 6010, 9187								rs10002498, rs12501949, rs1371729, rs1550444, rs1558226, rs16948889, rs16948916, rs17573717, rs17681738, rs1972883, rs1984713, rs2270115, rs2855557, rs3743171, rs3762858, rs3762859, rs6503264, rs6503269, rs6841271, rs7694104, rs870022, rs874174, rs9995122
Renin-angiotensin system	interaction, ultra	74	0.0194039	8/17	0.0004715	183, 1359, 1636, 4311, 5972, 59272								rs1025192, rs10513468, rs10513469, rs10900555, rs11122576, rs11122577, rs11571082, rs11571093, rs11712763, rs11919465, rs11927211, rs12163649, rs12696030, rs13081372, rs13086740, rs1436633, rs1436635, rs1440633, rs1440640, rs1525867, rs16824293, rs16824404, rs16853059, rs17383987, rs17442808, rs17449556, rs1926723, rs1949350, rs2118073, rs2313950, rs233575, rs2368564, rs2887284, rs35778406, rs377…
Vascular smooth muscle contraction	pathway	3796	0.0196039	99/116	2.209e-71	59, 72, 107, 108, 109, 111, 112, 113, 114, 115, 136, 146, 147, 148, 185, 369, 552, 673, 775, 776, 779, 800, 801, 805, 808, 810, 1579, 1909, 2767, 2768, 2776, 2778, 2977, 2982, 2983, 3708, 3709, 3710, 3778, 4629, 4637, 4638, 4659, 4660, 4881, 4882, 5319, 5320, 5321, 5322, 5330, 5331, 5332, 5500, 5501, 5567, 5568, 5578, 5579, 5580, 5581, 5582, 5583, 5588, 5592, 5594, 5604, 5613, 5739, 5894, 6093, 8…								rs10003447, rs10019835, rs10028838, rs10032771, rs10035541, rs10036787, rs1003983, rs10053728, rs1006168, rs10063966, rs1006737, rs10068942, rs10082235, rs10082353, rs10082503, rs1008663, rs10087363, rs10087741, rs10092442, rs10093375, rs10094660, rs10095393, rs10095524, rs10096064, rs10101343, rs10102339, rs10102438, rs10104127, rs1010544, rs1010669, rs10108431, rs10112018, rs10128399, rs1012845…
Melanoma	interaction, high	1511	0.0210042	62/71	2.402e-46	207, 208, 572, 673, 1019, 1021, 1956, 2246, 2247, 2248, 2249, 2250, 2251, 2252, 2253, 2254, 2255, 2257, 2258, 2259, 2260, 3082, 3479, 3480, 5155, 5156, 5159, 5295, 5594, 5604, 5728, 7157, 8074, 8503, 8817, 8823, 9965, 10000, 23533, 26281, 56034, 80310								rs1000515, rs10016658, rs10017970, rs10023994, rs10025495, rs10027875, rs10033375, rs10037187, rs1003827, rs10040640, rs10043473, rs10045029, rs1004720, rs10049776, rs10056163, rs10062952, rs10064315, rs10064637, rs10065728, rs10068476, rs10070943, rs10071585, rs10075612, rs10077895, rs10078240, rs10082812, rs10090333, rs1011357, rs1011814, rs10126078, rs10126815, rs1019731, rs10213174, rs1023094…
Starch and sucrose metabolism	interaction, high	481	0.0214043	24/55	1.005e-08	178, 276, 279, 280, 2548, 2595, 2821, 2990, 5169, 6476, 7358, 8972, 9365, 57733								rs10008808, rs10021978, rs10023191, rs1015204, rs1038810, rs1038821, rs10433830, rs10470807, rs10488997, rs10494003, rs10494011, rs10494043, rs10517007, rs10517021, rs10518763, rs10748478, rs10748518, rs10748519, rs10785739, rs10785758, rs10785759, rs10785764, rs1086089, rs1086090, rs1086092, rs1086514, rs10881300, rs10881363, rs10881418, rs10881449, rs10938939, rs10938941, rs10938957, rs11166382…
Cardiac muscle contraction	pathway	1627	0.0216043	53/77	3.547e-30	70, 476, 477, 480, 481, 482, 483, 486, 775, 776, 779, 781, 782, 783, 784, 785, 786, 1327, 1337, 1345, 1350, 1351, 4624, 4625, 4633, 4634, 6262, 6546, 6548, 7139, 7168, 7169, 7170, 7171, 7381, 7386, 9167, 9254, 9377, 10368, 10369, 10479, 23439, 27089, 27091, 27092, 55799, 59284, 59285, 84701, 93589, 170712, 440567								rs1000014, rs10005129, rs1002671, rs1003617, rs1003738, rs10040791, rs10048831, rs10049174, rs1005077, rs10051603, rs1005213, rs1005381, rs10065919, rs1006737, rs10092898, rs1012311, rs10157412, rs10161032, rs10161275, rs10168228, rs10170610, rs10170699, rs10174354, rs10175048, rs10175239, rs10179528, rs10180845, rs10183045, rs10183585, rs10184755, rs10193285, rs10195970, rs1019617, rs10199504, r…
Melanogenesis	characteristic interaction, ultra	64	0.025005	76/101	2.37e-47	434, 1906								rs1022848, rs1023483, rs1040994, rs10456105, rs10456479, rs10947862, rs10947954, rs11753185, rs11970595, rs12200432, rs12216318, rs12524361, rs1317584, rs13199416, rs13211009, rs13217076, rs1331478, rs1360468, rs1413512, rs1413513, rs1548309, rs1626492, rs16872628, rs17592421, rs1931548, rs2012560, rs2050288, rs2050289, rs2070699, rs2095343, rs2180030, rs2327589, rs2490444, rs2516234, rs2516250, …
Legionellosis	pathway	460	0.0276055	47/55	7.726e-24	317, 375, 664, 718, 834, 836, 840, 841, 842, 929, 1195, 1378, 1915, 1917, 1937, 2919, 2920, 3297, 3304, 3306, 3312, 3329, 3553, 3569, 3576, 3592, 3593, 3606, 3684, 3689, 4615, 4790, 4792, 5861, 5970, 7097, 7099, 7100, 7124, 7415, 9554, 10767, 23786, 51128, 54205, 56681, 58484								rs1003199, rs1007573, rs10132268, rs10139376, rs10139469, rs1014021, rs10147603, rs10148758, rs10151495, rs10173422, rs10173678, rs10255691, rs10263896, rs10276962, rs1028593, rs10429953, rs1046747, rs10483336, rs10483341, rs10498516, rs10499563, rs10509984, rs1072035, rs10762340, rs10779340, rs10787498, rs1080199, rs10866712, rs10872428, rs10910746, rs10950917, rs10950919, rs10972300, rs10983657…
Metabolism of xenobiotics by cytochrome P450	characteristic interaction, medium	6	0.0276055	3/71	0.9958	1572, 8574, 22977, 29785								rs11808495, rs1628289, rs1631931, rs338586, rs4483432, rs9729157
GnRH signaling pathway	pathway	2650	0.0282056	86/101	6.25e-62	107, 108, 109, 111, 112, 113, 114, 115, 468, 775, 776, 779, 801, 805, 808, 810, 815, 816, 817, 818, 998, 1081, 1432, 1839, 1956, 2185, 2488, 2767, 2776, 2778, 2796, 2797, 2798, 2885, 3708, 3709, 3710, 3725, 3845, 4214, 4215, 4216, 4313, 4893, 5319, 5320, 5321, 5322, 5330, 5331, 5332, 5337, 5338, 5567, 5568, 5578, 5579, 5580, 5594, 5598, 5599, 5601, 5602, 5603, 5604, 5606, 5608, 5613, 5894, 6416, …								rs10000775, rs10001480, rs10005635, rs1000754, rs10009286, rs10012684, rs10015062, rs10015110, rs10023113, rs10024003, rs10026060, rs10029339, rs10031040, rs10033283, rs10035541, rs10036787, rs10037963, rs10050608, rs10051671, rs10053728, rs10063966, rs10066581, rs1006737, rs10068942, rs10087741, rs10093375, rs10095393, rs10095524, rs10100812, rs10104127, rs1010544, rs10108431, rs10109834, rs1011…
Pancreatic cancer	interaction, high	814	0.0290058	61/70	1.697e-45	207, 208, 572, 598, 673, 675, 998, 1019, 1021, 1147, 1956, 2064, 3551, 3716, 4790, 5228, 5295, 5337, 5594, 5599, 5601, 5602, 5604, 6772, 6774, 7039, 7046, 7048, 7157, 7422, 7424, 8503, 9459, 10000, 23533								rs10001480, rs10006293, rs10006747, rs10024003, rs10026060, rs10029166, rs10029339, rs10033283, rs10037187, rs1003827, rs10040640, rs10043473, rs10056163, rs10064315, rs10070943, rs10071585, rs10075612, rs10078240, rs1011851, rs1019855, rs10199181, rs10230949, rs10234981, rs10244108, rs10244133, rs1025612, rs10256393, rs1026916, rs10269570, rs10269774, rs10281173, rs1036097, rs1036307, rs10435256…
Pathogenic Escherichia coli infection	pathway	712	0.0306061	43/58	7.201e-27	25, 60, 71, 929, 998, 999, 1499, 2017, 2534, 3059, 3688, 3875, 4690, 4691, 5578, 6093, 7099, 7100, 7278, 7280, 7430, 7454, 7534, 7846, 8440, 8976, 9076, 9475, 10092, 10094, 10109, 10552, 10971, 23643, 51807, 79861, 81027, 81873, 84617, 84790, 203068, 347688, 347733								rs1010544, rs10167277, rs10171839, rs10180552, rs10182846, rs10187701, rs10194269, rs10198045, rs10198057, rs10203692, rs10205944, rs1022649, rs1035016, rs1037381, rs1039225, rs10431923, rs10451280, rs10490696, rs10491174, rs10491200, rs10492522, rs10495571, rs10495572, rs10495582, rs10512513, rs1051358, rs10513848, rs10754958, rs10783310, rs1078621, rs10793970, rs10795273, rs10808365, rs10827164…
Retinol metabolism	interaction, ultra	43	0.0308062	6/64	0.8368	6121, 9227, 53630, 158835								rs10493440, rs10889758, rs11209241, rs11639552, rs11645428, rs11859133, rs12149653, rs1409993, rs156501, rs156543, rs156553, rs17130691, rs17186765, rs1876031, rs1925953, rs2012235, rs201820, rs2225019, rs2281932, rs276168, rs276169, rs276170, rs3125894, rs3125895, rs3125904, rs4508052, rs47379, rs4889293, rs4889294, rs4926330, rs6564852, rs6564859, rs6564863, rs6828439, rs7192773, rs728894, rs74…
Base excision repair	interaction, ultra	39	0.0322064	6/34	0.1252	5423, 5424, 10714, 27343, 79661, 252969								rs1043180, rs10793091, rs10793092, rs10899024, rs11236133, rs11236173, rs11236181, rs11236187, rs11236188, rs11236190, rs1433972, rs1466785, rs1534862, rs17810889, rs1787091, rs1874546, rs2186955, rs2645444, rs2645446, rs2740444, rs3095802, rs3127245, rs3219341, rs645541, rs6474390, rs6592575, rs659581, rs663016, rs663555, rs674306, rs675450, rs676537, rs7106219, rs7113533, rs7182283, rs7943085, …
B cell receptor signaling pathway	interaction, medium	1061	0.0326065	57/75	3.242e-36	207, 208, 695, 933, 971, 974, 1147, 1380, 2885, 2932, 3551, 3635, 3845, 4067, 4790, 4792, 4793, 4893, 5295, 5336, 5530, 5532, 5533, 5534, 5579, 5594, 5604, 5879, 5880, 6654, 6655, 6850, 7409, 7410, 8503, 8915, 10000, 10451, 11261, 23533, 27071, 29760, 63928, 84433, 118788								rs10005711, rs10011961, rs10030362, rs10031159, rs10031708, rs10037187, rs10040640, rs10043473, rs10056163, rs10064315, rs10070943, rs10071585, rs10075612, rs10078240, rs10089762, rs10100561, rs1011185, rs10114465, rs10114624, rs10119727, rs10132268, rs1013316, rs10145260, rs1014632, rs10147603, rs10204958, rs10210302, rs10218891, rs10229652, rs10240660, rs10241890, rs10252183, rs10267119, rs1027…
Basal transcription factors	pathway	299	0.0330066	37/54	2.321e-21	902, 1022, 2068, 2071, 2957, 2958, 2959, 2960, 2961, 2962, 2963, 2965, 2967, 2968, 2969, 4331, 6873, 6874, 6875, 6878, 6879, 6880, 6882, 6883, 6884, 6908, 8148, 9519, 9569, 27097, 51616, 54457, 83860, 129685, 138474, 387332, 404672								rs10079980, rs10096846, rs10108071, rs10108101, rs10108322, rs10138608, rs10150596, rs10150617, rs10503871, rs10503872, rs10514297, rs1064134, rs10752123, rs10752124, rs10795579, rs10795580, rs10805851, rs10813840, rs10813843, rs10813853, rs10813864, rs10888229, rs10905236, rs10916526, rs10916527, rs10922510, rs10948011, rs11024625, rs11071467, rs1115979, rs11255379, rs11255393, rs11255418, rs112…
Chemokine signaling pathway	interaction, high	2366	0.0330066	152/189	8.961e-102	157, 207, 208, 643, 673, 998, 1147, 1230, 1232, 1233, 1234, 1235, 1236, 1237, 1398, 1399, 1524, 2268, 2786, 2787, 2788, 2791, 2793, 2829, 2868, 2869, 2870, 2885, 2919, 2920, 2932, 3055, 3551, 3576, 3577, 3579, 3702, 3717, 3718, 4067, 4283, 4790, 4792, 4793, 5058, 5196, 5197, 5295, 5330, 5331, 5332, 5473, 5567, 5568, 5594, 5604, 5613, 6093, 6346, 6347, 6348, 6351, 6352, 6354, 6355, 6356, 6357, 635…								rs10000203, rs10000241, rs10006360, rs1000927, rs10012879, rs10016230, rs1002084, rs10037187, rs10038760, rs10040640, rs10043473, rs10054204, rs10056163, rs10064315, rs10070943, rs10071585, rs10075612, rs1007662, rs10078240, rs10079961, rs1008454, rs1008673, rs10089762, rs10100561, rs10116352, rs10119004, rs10119727, rs10131301, rs10132268, rs10138800, rs1014157, rs1014638, rs10147603, rs10147986…
Cysteine and methionine metabolism	interaction, ultra	399	0.0336067	6/36	0.3014	262, 1036, 27430, 29947, 51074, 259307								rs10035923, rs10036020, rs10037398, rs10038480, rs10040860, rs10043595, rs10043887, rs10044138, rs10045204, rs10045246, rs10045267, rs10045546, rs10050717, rs1005164, rs10055339, rs10055514, rs10055677, rs10057217, rs10057889, rs10058433, rs10060573, rs10060669, rs10063607, rs10064772, rs10068788, rs10071045, rs10071625, rs10072565, rs10073086, rs10077053, rs10077863, rs10080124, rs1017213, rs101…
Fanconi anemia pathway	characteristic	208	0.0338068	21/54	0.001785	2175, 2176, 2177, 2178, 2187, 2188, 7398, 9894, 11201, 22909, 29089, 51426, 51455, 55215, 57599, 57697, 79728, 80010, 83990, 84126, 116028								rs10163148, rs10163438, rs10172752, rs1018119, rs10186223, rs1027710, rs10438771, rs10451012, rs10465178, rs10500928, rs10510698, rs10515211, rs10821455, rs10868107, rs10868108, rs10889325, rs10993531, rs11026626, rs11026630, rs11026663, rs11026697, rs11074989, rs11140385, rs11140449, rs11140486, rs11140489, rs1115113, rs11640295, rs11750595, rs11860060, rs12025429, rs12034108, rs120963, rs121262…
p53 signaling pathway	pathway	1235	0.034807	62/69	4.531e-48	317, 355, 472, 545, 575, 595, 637, 836, 841, 842, 891, 894, 896, 898, 900, 901, 983, 1017, 1019, 1021, 1026, 1029, 1111, 1643, 1647, 3479, 3486, 3732, 4193, 4194, 4616, 5054, 5268, 5366, 5728, 6241, 6477, 7057, 7157, 7161, 7249, 8493, 8795, 9134, 9538, 9540, 10912, 11200, 25898, 27244, 50484, 51246, 51512, 54205, 55240, 56475, 63970, 64065, 64326, 64393, 83667, 143686								rs10010146, rs10012774, rs10017165, rs10018010, rs10018359, rs10025816, rs10026129, rs1002777, rs10030957, rs1003187, rs10034292, rs1003827, rs10052742, rs10060022, rs10067186, rs1007573, rs10082812, rs10085433, rs10093425, rs10164711, rs10172694, rs1017585, rs10176060, rs10176073, rs10188745, rs10189720, rs10196515, rs1019731, rs10207668, rs10225606, rs10230949, rs10233251, rs10234981, rs1023569…
Hematopoietic cell lineage	characteristic interaction, ultra	21	0.0370074	62/88	5.005e-36	909, 910, 913, 931, 945, 7066								rs10412123, rs10419722, rs10513797, rs1051756, rs1065457, rs10908647, rs11801558, rs166653, rs1697531, rs17543397, rs17615252, rs1803254, rs1941032, rs2455069, rs273632, rs273641, rs3087213, rs4146870, rs41516545, rs4939364, rs7256201
Endometrial cancer	interaction, high	435	0.0406081	43/52	1.978e-30	207, 208, 572, 673, 1956, 2064, 2885, 2932, 3611, 5295, 5594, 5604, 5728, 7157, 8312, 8313, 8503, 10000, 23533								rs10037187, rs10040640, rs10043473, rs10056163, rs10064315, rs10070943, rs10071585, rs10075612, rs10078240, rs10244108, rs10244133, rs10256393, rs10281173, rs1034992, rs10430641, rs10487888, rs10488140, rs10488142, rs10509533, rs10514764, rs10515052, rs10515058, rs10515062, rs10515070, rs10515086, rs1076094, rs10788581, rs10803158, rs10803171, rs10805422, rs10805425, rs10899766, rs10927039, rs109…
Shigellosis	interaction, ultra	165	0.0436087	39/62	2.058e-20	998, 9844, 10092, 10109, 81873								rs1016321, rs1017148, rs10171839, rs10224438, rs10238916, rs10239693, rs10255208, rs10256450, rs10257460, rs10267165, rs10268319, rs10274668, rs10277512, rs10279544, rs10282309, rs1035582, rs1035690, rs10488021, rs10488031, rs1051358, rs1078496, rs10917139, rs10917145, rs10917148, rs10917152, rs10951500, rs10986471, rs11761717, rs11767227, rs11769038, rs11973001, rs12532031, rs12673355, rs1270154…
mRNA surveillance pathway	characteristic	378	0.044809	36/84	4.501e-12	1477, 1478, 1479, 2107, 2935, 4440, 8731, 8732, 9887, 10914, 11051, 11052, 23049, 23381, 26528, 29101, 51585, 51692, 53918, 53981, 55339, 64895, 79869, 81608, 124540								rs10042348, rs10044460, rs10045722, rs10064799, rs10067693, rs10073397, rs10077207, rs10135821, rs10145969, rs1020510, rs10209595, rs1024819, rs1024820, rs10431580, rs10471666, rs10485166, rs10498963, rs10517296, rs10748123, rs10748124, rs10784760, rs10806399, rs10836020, rs10836026, rs10836028, rs10836036, rs10878895, rs10878956, rs10939961, rs10944409, rs10944413, rs11079282, rs11079287, rs1107…
Galactose metabolism	interaction, medium	199	0.0458092	14/27	9.151e-07	231, 2548, 2595, 2683, 3906, 3938, 6476, 8972, 57016								rs10113903, rs1015204, rs10232478, rs10263438, rs1038810, rs1042712, rs10518763, rs1065765, rs10758189, rs10758198, rs10783269, rs10783270, rs10813950, rs10813951, rs10813957, rs10813959, rs1086089, rs1086090, rs1086092, rs10971388, rs10971406, rs10971412, rs10971418, rs1150433, rs1158037, rs11706837, rs11709545, rs11712177, rs11713450, rs11764581, rs1186530, rs11923878, rs12152254, rs12186083, r…
Adipocytokine signaling pathway	pathway	1258	0.0462092	60/69	1.196e-44	32, 207, 208, 948, 1147, 1374, 1375, 2180, 2181, 2182, 2475, 2538, 3551, 3667, 3717, 3952, 3953, 4790, 4792, 4793, 4852, 5105, 5106, 5443, 5465, 5562, 5563, 5564, 5565, 5588, 5599, 5601, 5602, 5781, 5970, 6256, 6257, 6258, 6513, 6517, 6774, 7124, 7133, 7186, 8471, 8660, 9021, 9370, 10000, 10645, 10891, 23205, 23305, 51422, 51703, 57818, 79602, 81616, 84254, 126129								rs10001480, rs10007750, rs10010833, rs10020457, rs10021219, rs10024003, rs10026060, rs10029339, rs10032829, rs10032937, rs10033283, rs10033885, rs1003634, rs1005592, rs10062565, rs10074987, rs10074991, rs1010447, rs10116352, rs10118518, rs10119004, rs1012731, rs10128072, rs10132268, rs1014677, rs10147603, rs1015249, rs10158279, rs10158937, rs1016331, rs10179260, rs10187044, rs10189760, rs10195273…
Endocrine and other factor-regulated calcium reabsorption	interaction, ultra	38	0.0490098	27/49	1.329e-12	486, 9365								rs11216567, rs191924, rs211252, rs2320760, rs2858977, rs2858978, rs3848093, rs385564, rs479991, rs4941701, rs4942922, rs4942924, rs516306, rs540109, rs542624, rs553791, rs554634, rs562020, rs566514, rs571118, rs576404, rs648202, rs650439, rs659117, rs677332, rs684492, rs684868, rs7988462, rs9315193, rs9315202, rs9526838, rs9527023, rs9527024, rs9535698, rs9536313, rs9536368, rs9563081, rs9568680
Alzheimer's disease	pathway	2524	0.0492098	112/167	1.191e-60	102, 317, 351, 355, 489, 498, 509, 517, 518, 539, 572, 637, 775, 776, 779, 801, 805, 808, 810, 823, 824, 836, 840, 841, 842, 1020, 1327, 1337, 1345, 1350, 1351, 2081, 2597, 2776, 2903, 2904, 2905, 2906, 2932, 3416, 3553, 3708, 3709, 3710, 4023, 4035, 4137, 4311, 4694, 4696, 4697, 4698, 4700, 4702, 4704, 4705, 4706, 4710, 4712, 4716, 4718, 4719, 4720, 4723, 4724, 4725, 4726, 4728, 4729, 4731, 4842…								rs10005129, rs10005711, rs10011961, rs10030362, rs10031159, rs10040791, rs10051603, rs1005549, rs10065919, rs1006737, rs1007573, rs10092898, rs1012586, rs10128881, rs10132599, rs1013548, rs10140990, rs10153674, rs10161032, rs10161275, rs10164229, rs10172635, rs10178101, rs10179642, rs10181407, rs10194429, rs10195102, rs10202772, rs1020410, rs10207413, rs10215108, rs10225194, rs1022596, rs1025192,…
Ribosome	characteristic interaction, medium	33	0.0494099	11/92	0.6279	3921, 6135, 6171, 6201, 6228, 6233, 6234, 7311, 9045, 28998								rs1009966, rs10501481, rs10799802, rs11129832, rs11233280, rs11233281, rs11707278, rs11714912, rs12084240, rs13263962, rs1472401, rs1689512, rs1768158, rs1864480, rs1908920, rs2039845, rs2276871, rs4464383, rs4703879, rs4808137, rs4850007, rs4870730, rs510621, rs515495, rs558490, rs571479, rs631312, rs6545480, rs6806372, rs7005391, rs862242, rs862245, rs9968170
African trypanosomiasis	pathway	781	0.04981	28/35	1.68e-19	355, 356, 2150, 2776, 3040, 3043, 3458, 3553, 3569, 3586, 3592, 3593, 3606, 3620, 3910, 4615, 5330, 5331, 5332, 5578, 5579, 5582, 6401, 7124, 7412, 8542, 23236, 169355								rs1003199, rs1003586, rs10089533, rs10099877, rs1010544, rs1013316, rs1014632, rs1022596, rs10255691, rs10263896, rs1030828, rs1040496, rs10451280, rs10458360, rs10485720, rs10485723, rs10485727, rs10485728, rs10491174, rs10491200, rs10492201, rs10493934, rs10493936, rs10499563, rs10504014, rs10509561, rs10512065, rs10512067, rs10512513, rs1055044, rs1076637, rs10780227, rs10781474, rs10784640, r…

## Sheet: P-value filter 1.0E-5
Pathway	Analysis method	No of SNPs	P-value	PW Gene count	PW Enrichment p-value	Genes	SNPs
Allograft rejection	interaction, high	366	<=1.0E-06	31/39	2.087e-21	355, 940, 941, 942, 958, 959, 3002, 3105, 3106, 3107, 3108, 3109, 3111, 3112, 3113, 3115, 3118, 3119, 3122, 3133, 3134, 3135, 3558, 3565, 3586, 3592, 3593, 7124								rs1003199, rs10174652, rs10193976, rs1044429, rs10483286, rs10490573, rs1050391, rs10509561, rs1059174, rs1063320, rs1077433, rs10866712, rs10887911, rs10887918, rs10909625, rs11119447, rs11202972, rs11202989, rs11626395, rs11689629, rs11926233, rs11928737, rs12012220, rs12191230, rs12193110, rs12433772, rs1245218, rs12556784, rs12613538, rs12635350, rs1264563, rs12878495, rs12881813, rs13032082,…
Antigen processing and presentation	interaction, ultra	285	<=1.0E-06	36/78	2.394e-13	567, 920, 925, 926, 972, 3105, 3106, 3107, 3108, 3109, 3111, 3112, 3113, 3115, 3118, 3119, 3122, 3133, 3134, 3135, 3304, 3805, 3806, 3809, 3821, 3824, 5721, 5994, 7124, 8302								rs1005834, rs1044429, rs1050391, rs1055141, rs1059174, rs1063320, rs10734826, rs10734827, rs1075835, rs1075836, rs1075838, rs10772285, rs1077433, rs10774450, rs10845089, rs10849517, rs11053712, rs11053720, rs11053751, rs11053839, rs11084372, rs12191230, rs12193110, rs12370398, rs1245218, rs12520101, rs1264563, rs13023213, rs1322751, rs13409176, rs13409196, rs1367731, rs1374998, rs1398130, rs13981…
Asthma	interaction, ultra	132	<=1.0E-06	24/31	2.219e-16	958, 959, 2205, 2206, 2207, 3108, 3109, 3111, 3112, 3113, 3115, 3118, 3119, 3122, 3562, 3565, 3578, 3586, 3596, 5553, 6037, 7124								rs1044429, rs10489849, rs1050391, rs10896615, rs11119447, rs11230161, rs12012220, rs12119226, rs12135788, rs12191230, rs12556784, rs12656759, rs1303621, rs1367731, rs151719, rs154982, rs1554286, rs1569723, rs16870880, rs17132324, rs17169344, rs17169348, rs17254457, rs17330906, rs175737, rs176248, rs17666424, rs1799964, rs181781, rs188245, rs1883834, rs1883835, rs20541, rs2069757, rs2070121, rs207…
Autoimmune thyroid disease	interaction, ultra	333	<=1.0E-06	43/54	2.846e-29	940, 941, 942, 958, 959, 1081, 1493, 3105, 3106, 3107, 3108, 3109, 3111, 3112, 3113, 3115, 3118, 3119, 3122, 3133, 3134, 3135, 3439, 3440, 3441, 3442, 3443, 3444, 3445, 3447, 3448, 3449, 3451, 3452, 3558, 3565, 3586, 7252								rs10116540, rs10116615, rs10119678, rs10174652, rs10179639, rs10193976, rs1044429, rs10490573, rs1050391, rs1059174, rs1063320, rs10757219, rs1077433, rs10811497, rs10811519, rs10811523, rs10811525, rs10811527, rs10964878, rs10964882, rs10964930, rs10964981, rs10964985, rs11119447, rs11571292, rs11571293, rs11571304, rs11689629, rs12012220, rs12191230, rs12193110, rs1245218, rs12467195, rs1255678…
Cell adhesion molecules (CAMs)	interaction, ultra	2466	<=1.0E-06	97/136	7.505e-57	214, 914, 920, 925, 926, 933, 940, 941, 942, 947, 958, 959, 965, 1272, 1364, 1365, 1462, 1493, 3105, 3106, 3107, 3108, 3109, 3111, 3112, 3113, 3115, 3118, 3119, 3122, 3133, 3134, 3135, 3683, 3684, 4099, 4267, 4359, 4684, 4685, 4756, 4897, 5010, 5175, 5818, 5819, 6403, 6404, 6614, 6693, 6900, 7412, 9019, 9071, 9073, 9074, 9075, 9076, 10666, 10686, 23114, 23308, 23562, 23705, 25945, 26285, 29126, 2…								rs1000625, rs1001162, rs10045126, rs10047413, rs10049325, rs1005834, rs10059489, rs1006826, rs1006832, rs1006833, rs1007304, rs1007369, rs1007530, rs10082977, rs1008434, rs10084595, rs10085952, rs1009897, rs10099072, rs10110591, rs10114060, rs10118693, rs10121158, rs10122089, rs10122509, rs10127961, rs1013416, rs1015020, rs1016930, rs10172481, rs10174652, rs1017739, rs10179639, rs10180136, rs1018…
Endocytosis	interaction, ultra	634	<=1.0E-06	84/204	5.197e-25	857, 858, 859, 998, 1436, 2060, 2263, 2264, 2321, 2348, 2352, 3105, 3106, 3107, 3133, 3134, 3135, 3304, 3560, 3791, 3815, 4914, 5156, 7037, 7251, 9135, 9727, 51028, 51534, 51652, 84440, 89853, 390243								rs10050046, rs10081624, rs1010101, rs10227696, rs10228039, rs10239692, rs1036940, rs10434440, rs10488849, rs10490800, rs10491513, rs1049334, rs10500062, rs10510083, rs10510085, rs10510086, rs1059174, rs1063320, rs1065483, rs10749418, rs10760419, rs10760430, rs1077433, rs1078806, rs10788134, rs10788178, rs10788183, rs10819136, rs10819146, rs10866417, rs10886868, rs10886885, rs1089425, rs10898823, …
Epstein-Barr virus infection	interaction, ultra	641	<=1.0E-06	36/204	0.9323	683, 952, 958, 965, 2208, 3105, 3106, 3107, 3113, 3115, 3118, 3119, 3122, 3133, 3134, 3135, 3304, 3586, 3587, 3588, 3683, 3716, 3718, 5714, 5757, 6693, 6885, 7128, 7297, 7514, 8021, 10622, 11317, 23533, 26993, 55718								rs10016073, rs10019008, rs1011170, rs1014573, rs10166046, rs10167875, rs1020322, rs10204481, rs1040817, rs1040818, rs10455175, rs10485365, rs10485371, rs10485404, rs10488968, rs10498972, rs10498974, rs10498977, rs10498978, rs10498982, rs10499198, rs1050567, rs1058867, rs1059174, rs1063320, rs1077433, rs10806443, rs10806445, rs10854364, rs10871449, rs10889503, rs10889504, rs10924102, rs10924103, r…
Graft-versus-host disease	interaction, ultra	325	<=1.0E-06	29/43	7.776e-17	940, 941, 942, 3105, 3106, 3107, 3108, 3109, 3111, 3112, 3113, 3115, 3118, 3119, 3122, 3133, 3134, 3135, 3552, 3553, 3558, 3569, 3821, 3824, 7124								rs10174652, rs10193976, rs10255691, rs10263896, rs1044429, rs10490573, rs10499563, rs1050391, rs1059174, rs1063320, rs10734826, rs10734827, rs10772285, rs1077433, rs10845089, rs10950917, rs10950919, rs11053712, rs11053720, rs11053751, rs11053839, rs1122913, rs11677416, rs11680809, rs11689629, rs12191230, rs12193110, rs12370398, rs1245218, rs12537614, rs12537965, rs12613538, rs1264563, rs12673996,…
Herpes simplex infection	interaction, ultra	895	<=1.0E-06	62/188	9.074e-05	718, 727, 972, 1616, 2969, 3105, 3106, 3107, 3108, 3109, 3111, 3112, 3113, 3115, 3118, 3119, 3122, 3133, 3134, 3135, 3150, 3439, 3440, 3441, 3442, 3443, 3444, 3445, 3447, 3448, 3449, 3451, 3452, 3454, 3455, 3456, 3459, 3460, 3553, 3569, 3592, 3593, 3716, 5818, 5819, 6429, 6430, 6431, 6885, 7124, 7297, 8683, 8740, 8764, 9569, 10929, 54205, 55998, 57506, 112950, 148022, 439996								rs1003199, rs1007369, rs1007530, rs1011170, rs10116271, rs10116540, rs10116615, rs10119678, rs1014573, rs1020322, rs10255691, rs10263896, rs10276962, rs1040817, rs1040818, rs1044429, rs10444338, rs10455175, rs10485365, rs10485371, rs10485404, rs10498972, rs10498974, rs10498977, rs10498978, rs10498982, rs10499563, rs1050391, rs10509572, rs1059174, rs1063320, rs10733650, rs10739585, rs10750152, rs1…
HTLV-I infection	interaction, ultra	553	<=1.0E-06	47/268	0.9592	915, 916, 958, 3105, 3106, 3107, 3108, 3109, 3111, 3112, 3113, 3115, 3118, 3119, 3122, 3133, 3134, 3135, 3554, 3558, 3560, 3569, 3683, 3716, 3718, 4055, 5155, 5156, 5159, 5423, 5424, 7015, 7124, 7412, 7514, 7850, 8850, 9232, 10714, 23373, 23533, 29945, 64682, 64784, 94241, 200186, 246184								rs10018583, rs10086541, rs10093594, rs10098453, rs10167875, rs10178648, rs10255691, rs10263896, rs1044429, rs10488849, rs10493934, rs10493936, rs10499563, rs1050391, rs1050567, rs10520692, rs1055044, rs1059174, rs1063320, rs1077433, rs10793091, rs10793092, rs10852133, rs10866417, rs10875333, rs10889503, rs10889504, rs10899024, rs10908557, rs10950917, rs10950919, rs10956932, rs1104880, rs11064153,…
Influenza A	interaction, ultra	402	<=1.0E-06	120/176	1.37e-66	3108, 3109, 3111, 3112, 3113, 3115, 3118, 3119, 3122, 3304, 3439, 3440, 3441, 3442, 3443, 3444, 3445, 3447, 3448, 3449, 3451, 3452, 3454, 3455, 3456, 3459, 3460, 3552, 3553, 3569, 3592, 3593, 3606, 3716, 7124, 7297, 7514, 7919, 8743, 8793, 8794, 23533, 54205, 55998, 57506, 90865, 148022								rs1003199, rs10102276, rs10111172, rs10116540, rs10116615, rs10119678, rs10167875, rs10255691, rs10263896, rs10276962, rs1044429, rs10499563, rs1050391, rs1050567, rs10757178, rs10757181, rs10757219, rs10758741, rs10811497, rs10811519, rs10811523, rs10811525, rs10811527, rs10815347, rs10866712, rs10889503, rs10889504, rs10950917, rs10950919, rs10964856, rs10964878, rs10964882, rs10964930, rs10964…
Intestinal immune network for IgA production	interaction, ultra	315	<=1.0E-06	35/49	2.452e-21	608, 940, 941, 942, 958, 959, 3108, 3109, 3111, 3112, 3113, 3115, 3118, 3119, 3122, 3558, 3565, 3569, 3586, 4055, 5284, 10673, 23308, 23495, 29851, 57379								rs10172481, rs10174652, rs10180136, rs10180781, rs10193976, rs10255691, rs10263896, rs1044429, rs10490573, rs10499563, rs1050391, rs10770847, rs10770856, rs10841875, rs10932036, rs10932038, rs10932047, rs10932049, rs10932053, rs10932058, rs10950917, rs10950919, rs11064153, rs11069734, rs11119447, rs1122913, rs11571300, rs11618877, rs11656859, rs11689629, rs11690070, rs11884257, rs12012220, rs1210…
Leishmaniasis	interaction, ultra	501	<=1.0E-06	54/73	1.655e-33	718, 1535, 2212, 3108, 3109, 3111, 3112, 3113, 3115, 3118, 3119, 3122, 3459, 3460, 3552, 3553, 3565, 3586, 3592, 3593, 3684, 3716, 6885, 7124								rs1003199, rs1011170, rs1014573, rs1020322, rs1040817, rs1040818, rs1044429, rs10455175, rs10485365, rs10485371, rs10485404, rs10494355, rs10498972, rs10498974, rs10498977, rs10498978, rs10498982, rs1050391, rs10806443, rs10806445, rs10866712, rs10889503, rs10889504, rs10944485, rs10944560, rs10944606, rs10944640, rs11119447, rs11150610, rs11208559, rs1124386, rs1126353, rs1126354, rs1143794, rs1…
Measles	interaction, medium	1839	<=1.0E-06	113/134	1.407e-80	103, 207, 208, 355, 356, 595, 868, 894, 896, 898, 915, 916, 940, 1017, 1019, 1021, 1147, 1457, 1459, 1796, 2534, 2932, 3304, 3306, 3312, 3439, 3440, 3441, 3442, 3443, 3444, 3445, 3447, 3448, 3449, 3451, 3452, 3454, 3455, 3456, 3458, 3459, 3460, 3552, 3553, 3558, 3559, 3560, 3565, 3569, 3592, 3593, 3596, 3654, 3716, 3717, 3718, 4068, 4599, 4615, 4790, 4792, 4793, 4938, 4939, 4940, 5295, 5588, 5610…								rs1003199, rs10037187, rs1003827, rs10040640, rs10043473, rs10056163, rs10064315, rs10070943, rs10071585, rs10075612, rs10078240, rs10102276, rs10111172, rs1011170, rs10116352, rs10116540, rs10116615, rs10119004, rs10119678, rs10132268, rs1014573, rs10147603, rs10151495, rs10168354, rs10174652, rs10193976, rs10194748, rs10199181, rs1020322, rs10203484, rs10208470, rs1022649, rs10230949, rs1023498…
Natural killer cell mediated cytotoxicity	characteristic interaction, high	105	<=1.0E-06	107/137	1.296e-69	962, 4277, 6452, 9436, 51744, 79465, 80328, 80329, 117157, 135250, 154064, 259197, 353091, 100507436								rs10457852, rs1063635, rs10752639, rs10800533, rs10908805, rs10937914, rs11155699, rs11265464, rs11265472, rs11265493, rs11265498, rs11759294, rs11804223, rs12139643, rs12663022, rs164123, rs164412, rs16894437, rs17079029, rs17079048, rs1886362, rs1889549, rs2093908, rs2181923, rs2248373, rs2248459, rs2248462, rs2248617, rs2342770, rs2394999, rs2442749, rs2477828, rs2477838, rs2477839, rs2495243,…
Pantothenate and CoA biosynthesis	characteristic	79	<=1.0E-06	4/17	0.1035	8875, 8876, 60496								rs10502066, rs10502069, rs10502072, rs10895910, rs10895932, rs10895951, rs10895956, rs10895974, rs11154695, rs11211827, rs11211833, rs11226981, rs11226990, rs11227059, rs11227102, rs11227105, rs12274945, rs12284877, rs12285411, rs12290638, rs1626632, rs17105612, rs17105704, rs17105807, rs17105823, rs17561867, rs17562341, rs17562446, rs1793072, rs1793078, rs1893854, rs1938621, rs1940763, rs1940765…
Phagosome	interaction, ultra	649	<=1.0E-06	81/156	8.698e-33	537, 718, 948, 949, 1535, 1783, 2204, 2212, 3105, 3106, 3107, 3108, 3109, 3111, 3112, 3113, 3115, 3118, 3119, 3122, 3133, 3134, 3135, 3673, 3684, 3920, 4074, 4153, 4973, 6441, 7037, 7278, 10332, 10952, 22925, 23480, 29927, 30835, 51143, 53407, 55176, 64581, 78989, 81035								rs1000579, rs10009773, rs10017573, rs1006487, rs1009438, rs10115446, rs10121003, rs10196882, rs10210631, rs10212131, rs10215617, rs10238349, rs10244229, rs1030656, rs1044429, rs10492522, rs10494355, rs1050391, rs10516164, rs10516165, rs1053403, rs1059174, rs1063320, rs10760689, rs10773111, rs1077433, rs1078066, rs10788338, rs10819684, rs10824381, rs10824779, rs10824784, rs10845053, rs10846691, rs…
Protein digestion and absorption	interaction, ultra	221	<=1.0E-06	51/81	1.847e-26	486, 1291, 1292, 1293, 1357, 1358, 1359, 1360, 1361, 1504, 2006, 3783, 4311, 6519, 6520, 8645, 10008, 59272, 131873, 340024, 643834								rs10060236, rs10170582, rs10172321, rs10178599, rs10194161, rs10194251, rs1025192, rs10263705, rs10456468, rs10513338, rs10513468, rs10513469, rs1059502, rs10793085, rs10803657, rs10808242, rs10898989, rs10929217, rs11089042, rs11133652, rs11133684, rs1114097, rs11216567, rs11230633, rs11236119, rs11602340, rs11673595, rs11690358, rs11712763, rs11883572, rs11919465, rs11919702, rs11923817, rs1192…
Rheumatoid arthritis	interaction, ultra	365	<=1.0E-06	52/92	8.199e-24	537, 940, 941, 942, 1435, 1493, 2321, 3108, 3109, 3111, 3112, 3113, 3115, 3118, 3119, 3122, 3552, 3553, 3569, 3605, 3606, 3683, 4312, 4314, 5228, 7124, 7422, 8600, 8792, 10673, 51561								rs10174652, rs10179639, rs10193976, rs1022926, rs10255691, rs10263896, rs1034375, rs1044429, rs10484879, rs10484881, rs10490573, rs10499563, rs1050391, rs10507507, rs10507513, rs10507514, rs10507516, rs10950917, rs10950919, rs11069734, rs11102019, rs11171806, rs11225429, rs11225434, rs1122913, rs11571292, rs11571293, rs11571304, rs11577194, rs11618877, rs11677416, rs11680809, rs11689629, rs120897…
Staphylococcus aureus infection	interaction, ultra	180	<=1.0E-06	23/56	6.745e-08	717, 718, 727, 728, 2204, 2212, 3108, 3109, 3111, 3112, 3113, 3115, 3118, 3119, 3122, 3586, 3683, 3684, 4153, 6403, 6404								rs10116271, rs1044429, rs10494355, rs1050391, rs10733650, rs10739585, rs10760135, rs10800462, rs10824381, rs10824779, rs10824784, rs10853782, rs10919203, rs10985112, rs10985126, rs10985127, rs11002340, rs11003040, rs11003084, rs11003114, rs11114011, rs11119447, rs11150610, rs11569501, rs11569507, rs11569511, rs11569536, rs11569538, rs11598427, rs11672983, rs11673207, rs1179766, rs1194659, rs11946…
Systemic lupus erythematosus	interaction, ultra	251	<=1.0E-06	54/138	1.819e-15	717, 718, 727, 940, 941, 942, 958, 959, 2212, 3108, 3109, 3111, 3112, 3113, 3115, 3118, 3119, 3122, 3586, 6738, 7124, 8332, 8335, 8344, 8347, 8353, 8355, 8358, 8360, 8364, 8365, 8367, 8968, 286436, 440093								rs10116271, rs10174652, rs10193976, rs1044429, rs10484434, rs10484435, rs10490573, rs10494355, rs1050391, rs10506080, rs10733650, rs10739585, rs10743769, rs10760135, rs10801173, rs10844025, rs10844055, rs10946813, rs10985112, rs10985126, rs10985127, rs11051588, rs11051643, rs11051695, rs11119447, rs1150966, rs1150990, rs11569501, rs11569507, rs11569511, rs11569536, rs11569538, rs11611197, rs11689…
Toxoplasmosis	interaction, high	1498	<=1.0E-06	109/133	4.366e-75	207, 208, 330, 331, 572, 596, 598, 958, 959, 1147, 1234, 1432, 3108, 3109, 3111, 3112, 3113, 3115, 3118, 3119, 3122, 3304, 3459, 3460, 3551, 3586, 3587, 3588, 3592, 3593, 3654, 3655, 3716, 3717, 4615, 4790, 4792, 4793, 5295, 5319, 5320, 5321, 5322, 5594, 5599, 5601, 5602, 5603, 5606, 5608, 6772, 6774, 6885, 7097, 7099, 7124, 7297, 8398, 8503, 8651, 8681, 10000, 23533, 26279, 30814, 51135, 54205, …								rs10001480, rs10024003, rs10026060, rs10029339, rs1003199, rs10033283, rs10037187, rs10040640, rs10043473, rs10056163, rs10064315, rs10070943, rs10071585, rs10075612, rs10078240, rs1011170, rs10116352, rs10119004, rs10132268, rs1013996, rs1014573, rs10147603, rs1018378, rs10199181, rs1020322, rs1026916, rs10276962, rs1028593, rs1032213, rs1040817, rs1040818, rs1044429, rs10455175, rs10465592, rs1…
Tuberculosis	interaction, ultra	469	<=1.0E-06	125/182	6.206e-70	537, 572, 637, 718, 805, 820, 972, 1509, 2207, 2212, 3108, 3109, 3111, 3112, 3113, 3115, 3118, 3119, 3122, 3439, 3440, 3441, 3442, 3443, 3444, 3445, 3447, 3448, 3449, 3451, 3452, 3456, 3459, 3460, 3552, 3553, 3569, 3586, 3587, 3588, 3592, 3593, 3606, 3684, 3687, 3716, 3920, 3929, 4046, 5994, 7124, 8844, 8877, 10332, 22925, 26253, 30835, 51561, 54205, 64581								rs1003199, rs10116540, rs10116615, rs10119678, rs10153674, rs10172635, rs10196882, rs10255691, rs10263896, rs10276962, rs1044429, rs10494355, rs10499563, rs1050391, rs1058867, rs10757178, rs10757181, rs10757219, rs10770850, rs10811497, rs10811519, rs10811523, rs10811525, rs10811527, rs10841879, rs10853147, rs10854364, rs10866712, rs10889503, rs10889504, rs10929965, rs10950917, rs10950919, rs10964…
Tumor viruses and cancer	interaction, medium	1556	<=1.0E-06	97/207	3.338e-16	81, 87, 88, 89, 572, 595, 718, 890, 894, 896, 898, 983, 991, 998, 1017, 1019, 1021, 1111, 1232, 1233, 1234, 1237, 1739, 1959, 1960, 2885, 2968, 3066, 3105, 3106, 3107, 3133, 3134, 3135, 3249, 3572, 3716, 3718, 3845, 4055, 4067, 4790, 4792, 4893, 5295, 5366, 5423, 5567, 5568, 5594, 5610, 5613, 5829, 5879, 5922, 6502, 6714, 6774, 6776, 6777, 6850, 7157, 7185, 7186, 7874, 8340, 8341, 8344, 8347, 836…								rs1002169, rs1002170, rs10037187, rs1003827, rs10040640, rs10043473, rs10044080, rs10045084, rs10056163, rs10059243, rs10064315, rs10070943, rs10071585, rs10075612, rs10078240, rs10089762, rs1009145, rs10100561, rs10104039, rs1011185, rs10114465, rs10114624, rs10118357, rs10132268, rs10141794, rs1014638, rs10147603, rs1016379, rs10164912, rs10168639, rs10177619, rs10184747, rs10185293, rs10186131…
Type I diabetes mellitus	interaction, ultra	347	<=1.0E-06	30/45	3.724e-17	940, 941, 942, 1363, 3105, 3106, 3107, 3108, 3109, 3111, 3112, 3113, 3115, 3118, 3119, 3122, 3133, 3134, 3135, 3552, 3553, 3558, 3592, 3593, 7124								rs1003199, rs10050033, rs10174652, rs10193976, rs1044429, rs10490573, rs1050391, rs10517845, rs10517846, rs1059174, rs1063320, rs1077433, rs10866712, rs11677416, rs11680809, rs11689629, rs11724900, rs11728234, rs11728337, rs11732583, rs11926233, rs11928737, rs11940401, rs12191230, rs12193110, rs1245218, rs1246924, rs12613538, rs12635350, rs12642989, rs1264563, rs13032082, rs13032680, rs13064589, …
Viral myocarditis	interaction, high	429	<=1.0E-06	49/72	8.434e-28	25, 27, 637, 857, 940, 941, 942, 958, 959, 1525, 1604, 1605, 2534, 3105, 3106, 3107, 3108, 3109, 3111, 3112, 3113, 3115, 3118, 3119, 3122, 3133, 3134, 3135, 3683, 6442, 54205								rs10174652, rs10193976, rs1022649, rs10227696, rs10276962, rs1044429, rs10490573, rs1049334, rs1050088, rs1050391, rs1059174, rs1063320, rs10746450, rs10746451, rs1077433, rs10793970, rs10901275, rs10901281, rs10901285, rs10901294, rs10901296, rs10913690, rs11244112, rs11244146, rs11689629, rs11792273, rs11911177, rs11971170, rs12012220, rs12100401, rs12134611, rs12191230, rs12193110, rs12353112,…
Bacterial invasion of epithelial cells	interaction, high	640	0.0002	50/71	1.902e-29	857, 858, 859, 867, 868, 998, 1398, 1399, 2335, 2549, 3611, 3678, 5295, 6714, 8503, 9844, 10092, 10109, 23533, 23624, 25759, 26084, 53358, 81873, 399694								rs10037187, rs10040640, rs10043473, rs10056163, rs10064315, rs10070943, rs10071585, rs10075612, rs1007662, rs10078240, rs1016321, rs1017148, rs10171839, rs10172425, rs10199059, rs10201850, rs10202483, rs10209954, rs10224438, rs10227696, rs10228039, rs10238916, rs10239692, rs10239693, rs10255208, rs10256450, rs10257460, rs10267165, rs10268319, rs10274668, rs10277512, rs10279544, rs10282309, rs1035…
Tight junction	interaction, medium	2526	0.0002	91/133	6.76e-51	81, 87, 88, 89, 207, 208, 998, 1019, 1364, 1365, 1457, 1459, 2017, 2770, 2771, 2773, 3059, 3845, 3993, 4301, 4620, 4633, 4893, 5010, 5515, 5518, 5519, 5520, 5521, 5522, 5578, 5579, 5580, 5581, 5582, 5583, 5584, 5588, 5590, 5728, 5865, 6709, 6714, 7082, 7525, 8189, 8573, 8777, 9071, 9073, 9074, 9075, 9076, 9223, 9414, 9863, 10000, 10207, 10627, 10686, 22800, 22808, 23562, 26285, 29895, 50848, 5120…								rs1001162, rs1001877, rs10037715, rs10056782, rs10061370, rs10076854, rs1008434, rs10085711, rs10085952, rs1008974, rs1008975, rs1009145, rs10099072, rs1010544, rs10110591, rs1011185, rs10115052, rs1011531, rs10121700, rs10122431, rs10122932, rs10127438, rs1013316, rs10134093, rs1013571, rs10141794, rs1014632, rs1014797, rs10159479, rs1016553, rs10166692, rs10167883, rs1016930, rs10179954, rs1018…
Acute myeloid leukemia	interaction, medium	694	0.0004	48/58	5.07e-34	207, 208, 572, 595, 673, 861, 1147, 2322, 2475, 2885, 3551, 3815, 3845, 4790, 4893, 5292, 5295, 5594, 5604, 6198, 6199, 6654, 6655, 6774, 6776, 6777, 7704, 8503, 8900, 10000, 23533								rs10037187, rs10040640, rs10043473, rs10056163, rs10064315, rs1006639, rs10070943, rs10071585, rs10075612, rs10078240, rs1010447, rs1011185, rs10145260, rs1015602, rs10204958, rs10244133, rs1026916, rs10281173, rs1033335, rs10434440, rs10460712, rs10483600, rs10487888, rs10505975, rs10505980, rs10514840, rs10515052, rs10515058, rs10515062, rs10515070, rs10515086, rs1053005, rs1057079, rs1064261, …
Jak-STAT signaling pathway	pathway	2595	0.0004	136/155	6.665e-102	207, 208, 595, 598, 867, 868, 894, 896, 1154, 1271, 1387, 1437, 1439, 1440, 1441, 1489, 2033, 2056, 2057, 2688, 2689, 2690, 2885, 3439, 3440, 3441, 3442, 3443, 3444, 3445, 3447, 3448, 3449, 3451, 3452, 3454, 3455, 3456, 3458, 3459, 3460, 3467, 3558, 3559, 3560, 3562, 3565, 3566, 3567, 3568, 3569, 3570, 3572, 3574, 3575, 3578, 3586, 3587, 3588, 3592, 3593, 3594, 3595, 3596, 3597, 3598, 3600, 3716,…								rs10001582, rs1000769, rs10017471, rs10018731, rs10022682, rs1002655, rs1002656, rs10029753, rs1003199, rs10036224, rs10037187, rs10038062, rs10040640, rs10043473, rs10044080, rs10044838, rs10045084, rs1005017, rs10050597, rs10050889, rs10053847, rs10055279, rs10056163, rs10056553, rs10057637, rs10059243, rs10064191, rs10064315, rs10066764, rs10070418, rs10070943, rs10071384, rs10071585, rs100755…
Pathways in cancer	interaction, medium	5228	0.0004	260/327	7.604e-174	25, 207, 208, 330, 331, 332, 354, 355, 356, 367, 572, 595, 596, 598, 613, 637, 650, 652, 673, 675, 861, 867, 868, 898, 998, 1017, 1019, 1021, 1147, 1398, 1399, 1436, 1441, 1487, 1488, 1612, 1630, 1857, 1956, 2034, 2064, 2122, 2246, 2247, 2248, 2249, 2250, 2251, 2252, 2253, 2254, 2255, 2257, 2258, 2259, 2260, 2263, 2308, 2322, 2335, 2475, 2735, 2736, 2737, 2885, 2932, 3066, 3082, 3091, 3479, 3480,…								rs10001480, rs10006293, rs10006747, rs10016658, rs10024003, rs10025495, rs10026060, rs1002655, rs1002656, rs10029166, rs10029339, rs10029738, rs10033283, rs10037187, rs1003827, rs1003876, rs10040640, rs10043473, rs10045029, rs1004720, rs1004765, rs10049173, rs10049776, rs10056163, rs10062952, rs10064315, rs10064637, rs10065728, rs1006639, rs10068476, rs10070943, rs10071585, rs10075612, rs10077895…
Butanoate metabolism	characteristic	34	0.0006	5/30	0.3227	65985, 79944								rs10744193, rs10773145, rs10846855, rs10846858, rs11058026, rs11058118, rs11058119, rs11058129, rs11058132, rs12369591, rs12432105, rs12578446, rs12578774, rs4765021, rs4765036, rs4901000, rs4901008, rs550677, rs551601, rs6488983, rs7134305, rs7294703, rs7306617, rs7307700, rs7311550, rs7311951, rs737077, rs7953077, rs7970937, rs7972260, rs8013174, rs8013289, rs879993, rs910641
Cholinergic synapse	pathway	3450	0.0006	93/113	3.779e-43	107, 108, 109, 111, 112, 113, 114, 115, 207, 208, 468, 596, 773, 774, 775, 776, 779, 814, 815, 816, 817, 818, 1103, 1128, 1129, 1131, 1133, 1136, 1137, 1139, 1143, 1385, 2353, 2534, 2767, 2770, 2771, 2773, 2775, 2776, 2782, 2786, 2787, 2788, 2791, 2793, 3708, 3709, 3710, 3717, 3759, 3760, 3761, 3763, 3768, 3784, 3785, 3786, 3845, 4893, 5290, 5291, 5293, 5294, 5295, 5330, 5331, 5332, 5567, 5568, 5…								rs10000775, rs1000173, rs10005635, rs10009286, rs10012684, rs10015062, rs10015110, rs1001953, rs10023113, rs10031040, rs10035541, rs10036787, rs10037187, rs10040249, rs10040640, rs10043473, rs10050608, rs10053728, rs1005546, rs10056163, rs10063966, rs10064315, rs10066581, rs1006737, rs10068942, rs10070943, rs10071585, rs10075612, rs10078240, rs10083886, rs1008454, rs10087741, rs10090173, rs100909…
RNA transport	characteristic interaction, medium	222	0.0006	52/153	3.686e-12	1207, 1967, 5905, 6612, 6613, 7341, 8563, 8662, 8664, 8666, 8892, 8893, 9688, 9818, 10073, 10289, 10460, 11097, 11171, 11260, 23165, 23279, 23511, 25929, 50628, 51808, 53371, 54960, 55706, 57122, 57510, 79023, 79760, 79833, 79897, 80145, 81929, 94026, 96764								rs1005451, rs10063061, rs1010303, rs1012411, rs10166594, rs10221121, rs10224307, rs10232205, rs10271506, rs1028745, rs1035368, rs10510708, rs1060637, rs1062923, rs1076643, rs10769307, rs10838774, rs10865143, rs10878858, rs10878860, rs1096699, rs1114832, rs11177325, rs11237260, rs11608544, rs11642892, rs11683633, rs1181156, rs1181183, rs1181185, rs1183394, rs11984203, rs12166028, rs1228008, rs1231…
Cytokine-cytokine receptor interaction	characteristic	362	0.0008	205/265	4.578e-132	91, 943, 944, 970, 1896, 3604, 7292, 8807, 8809, 8995, 9966, 10913, 23765, 27190, 27242, 55504, 55540, 57007, 60401, 64806, 80301, 84957								rs1006026, rs10070761, rs10114224, rs10127728, rs10143597, rs10179774, rs10183022, rs10192099, rs10192190, rs10197310, rs10201184, rs10202813, rs10209491, rs10218696, rs1035127, rs10439410, rs1047929, rs10484958, rs10489276, rs10759734, rs10759743, rs10783486, rs10798178, rs10807350, rs10817674, rs10876220, rs10876222, rs10912477, rs10912556, rs10912561, rs10912564, rs10982417, rs10982427, rs1098…
Insulin signaling pathway	pathway	2064	0.0008	113/138	9.649e-78	31, 32, 207, 208, 369, 572, 673, 801, 805, 808, 810, 867, 868, 1398, 1399, 1977, 2203, 2308, 2319, 2475, 2538, 2645, 2885, 2889, 2932, 2998, 3098, 3099, 3101, 3551, 3643, 3667, 3845, 4893, 5105, 5106, 5139, 5140, 5255, 5256, 5257, 5290, 5291, 5293, 5294, 5295, 5500, 5501, 5506, 5507, 5562, 5563, 5564, 5565, 5567, 5568, 5573, 5576, 5577, 5584, 5590, 5594, 5599, 5601, 5602, 5604, 5613, 5770, 5792, …								rs10001480, rs10007750, rs10010833, rs1001745, rs10020457, rs10024003, rs10026060, rs10029339, rs1003189, rs10032829, rs10033283, rs10037187, rs10040640, rs10043473, rs10056163, rs10062565, rs10064315, rs10070943, rs10071585, rs10074991, rs10075612, rs1007662, rs10078240, rs10091799, rs1010447, rs10109698, rs1011185, rs10132049, rs10132599, rs10145260, rs1014677, rs10153674, rs10161196, rs1016124…
Small cell lung cancer	interaction, high	529	0.0010002	74/85	3.665e-55	207, 208, 330, 331, 596, 598, 1017, 1019, 1021, 1147, 2335, 3551, 3655, 3673, 3675, 4790, 4792, 5295, 5728, 7157, 7185, 8503, 10000, 23533, 54205, 79444, 112401								rs10037187, rs1003827, rs10040640, rs10043473, rs10056163, rs10064315, rs10070943, rs10071585, rs10075612, rs10078240, rs10118357, rs10132268, rs10147603, rs1015260, rs10172425, rs10199059, rs10201850, rs10202483, rs10209954, rs10230949, rs10234981, rs10269570, rs10269774, rs10276962, rs1028593, rs10430641, rs10432530, rs10435256, rs10488529, rs10498037, rs10498039, rs10501999, rs10503078, rs1050…
Apoptosis	interaction, medium	976	0.00140028	68/86	3.169e-45	207, 208, 317, 330, 331, 355, 356, 572, 596, 598, 637, 1147, 1439, 3551, 3552, 3553, 3554, 3556, 3562, 3654, 3656, 4615, 4790, 4792, 4803, 4914, 5295, 5530, 5532, 5533, 5534, 5567, 5568, 5613, 7124, 7157, 7186, 8503, 8737, 8743, 8772, 8793, 8794, 8795, 8797, 9020, 10000, 11213, 11261, 23533, 51135, 54205, 63928, 79444, 112401								rs10005711, rs10011961, rs10030362, rs10031159, rs10037187, rs10040640, rs10043473, rs10056163, rs10064315, rs10070943, rs10071585, rs10075612, rs1007573, rs10078240, rs1008800, rs10102276, rs10111172, rs10132268, rs10147603, rs1016379, rs10218421, rs10276962, rs1028593, rs1035347, rs1037215, rs1040605, rs1041532, rs10442682, rs10458360, rs10493750, rs10501999, rs10503078, rs10503079, rs10509561,…
Glioma	interaction, medium	1118	0.00140028	58/65	7.969e-45	207, 208, 595, 673, 801, 805, 808, 810, 815, 816, 817, 818, 1019, 1021, 1956, 2475, 2885, 3479, 3480, 3845, 4893, 5155, 5156, 5159, 5295, 5335, 5336, 5578, 5579, 5582, 5594, 5604, 5728, 6654, 6655, 7039, 7157, 8503, 10000, 23533, 25759, 51806, 53358, 399694								rs10000775, rs10005635, rs10009286, rs10012684, rs10015062, rs10015110, rs10023113, rs10031040, rs10037187, rs1003827, rs10040640, rs10043473, rs10050608, rs10056163, rs10064315, rs10066581, rs10070943, rs10071585, rs10075612, rs1007662, rs10078240, rs10082812, rs1010447, rs1010544, rs1011185, rs10132599, rs1013316, rs10145260, rs1014632, rs10153674, rs10172635, rs1019731, rs10204958, rs10230949,…
Carbohydrate digestion and absorption	interaction, medium	658	0.00180036	37/44	5.392e-27	207, 208, 276, 279, 280, 486, 3938, 5295, 5330, 5579, 6476, 6523, 8503, 8972, 10000, 23533, 80834, 346562								rs10037187, rs10040640, rs10043473, rs10056163, rs10064315, rs10070943, rs10071585, rs10075612, rs10078240, rs1013316, rs1014632, rs1015204, rs1038810, rs1042712, rs10494003, rs10494011, rs10494043, rs10499849, rs10499850, rs10515052, rs10515058, rs10515062, rs10515070, rs10515086, rs10748478, rs10748518, rs10748519, rs10785739, rs10785758, rs10785759, rs10785764, rs10803158, rs10803171, rs108054…
Salivary secretion	pathway	2990	0.00180036	77/89	6.487e-57	107, 108, 109, 111, 112, 113, 114, 115, 146, 147, 148, 153, 154, 276, 476, 477, 480, 481, 482, 483, 486, 490, 491, 492, 493, 683, 801, 805, 808, 810, 820, 952, 1131, 1469, 1470, 1471, 1472, 1473, 1755, 2776, 2778, 2977, 2982, 2983, 3708, 3709, 3710, 3778, 3783, 4025, 4069, 4589, 4842, 5330, 5331, 5332, 5542, 5554, 5567, 5568, 5578, 5579, 5582, 5592, 5593, 5613, 6263, 6522, 6548, 6558, 6779, 23236…								rs10016073, rs10019008, rs10019835, rs10032771, rs10035541, rs10036787, rs1003983, rs10053728, rs10054686, rs10063966, rs10066266, rs10068942, rs10075995, rs10082353, rs10082503, rs10087741, rs10092442, rs10093375, rs10094660, rs10095393, rs10095524, rs10096064, rs10101343, rs10102339, rs10102438, rs10104127, rs1010544, rs10108431, rs10112018, rs10128399, rs10128457, rs10128514, rs10132599, rs101…
Peroxisome	pathway	1178	0.00260052	63/78	4.876e-43	30, 51, 189, 215, 225, 570, 847, 1610, 1962, 2053, 2180, 2181, 2182, 3155, 3295, 3417, 3418, 4358, 4598, 4843, 5052, 5189, 5190, 5191, 5194, 5195, 5264, 5824, 5825, 5826, 5828, 5830, 6342, 6647, 6648, 7498, 8309, 8310, 8443, 8504, 8528, 8540, 9409, 10455, 10478, 10654, 11001, 23305, 23417, 23600, 26061, 51179, 51268, 51703, 54363, 54677, 55670, 55711, 55825, 83594, 84188, 196743, 255027								rs10016221, rs10021219, rs10032937, rs10033885, rs10036615, rs10039846, rs10041164, rs10042762, rs10053373, rs10056109, rs10061706, rs10063272, rs10064760, rs10069629, rs10074987, rs10076826, rs10078652, rs10086475, rs10090781, rs10094496, rs10095813, rs10097260, rs10100175, rs10102576, rs10109008, rs10109533, rs10110693, rs1012515, rs1012731, rs1014772, rs10161126, rs10163267, rs10171290, rs1018…
Transcriptional misregulation in cancer	pathway	3720	0.00260052	151/180	9.452e-72	330, 466, 472, 597, 598, 604, 860, 861, 862, 894, 904, 905, 929, 942, 958, 1025, 1026, 1027, 1031, 1050, 1051, 1053, 1236, 1436, 1437, 1655, 1848, 2005, 2078, 2115, 2118, 2119, 2120, 2130, 2138, 2308, 2313, 2321, 2322, 2521, 2530, 2892, 3002, 3020, 3066, 3087, 3195, 3205, 3207, 3248, 3398, 3479, 3480, 3486, 3560, 3562, 3569, 3576, 3684, 3695, 3728, 4005, 4086, 4094, 4149, 4193, 4208, 4211, 4221, …								rs1002897, rs10032244, rs10052296, rs10065473, rs1006639, rs10081429, rs10082812, rs10083488, rs10083525, rs10083792, rs10085433, rs10088475, rs10092786, rs10096521, rs10096531, rs1009685, rs10098654, rs10098981, rs1009951, rs1009953, rs1010038, rs1010040, rs1010101, rs10103191, rs10103716, rs10105905, rs10106750, rs1010902, rs1010903, rs10111348, rs10111852, rs10113747, rs10114034, rs10114890, r…
Prostate cancer	pathway	1696	0.00280056	78/89	1.384e-58	207, 208, 354, 367, 369, 468, 572, 595, 596, 673, 842, 898, 1017, 1026, 1027, 1147, 1385, 1387, 1499, 1869, 1870, 1871, 1950, 1956, 2033, 2064, 2260, 2263, 2308, 2475, 2885, 2932, 2950, 3320, 3326, 3479, 3480, 3551, 3845, 4193, 4790, 4792, 4824, 4893, 5155, 5156, 5159, 5290, 5291, 5293, 5294, 5295, 5594, 5604, 5728, 5894, 5925, 5970, 6654, 6655, 6716, 6932, 6934, 7039, 7157, 7184, 8503, 9134, 958…								rs1000515, rs10017970, rs10023994, rs10027875, rs10029654, rs10033375, rs10037187, rs10040640, rs10043473, rs10055448, rs10056163, rs10064315, rs10070943, rs10071585, rs10075612, rs10078240, rs10082812, rs10092233, rs10104250, rs1010447, rs1011185, rs10132268, rs10145260, rs10147603, rs10165984, rs10172070, rs10174520, rs10180144, rs1019731, rs10204958, rs10205484, rs10224250, rs10225559, rs10226…
Steroid hormone biosynthesis	characteristic	51	0.00280056	4/57	0.9391	412, 6715, 79644								rs10001607, rs100841, rs116364, rs12010072, rs12687038, rs13143119, rs1352741, rs1458833, rs1531293, rs1551636, rs1602407, rs166050, rs1691052, rs1691053, rs16984504, rs17178305, rs2024159, rs2199112, rs248803, rs3886784, rs4132409, rs4336284, rs4463124, rs4521923, rs4531214, rs4702374, rs476184, rs494958, rs501679, rs566202, rs5934904, rs5934913, rs5934914, rs5934958, rs5979338, rs5979643, rs653…
Osteoclast differentiation	pathway	2570	0.0030006	102/128	5.496e-68	54, 207, 208, 695, 799, 814, 1147, 1385, 1432, 1435, 1436, 1513, 1535, 1536, 1540, 2212, 2274, 2353, 2354, 2355, 2534, 2885, 3454, 3455, 3456, 3458, 3459, 3460, 3551, 3552, 3553, 3554, 3690, 3716, 3725, 3727, 3932, 3937, 4286, 4688, 4689, 4772, 4773, 4790, 4792, 4982, 5290, 5291, 5293, 5294, 5295, 5336, 5468, 5530, 5532, 5533, 5534, 5594, 5599, 5601, 5602, 5603, 5604, 5608, 5879, 5970, 6688, 6772…								rs10001480, rs10005711, rs10011961, rs1001497, rs10024003, rs10026060, rs10029339, rs10030362, rs10031159, rs10033283, rs10037187, rs10040249, rs10040640, rs10043473, rs10050695, rs10056163, rs1006355, rs10064315, rs10068619, rs10070943, rs1007126, rs10071585, rs10075612, rs10078240, rs1007837, rs1010101, rs1011170, rs10112537, rs10114465, rs10114624, rs10129564, rs10132268, rs10132979, rs1013319…
Focal adhesion	pathway	4521	0.00360072	179/200	7.519e-138	60, 71, 81, 87, 88, 89, 207, 208, 330, 331, 394, 572, 595, 596, 673, 824, 857, 858, 859, 894, 896, 998, 1277, 1278, 1280, 1281, 1282, 1284, 1286, 1288, 1289, 1290, 1291, 1292, 1293, 1301, 1302, 1398, 1399, 1499, 1729, 1793, 1950, 1956, 2064, 2317, 2318, 2321, 2324, 2335, 2534, 2885, 2889, 2909, 2932, 3082, 3371, 3381, 3479, 3480, 3611, 3655, 3672, 3673, 3674, 3675, 3676, 3678, 3679, 3680, 3685, 3…								rs10001480, rs1000515, rs10006293, rs10006747, rs10017970, rs10023994, rs10024003, rs10026060, rs10027875, rs10029166, rs10029339, rs10029654, rs10030625, rs10033283, rs10033375, rs1003492, rs10037187, rs1003979, rs10040640, rs10043473, rs1004395, rs1004725, rs10049380, rs10050046, rs10056163, rs10057067, rs1006217, rs10064315, rs10070943, rs10071585, rs10075612, rs1007662, rs10078240, rs1007856,…
Hepatitis C	interaction, high	986	0.00360072	103/135	3.183e-65	207, 208, 572, 673, 949, 1147, 1364, 1365, 1432, 1956, 2885, 2932, 3439, 3440, 3441, 3442, 3443, 3444, 3445, 3447, 3448, 3449, 3451, 3452, 3454, 3455, 3456, 3551, 3576, 3659, 3716, 4790, 4792, 5010, 5295, 5518, 5519, 5594, 5599, 5601, 5602, 5603, 5610, 6041, 6772, 6774, 7098, 7124, 7157, 7297, 8503, 8737, 9021, 9071, 9073, 9074, 9075, 9076, 9451, 9641, 10000, 10686, 23533, 23562, 26285, 27102, 29…								rs10001480, rs1001162, rs10024003, rs10026060, rs10029339, rs10033283, rs10037187, rs10040640, rs10043473, rs10056163, rs10064315, rs10070943, rs10071585, rs10075612, rs10078240, rs1008434, rs10085952, rs1009438, rs10099072, rs10110591, rs10116540, rs10116615, rs10119678, rs10132268, rs10147603, rs1016930, rs10199181, rs10244108, rs10244133, rs10256393, rs10263017, rs1026916, rs10281173, rs102859…
Calcium signaling pathway	pathway	6155	0.00380076	155/177	6.816e-116	107, 108, 109, 113, 114, 115, 136, 146, 147, 148, 153, 154, 185, 291, 292, 293, 489, 490, 491, 492, 493, 552, 623, 624, 683, 773, 774, 775, 776, 777, 779, 801, 805, 808, 810, 814, 815, 816, 817, 818, 886, 887, 952, 1128, 1129, 1131, 1133, 1139, 1812, 1816, 1909, 1910, 1956, 2064, 2065, 2066, 2149, 2185, 2767, 2769, 2774, 2776, 2778, 2903, 2905, 2906, 2911, 2915, 2925, 3269, 3274, 3356, 3358, 3360…								rs1000061, rs10000775, rs10000992, rs10002658, rs10003447, rs10005574, rs10005635, rs10005711, rs10007143, rs10008134, rs10009286, rs10009905, rs10010407, rs1001064, rs10011914, rs10011961, rs10012661, rs10012684, rs10014946, rs10015062, rs10015110, rs10016073, rs10016663, rs10016888, rs10017663, rs10018343, rs10019008, rs10019405, rs10021665, rs10022164, rs10023113, rs10023700, rs10023943, rs100…
Axon guidance	characteristic interaction, medium	2880	0.00480096	76/130	1.411e-35	1808, 1942, 1944, 1946, 1947, 1948, 2041, 2042, 2043, 2045, 2051, 3983, 5998, 6091, 6092, 8633, 9723, 9901, 10507, 10509, 10512, 22885, 23380, 25791, 27289, 29984, 56896, 57522, 57689, 64221, 84448, 90249, 137970, 219699, 223117, 285220								rs1000144, rs10007047, rs1000987, rs10010112, rs10017332, rs10019264, rs1001952, rs1002254, rs10023553, rs10024436, rs1002825, rs1002826, rs10043302, rs10044396, rs10045557, rs10049058, rs10049501, rs10063716, rs10068445, rs10070246, rs1007684, rs10079296, rs10084692, rs10088476, rs10090689, rs10093451, rs1009521, rs1009848, rs10098626, rs10099045, rs10099704, rs10100213, rs10101147, rs10104759, …
Dilated cardiomyopathy	pathway	3141	0.00540108	81/90	6.253e-63	60, 70, 71, 107, 108, 109, 111, 112, 113, 114, 115, 153, 775, 776, 779, 781, 782, 783, 784, 785, 786, 1605, 1674, 1756, 2778, 3479, 3655, 3672, 3673, 3674, 3675, 3676, 3678, 3679, 3680, 3685, 3688, 3690, 3691, 3693, 3694, 3695, 3696, 3908, 4000, 4607, 4624, 4625, 4633, 4634, 5567, 5568, 5613, 6262, 6442, 6443, 6444, 6445, 6546, 7042, 7043, 7124, 7139, 7168, 7169, 7170, 7171, 7273, 8515, 8516, 925…								rs1000014, rs1002671, rs10035541, rs10036164, rs1003617, rs10036440, rs10036787, rs1003738, rs10038971, rs10039324, rs10044804, rs10045068, rs10048831, rs10049174, rs10049380, rs1005077, rs1005213, rs10053728, rs1005381, rs10056289, rs10057067, rs10061798, rs10063966, rs10064971, rs1006737, rs10068942, rs10073394, rs10076488, rs10077734, rs1007856, rs10082812, rs10087741, rs10093375, rs10095393, …
T cell receptor signaling pathway	interaction, medium	1991	0.00620124	91/108	6.014e-65	207, 208, 867, 868, 915, 916, 919, 920, 925, 926, 940, 959, 998, 1019, 1147, 1326, 1432, 1493, 1739, 2534, 2885, 2932, 3458, 3551, 3558, 3565, 3586, 3702, 3845, 3932, 3937, 4690, 4790, 4792, 4793, 4893, 5058, 5062, 5063, 5295, 5335, 5530, 5532, 5533, 5534, 5588, 5594, 5601, 5603, 5604, 5788, 6654, 6655, 6885, 7006, 7124, 7409, 7410, 7535, 8440, 8503, 8915, 9020, 9402, 10000, 10298, 10451, 11261, …								rs10005711, rs10011961, rs10030362, rs10031159, rs10037187, rs10040640, rs10043473, rs1004725, rs10050695, rs10056163, rs1005834, rs10064315, rs10068619, rs10070943, rs10071585, rs10075612, rs10078240, rs10079961, rs1011170, rs1011185, rs10119727, rs10132268, rs10145260, rs1014573, rs10147603, rs10172481, rs10174652, rs10179639, rs10180136, rs10180552, rs10180781, rs10182846, rs10193976, rs101942…
Chronic myeloid leukemia	interaction, ultra	148	0.00660132	65/73	5.618e-50	572, 673, 861, 23533								rs1006639, rs1015602, rs10244133, rs10281173, rs1033335, rs10460712, rs10487888, rs10854374, rs11088309, rs11231741, rs11659127, rs11700684, rs11700843, rs11700942, rs11762469, rs12482247, rs1267612, rs1267648, rs1267649, rs12945251, rs1304527, rs13047845, rs13052634, rs1474479, rs1476868, rs1537099, rs1547237, rs17161750, rs17264072, rs1734522, rs1734524, rs17623204, rs17695935, rs17740182, rs18…
Hypertrophic cardiomyopathy (HCM)	pathway	2699	0.00660132	74/83	7.323e-57	60, 70, 71, 775, 776, 779, 781, 782, 783, 784, 785, 786, 1605, 1636, 1674, 1756, 3479, 3569, 3655, 3672, 3673, 3674, 3675, 3676, 3678, 3679, 3680, 3685, 3688, 3690, 3691, 3693, 3694, 3695, 3696, 3908, 4000, 4607, 4624, 4625, 4633, 4634, 5562, 5563, 5564, 5565, 6262, 6442, 6443, 6444, 6445, 6546, 7042, 7043, 7124, 7139, 7168, 7169, 7170, 7171, 7273, 8515, 8516, 9254, 10368, 10369, 22801, 27091, 27…								rs1000014, rs1002671, rs10036164, rs1003617, rs10036440, rs1003738, rs10038971, rs10039324, rs10044804, rs10045068, rs10048831, rs10049174, rs10049380, rs1005077, rs1005213, rs1005381, rs10056289, rs10057067, rs10061798, rs10062565, rs10064971, rs1006737, rs10073394, rs10074991, rs10076488, rs10077734, rs1007856, rs10082812, rs1012311, rs1014038, rs1015260, rs10157412, rs1015846, rs10161032, rs10…
RNA degradation	interaction, ultra	527	0.00760152	17/71	0.003513	694, 7832, 10140, 10200, 10950, 22803, 23404, 51010, 51013, 54464, 54766, 80153, 132430, 219988, 255967, 645974								rs10004741, rs10008635, rs10008835, rs10009368, rs10011855, rs10013441, rs10013928, rs10018126, rs10029269, rs10029804, rs10029953, rs10049821, rs1011403, rs1011433, rs1014351, rs1014353, rs1038151, rs10434086, rs10445383, rs10489022, rs10507009, rs10514525, rs10514532, rs10514533, rs10519350, rs10519362, rs10519369, rs10519370, rs10519401, rs10519404, rs10519410, rs10519417, rs1056654, rs1074524…
Amoebiasis	pathway	2462	0.00780156	99/106	8.817e-81	81, 87, 88, 89, 107, 383, 384, 731, 732, 735, 836, 912, 929, 1277, 1278, 1280, 1281, 1282, 1284, 1286, 1288, 1289, 1290, 1301, 1302, 1437, 1511, 1992, 2335, 2767, 2769, 2774, 2776, 2778, 2919, 3315, 3458, 3553, 3554, 3569, 3576, 3586, 3592, 3593, 3684, 3689, 3908, 3909, 3910, 3911, 3912, 3914, 3915, 3918, 4583, 4790, 4843, 5055, 5269, 5272, 5273, 5275, 5290, 5291, 5293, 5294, 5295, 5330, 5331, 53…								rs1003199, rs10037187, rs1003979, rs10040640, rs10043473, rs10048945, rs10056163, rs10064315, rs10070943, rs10071585, rs10075612, rs10078240, rs10088475, rs1009145, rs1009588, rs1010544, rs10105905, rs10106750, rs10111852, rs10115005, rs1013316, rs10141794, rs1014632, rs1015416, rs1015846, rs10161783, rs10163726, rs1016379, rs10166736, rs10172425, rs10172458, rs10176882, rs10177513, rs10178202, r…
Fc gamma R-mediated phagocytosis	interaction, ultra	134	0.00780156	54/95	7.73e-25	998, 2212, 4082, 8877, 10092, 10109, 23533, 27040, 81873								rs10171839, rs1033391, rs1033804, rs10484458, rs10494355, rs1051358, rs10917139, rs10917145, rs10917148, rs10917152, rs10986471, rs11153377, rs11153450, rs11659127, rs12022054, rs12213036, rs12214468, rs12660275, rs12717171, rs12725465, rs12738660, rs12744234, rs12745664, rs12746613, rs1276533, rs1276535, rs1276576, rs1276577, rs12945251, rs1299158, rs13026485, rs13208937, rs1321028, rs13430006, …
Gastric acid secretion	pathway	2262	0.00780156	71/74	1.735e-60	60, 107, 108, 109, 111, 112, 113, 114, 115, 476, 477, 480, 481, 482, 483, 495, 496, 760, 801, 805, 808, 810, 815, 816, 817, 818, 887, 1080, 1131, 2520, 2770, 2771, 2773, 2776, 2778, 3274, 3708, 3709, 3710, 3758, 3759, 3766, 3772, 3773, 3776, 3784, 4638, 5330, 5331, 5332, 5567, 5568, 5578, 5579, 5582, 5613, 6522, 6548, 6750, 6752, 7430, 9992, 23236, 23439, 51806, 54207, 85366, 91807, 115111, 19688…								rs10000775, rs10005635, rs10009286, rs10012684, rs10015062, rs10015110, rs10023113, rs10031040, rs10035541, rs10036787, rs10037879, rs1005043, rs10050608, rs10053728, rs10063966, rs10066581, rs10068942, rs10083886, rs10087741, rs1009207, rs10093375, rs10095393, rs10095524, rs10099092, rs10104127, rs1010544, rs1010665, rs10108431, rs10112018, rs1011729, rs1013063, rs10132599, rs1013316, rs10140031…
ECM-receptor interaction	pathway	2137	0.00880176	77/85	2.211e-60	948, 960, 961, 1277, 1278, 1280, 1281, 1282, 1284, 1286, 1288, 1289, 1290, 1291, 1292, 1293, 1301, 1302, 1605, 2335, 2811, 2814, 3161, 3339, 3371, 3381, 3655, 3672, 3673, 3674, 3675, 3676, 3678, 3679, 3680, 3685, 3688, 3690, 3691, 3693, 3694, 3695, 3696, 3908, 3909, 3910, 3911, 3912, 3914, 3915, 3918, 5649, 6382, 6383, 6385, 6696, 7057, 7058, 7060, 7143, 7148, 7448, 7450, 8515, 8516, 9672, 9899, …								rs1002480, rs10030625, rs1003492, rs10036293, rs1003979, rs10040232, rs1004395, rs10049380, rs1005142, rs10057067, rs10059683, rs10064352, rs10066756, rs1007856, rs10086882, rs1009588, rs10100191, rs10115005, rs10120598, rs10121268, rs1014038, rs1015260, rs1015846, rs10161783, rs10166736, rs1016815, rs10170582, rs10172321, rs10172425, rs10172458, rs10174098, rs10176882, rs10177513, rs10178084, rs…
Homologous recombination	interaction, medium	103	0.00880176	8/28	0.0131	675, 4361, 4683, 5424, 6119, 10714, 80198, 146956								rs10109454, rs10237424, rs10243568, rs10244745, rs10255964, rs10262410, rs10263125, rs10277940, rs10278342, rs10501815, rs10793091, rs10793092, rs10831227, rs10899024, rs10952075, rs11236133, rs11236173, rs11236181, rs11236187, rs11236188, rs11236190, rs11508478, rs11571725, rs11971467, rs11974031, rs11978169, rs12702633, rs12702665, rs12702682, rs13230086, rs13231388, rs13234751, rs13234855, rs1…
Amyotrophic lateral sclerosis (ALS)	characteristic	90	0.00920184	41/53	4.549e-27	4741, 4744, 4747, 5630, 5961, 57679								rs10110118, rs1012473, rs10469756, rs10503747, rs10503755, rs10503759, rs10875942, rs11135815, rs11135818, rs11135825, rs11135835, rs11777251, rs11779789, rs11779795, rs11783793, rs11989437, rs11990537, rs12470229, rs12545967, rs12546913, rs12546920, rs12549843, rs13253754, rs13281358, rs1352950, rs1457265, rs1492406, rs1492408, rs165734, rs17052096, rs17052156, rs17052420, rs17052736, rs17052934…
Neuroactive ligand-receptor interaction	interaction, ultra	1138	0.00920184	116/272	8.174e-36	728, 1081, 1134, 1135, 1136, 1137, 1138, 1139, 1140, 1142, 1143, 1146, 2488, 2554, 2555, 2556, 2557, 2558, 2559, 2560, 2561, 2562, 2564, 2565, 2566, 2567, 2568, 2569, 2570, 2688, 2689, 2741, 2742, 2743, 3952, 5023, 5024, 5025, 5026, 5027, 5617, 5618, 7252, 8001, 8973, 9127, 55584, 55879, 57053, 200959								rs10000940, rs10002281, rs10007816, rs10008749, rs10015366, rs10016894, rs10018276, rs10018305, rs10021452, rs10021851, rs10023614, rs10023908, rs10025589, rs10025670, rs10025924, rs10028342, rs10029872, rs10034588, rs10035934, rs10038062, rs10044982, rs10045843, rs10050095, rs10050597, rs10052775, rs10053232, rs10053272, rs10056305, rs10057637, rs10060800, rs10061779, rs10067788, rs10068980, rs1…
Type II diabetes mellitus	pathway	1178	0.010002	42/48	5.709e-32	773, 774, 775, 776, 777, 2475, 2645, 3098, 3099, 3101, 3551, 3643, 3651, 3667, 3767, 5290, 5291, 5293, 5294, 5295, 5580, 5581, 5590, 5594, 5599, 5601, 5602, 6514, 6517, 6833, 7124, 8471, 8503, 8651, 8660, 8835, 8913, 9021, 9370, 23533, 80201, 122809								rs10001480, rs10024003, rs10026060, rs10029339, rs10033283, rs10037187, rs10040640, rs10043473, rs10056163, rs10064315, rs1006737, rs10070943, rs10071585, rs10075612, rs10078240, rs1010447, rs1010887, rs1014677, rs10157919, rs10161032, rs10161275, rs10166692, rs10167883, rs10179260, rs10179954, rs10187044, rs10188306, rs10189339, rs10201978, rs10202504, rs1020445, rs10210199, rs10211547, rs102188…
Adherens junction	interaction, medium	1861	0.0108022	62/73	5.467e-45	52, 81, 87, 88, 89, 998, 1457, 1459, 1956, 2064, 2241, 2260, 2534, 3480, 3643, 4008, 4087, 4088, 4089, 4301, 5594, 5770, 5787, 5792, 5795, 5797, 5818, 5819, 5879, 5880, 6591, 6615, 6714, 6885, 7046, 7048, 7082, 7525, 9855, 10580, 25945, 51701, 56288, 81607, 117178								rs1001877, rs1002715, rs10043540, rs1004765, rs10049325, rs10055161, rs1005785, rs10062069, rs1006309, rs1006412, rs10064960, rs10069821, rs1007369, rs10074150, rs1007530, rs10076453, rs10077992, rs10078397, rs1009145, rs10100077, rs1011170, rs10141794, rs1014573, rs10159479, rs1016188, rs1019855, rs1020322, rs10218857, rs1022649, rs10244108, rs10256393, rs1034551, rs1035940, rs1035942, rs1036097…
mTOR signaling pathway	pathway	1175	0.0110022	42/52	4.342e-29	207, 208, 673, 1975, 1977, 2475, 3091, 3479, 3551, 3667, 5228, 5290, 5291, 5293, 5294, 5295, 5562, 5563, 5578, 5579, 5582, 5594, 5728, 6009, 6194, 6195, 6196, 6197, 6198, 6199, 7124, 7248, 7249, 7422, 7424, 8408, 8503, 9470, 9706, 10000, 10325, 10670, 23533, 27330, 51719, 54541, 57521, 58528, 64121, 81617, 84335, 92335, 253260, 253314								rs10006293, rs10006747, rs10029166, rs1003642, rs10037187, rs10040640, rs10043473, rs10056163, rs10062565, rs10064315, rs10070943, rs10071585, rs10074991, rs10075612, rs10078240, rs10082812, rs1010447, rs1010544, rs1011851, rs1013316, rs1014632, rs10179260, rs10187044, rs1019731, rs10226981, rs10244133, rs1025612, rs10281173, rs1029952, rs1029955, rs1032130, rs10430641, rs10451280, rs10451590, rs…
Non-small cell lung cancer	interaction, high	493	0.0110022	46/54	8.646e-34	207, 208, 572, 673, 1019, 1021, 1956, 2064, 2885, 5295, 5335, 5336, 5594, 5604, 6789, 7039, 7157, 8503, 10000, 23533								rs10037187, rs1003827, rs10040640, rs10043473, rs10056163, rs10064315, rs10070943, rs10071585, rs10075612, rs10078240, rs10230949, rs10234981, rs10244108, rs10244133, rs10256393, rs10269570, rs10269774, rs10281173, rs10435256, rs10487888, rs10488140, rs10488142, rs10488529, rs10496179, rs10514519, rs10515052, rs10515058, rs10515062, rs10515070, rs10515086, rs1076094, rs10803158, rs10803171, rs108…
Leukocyte transendothelial migration	interaction, medium	1586	0.0118024	95/117	8.414e-65	81, 87, 88, 89, 399, 998, 1364, 1365, 1432, 1535, 2185, 2770, 2771, 2773, 2909, 3676, 3683, 3684, 3702, 4267, 4301, 4633, 4688, 4689, 5010, 5175, 5295, 5335, 5336, 5578, 5579, 5582, 5603, 5747, 5781, 5829, 5879, 5880, 5906, 5908, 6093, 6387, 7070, 7294, 7409, 7410, 7412, 7852, 8503, 9071, 9073, 9074, 9075, 9076, 9475, 9564, 10411, 10451, 10627, 10686, 11069, 23533, 23562, 26285, 29895, 50848, 512…								rs10007288, rs1001162, rs1002084, rs10037187, rs1003873, rs10040640, rs10043473, rs10056163, rs10064315, rs10070943, rs10071585, rs10075612, rs10078240, rs10079961, rs1008434, rs10085952, rs10088475, rs1009145, rs1009365, rs10099072, rs10100812, rs1010544, rs10105905, rs10106750, rs10109834, rs10110591, rs10111852, rs10119727, rs1013316, rs10141794, rs1014632, rs1015249, rs10160186, rs10164414, r…
Lipoic acid metabolism	pathway	19	0.0120024	3/3	0.001981	11019, 51601, 387787								rs1303475, rs1315212, rs1316182, rs17310612, rs17310619, rs1787102, rs2125314, rs2309581, rs2309582, rs2509562, rs2509563, rs2632277, rs594628, rs655025, rs657339, rs661781, rs675086, rs684877, rs7121457
Neurotrophin signaling pathway	pathway	2102	0.0126025	109/127	1.848e-79	25, 207, 208, 356, 397, 468, 572, 596, 627, 673, 801, 805, 808, 810, 814, 815, 816, 817, 818, 998, 1398, 1399, 1432, 2309, 2549, 2885, 2889, 2932, 3551, 3654, 3656, 3667, 3725, 3845, 4214, 4215, 4217, 4790, 4792, 4793, 4803, 4804, 4893, 4908, 4909, 4914, 4915, 4916, 5163, 5290, 5291, 5293, 5294, 5295, 5335, 5336, 5580, 5594, 5598, 5599, 5601, 5602, 5603, 5604, 5607, 5663, 5664, 5781, 5879, 5894, …								rs10000775, rs10001480, rs10005635, rs10009286, rs10012684, rs10015062, rs10015110, rs1002261, rs10023113, rs10024003, rs10026060, rs10029339, rs10031040, rs10033283, rs1003642, rs10037187, rs10037963, rs10040249, rs10040640, rs10043473, rs10050608, rs10051671, rs10056163, rs10064315, rs1006446, rs10066581, rs10070943, rs10071585, rs10075612, rs1007662, rs10078240, rs10087008, rs10103760, rs10106…
Chagas disease (American trypanosomiasis)	interaction, high	1045	0.0130026	86/104	4.854e-60	207, 208, 355, 624, 718, 915, 916, 919, 1147, 1432, 1636, 3456, 3459, 3460, 3551, 3553, 3558, 3569, 3576, 3586, 3592, 3593, 3654, 4615, 4790, 4792, 5054, 5295, 5330, 5331, 5332, 5518, 5519, 5594, 5599, 5601, 5602, 5603, 6347, 6348, 6352, 6416, 7046, 7048, 7097, 7099, 7124, 8503, 8772, 10000, 23236, 23533, 51135, 148022								rs10001480, rs10024003, rs10026060, rs10029339, rs1003199, rs10033283, rs10037187, rs10040640, rs10043473, rs10056163, rs10064315, rs10070943, rs10071585, rs10075612, rs10078240, rs10132268, rs10132489, rs10140368, rs10142830, rs10144552, rs10147603, rs10149714, rs1019855, rs1022596, rs10255691, rs10263896, rs1028593, rs1036097, rs1036307, rs1040496, rs10413435, rs10417820, rs10423794, rs10424348…
Cell cycle	characteristic	175	0.0134027	72/128	2.896e-32	990, 4998, 4999, 5000, 5001, 5885, 7029, 7272, 7465, 8317, 8318, 8555, 8556, 10274, 10735, 23595, 494551								rs10111415, rs10157619, rs10167387, rs10205561, rs10231843, rs10246098, rs10257653, rs10493923, rs10500708, rs10513016, rs1063302, rs10743113, rs10770040, rs10770047, rs10783130, rs10840269, rs10875290, rs10943681, rs11042427, rs11164774, rs11164953, rs11166437, rs11166438, rs11569193, rs11569214, rs11569218, rs11705932, rs11760007, rs1192404, rs1192419, rs11993769, rs12053401, rs12056137, rs1205…
Serotonergic synapse	characteristic	117	0.014803	8/114	1	3359, 3751, 6532, 9177, 170572, 200909, 260293, 285242								rs10156120, rs10156125, rs10224891, rs10257987, rs10258965, rs10277086, rs10278347, rs10464520, rs10488291, rs10488302, rs1072198, rs1072394, rs10890445, rs10891623, rs10953880, rs10953885, rs10953909, rs10953918, rs11080122, rs11211414, rs11211420, rs11214786, rs11487118, rs11489533, rs11608102, rs11718245, rs11765076, rs1176752, rs1185027, rs11980474, rs12666459, rs12706212, rs12706259, rs12706…
ErbB signaling pathway	interaction, high	1813	0.015203	78/87	2.52e-60	25, 27, 207, 208, 374, 572, 673, 685, 815, 816, 817, 818, 867, 868, 1398, 1399, 1839, 1956, 2064, 2065, 2066, 2069, 2475, 2549, 2885, 2932, 3084, 4690, 5058, 5062, 5063, 5295, 5335, 5336, 5594, 5599, 5601, 5602, 5604, 6198, 6199, 6416, 6714, 6776, 6777, 7039, 8440, 8503, 9542, 10000, 10298, 23533, 23624, 25759, 53358, 56924, 57144, 145957, 399694								rs10000775, rs10001480, rs10002688, rs10005635, rs10009286, rs10012684, rs10015062, rs10015110, rs10017114, rs10022745, rs10023113, rs10024003, rs10025144, rs10026060, rs10029339, rs10031040, rs10033283, rs10037187, rs10040640, rs10043473, rs1004725, rs10050608, rs10056163, rs10064315, rs10066581, rs10070943, rs10071585, rs10075612, rs1007662, rs10078240, rs10087434, rs10089599, rs10093657, rs100…
Fatty acid biosynthesis	pathway	109	0.015203	5/6	0.0001636	31, 32, 27349, 54995, 55301								rs1016331, rs1021795, rs10510578, rs10796255, rs10849968, rs10906796, rs10906802, rs10906804, rs10906817, rs1109760, rs11129232, rs11259456, rs1160716, rs1160717, rs11650464, rs11708232, rs11867736, rs11924347, rs12450937, rs12490758, rs12633182, rs12715100, rs12831686, rs13059059, rs13099515, rs13815, rs1426758, rs1469330, rs1473626, rs1502393, rs1502394, rs1642038, rs1654875, rs16939972, rs1693…
MAPK signaling pathway	pathway	6201	0.0154031	226/268	8.299e-162	207, 208, 355, 356, 408, 409, 468, 627, 673, 773, 774, 775, 776, 777, 779, 781, 782, 783, 784, 785, 786, 836, 929, 994, 998, 1147, 1326, 1386, 1398, 1399, 1432, 1616, 1647, 1843, 1844, 1845, 1846, 1847, 1848, 1849, 1852, 1950, 1956, 2005, 2122, 2246, 2247, 2248, 2249, 2250, 2251, 2252, 2253, 2254, 2255, 2257, 2258, 2259, 2260, 2263, 2264, 2317, 2318, 2353, 2768, 2885, 3304, 3306, 3312, 3315, 3551…								rs1000014, rs10001480, rs10005711, rs10008908, rs10011041, rs10011799, rs10011961, rs10016149, rs10016658, rs10017696, rs10021604, rs10022176, rs1002261, rs10024003, rs10025071, rs10025495, rs10025560, rs10026060, rs10027110, rs10029339, rs10029654, rs10030362, rs10031159, rs10031882, rs10033283, rs1003642, rs1003738, rs10037963, rs10045029, rs1004720, rs10049174, rs10049776, rs10050099, rs100516…
Amphetamine addiction	pathway	2375	0.0176035	57/70	1.82e-26	111, 468, 775, 776, 801, 805, 808, 810, 814, 815, 816, 817, 818, 1385, 1386, 1644, 1812, 2353, 2354, 2778, 2890, 2891, 2892, 2893, 2903, 2904, 2905, 2906, 3725, 4128, 4129, 5173, 5500, 5501, 5530, 5532, 5533, 5534, 5567, 5568, 5578, 5579, 5582, 5613, 6531, 6570, 6571, 9586, 11261, 23237, 23411, 51806, 63928, 64764, 84699, 90993, 116443								rs10000610, rs10000775, rs10004211, rs10005635, rs10005711, rs10009286, rs10011455, rs10011961, rs10012684, rs10015062, rs10015110, rs10023113, rs10030362, rs10031040, rs10031159, rs10031554, rs10035262, rs10035289, rs10040249, rs10045463, rs10050608, rs10052016, rs10053602, rs1005549, rs10056328, rs10057481, rs10057497, rs10061978, rs10066581, rs1006737, rs10067604, rs10069450, rs10070447, rs100…
Pancreatic secretion	pathway	2511	0.0176035	91/101	1.035e-70	107, 108, 109, 111, 112, 113, 114, 115, 279, 280, 476, 477, 480, 481, 482, 483, 486, 489, 490, 491, 492, 493, 683, 760, 886, 952, 1056, 1080, 1131, 1179, 1357, 1358, 1359, 1360, 1361, 1504, 1811, 2776, 2778, 3708, 3709, 3710, 3778, 3784, 4218, 5319, 5320, 5321, 5322, 5330, 5331, 5332, 5406, 5407, 5408, 5578, 5579, 5582, 5644, 5645, 5646, 5874, 5879, 5906, 5908, 6262, 6344, 6522, 6548, 6558, 7220,…								rs10016073, rs10019008, rs10034033, rs10035541, rs10036787, rs10053728, rs10063966, rs10068942, rs10087741, rs10093375, rs10095393, rs10095524, rs10104127, rs1010544, rs10108431, rs10112018, rs1013316, rs1013510, rs1014632, rs1014699, rs10157412, rs1018378, rs10198275, rs10200558, rs1021457, rs10223203, rs1022596, rs1023096, rs10231513, rs10247485, rs10250598, rs10252537, rs10263705, rs10275313, …
Toll-like receptor signaling pathway	interaction, medium	1105	0.0178036	85/102	6.575e-60	207, 208, 929, 941, 942, 958, 1147, 1326, 1432, 3439, 3440, 3441, 3442, 3443, 3444, 3445, 3447, 3448, 3449, 3451, 3452, 3454, 3455, 3456, 3551, 3553, 3569, 3576, 3592, 3593, 3654, 3929, 4283, 4615, 4790, 4792, 5295, 5594, 5599, 5601, 5602, 5603, 5604, 5606, 5608, 5879, 6348, 6351, 6352, 6416, 6696, 6772, 6885, 7096, 7097, 7098, 7099, 7100, 7124, 7189, 8503, 8737, 8772, 9641, 10000, 23533, 29110, …								rs10001480, rs10024003, rs10026060, rs10029339, rs1003199, rs10033283, rs10037187, rs10040640, rs10043473, rs1004395, rs10056163, rs10064315, rs10070943, rs10071585, rs10075612, rs10078240, rs1011170, rs10116540, rs10116615, rs10119678, rs10132268, rs1013996, rs1014573, rs10147603, rs10199181, rs1020322, rs10255691, rs10263896, rs1028593, rs103441, rs1040817, rs1040818, rs10432016, rs10455175, rs…
Arrhythmogenic right ventricular cardiomyopathy (ARVC)	pathway	3755	0.0184037	70/74	2.215e-58	60, 71, 81, 87, 88, 89, 775, 776, 779, 781, 782, 783, 784, 785, 786, 1000, 1495, 1496, 1499, 1605, 1674, 1756, 1824, 1829, 1832, 2697, 3655, 3672, 3673, 3674, 3675, 3676, 3678, 3679, 3680, 3685, 3688, 3690, 3691, 3693, 3694, 3695, 3696, 3728, 3908, 4000, 5318, 6262, 6442, 6443, 6444, 6445, 6546, 6932, 6934, 8515, 8516, 9254, 10368, 10369, 22801, 27091, 27092, 29119, 51176, 55799, 59284, 59285, 83…								rs1000014, rs1002671, rs10036164, rs1003617, rs10036440, rs1003738, rs10038162, rs10038971, rs10039324, rs10043478, rs10044804, rs10045068, rs10048831, rs10049174, rs10049380, rs1005077, rs1005213, rs1005381, rs10055448, rs10056289, rs10057067, rs10061798, rs10064971, rs1006607, rs1006737, rs10073394, rs10076488, rs1007740, rs10077734, rs1007856, rs1008011, rs1009145, rs1012311, rs10128270, rs101…
Renin-angiotensin system	interaction, ultra	74	0.0194039	8/17	0.0004474	183, 1359, 1636, 4311, 5972, 59272								rs1025192, rs10513468, rs10513469, rs10900555, rs11122576, rs11122577, rs11571082, rs11571093, rs11712763, rs11919465, rs11927211, rs12163649, rs12696030, rs13081372, rs13086740, rs1436633, rs1436635, rs1440633, rs1440640, rs1525867, rs16824293, rs16824404, rs16853059, rs17383987, rs17442808, rs17449556, rs1926723, rs1949350, rs2118073, rs2313950, rs233575, rs2368564, rs2887284, rs35778406, rs377…
Vascular smooth muscle contraction	pathway	3796	0.0196039	99/116	1.022e-71	59, 72, 107, 108, 109, 111, 112, 113, 114, 115, 136, 146, 147, 148, 185, 369, 552, 673, 775, 776, 779, 800, 801, 805, 808, 810, 1579, 1909, 2767, 2768, 2776, 2778, 2977, 2982, 2983, 3708, 3709, 3710, 3778, 4629, 4637, 4638, 4659, 4660, 4881, 4882, 5319, 5320, 5321, 5322, 5330, 5331, 5332, 5500, 5501, 5567, 5568, 5578, 5579, 5580, 5581, 5582, 5583, 5588, 5592, 5594, 5604, 5613, 5739, 5894, 6093, 8…								rs10003447, rs10019835, rs10028838, rs10032771, rs10035541, rs10036787, rs1003983, rs10053728, rs1006168, rs10063966, rs1006737, rs10068942, rs10082235, rs10082353, rs10082503, rs1008663, rs10087363, rs10087741, rs10092442, rs10093375, rs10094660, rs10095393, rs10095524, rs10096064, rs10101343, rs10102339, rs10102438, rs10104127, rs1010544, rs1010669, rs10108431, rs10112018, rs10128399, rs1012845…
Melanoma	interaction, high	1511	0.0210042	62/71	1.486e-46	207, 208, 572, 673, 1019, 1021, 1956, 2246, 2247, 2248, 2249, 2250, 2251, 2252, 2253, 2254, 2255, 2257, 2258, 2259, 2260, 3082, 3479, 3480, 5155, 5156, 5159, 5295, 5594, 5604, 5728, 7157, 8074, 8503, 8817, 8823, 9965, 10000, 23533, 26281, 56034, 80310								rs1000515, rs10016658, rs10017970, rs10023994, rs10025495, rs10027875, rs10033375, rs10037187, rs1003827, rs10040640, rs10043473, rs10045029, rs1004720, rs10049776, rs10056163, rs10062952, rs10064315, rs10064637, rs10065728, rs10068476, rs10070943, rs10071585, rs10075612, rs10077895, rs10078240, rs10082812, rs10090333, rs1011357, rs1011814, rs10126078, rs10126815, rs1019731, rs10213174, rs1023094…
Phototransduction	characteristic	23	0.0214043	14/29	2.464e-06	1259, 5957, 6010, 9187								rs10002498, rs12501949, rs1371729, rs1550444, rs1558226, rs16948889, rs16948916, rs17573717, rs17681738, rs1972883, rs1984713, rs2270115, rs2855557, rs3743171, rs3762858, rs3762859, rs6503264, rs6503269, rs6841271, rs7694104, rs870022, rs874174, rs9995122
Starch and sucrose metabolism	interaction, high	481	0.0214043	24/55	8.625e-09	178, 276, 279, 280, 2548, 2595, 2821, 2990, 5169, 6476, 7358, 8972, 9365, 57733								rs10008808, rs10021978, rs10023191, rs1015204, rs1038810, rs1038821, rs10433830, rs10470807, rs10488997, rs10494003, rs10494011, rs10494043, rs10517007, rs10517021, rs10518763, rs10748478, rs10748518, rs10748519, rs10785739, rs10785758, rs10785759, rs10785764, rs1086089, rs1086090, rs1086092, rs1086514, rs10881300, rs10881363, rs10881418, rs10881449, rs10938939, rs10938941, rs10938957, rs11166382…
Cardiac muscle contraction	pathway	1627	0.0216043	53/77	2.398e-30	70, 476, 477, 480, 481, 482, 483, 486, 775, 776, 779, 781, 782, 783, 784, 785, 786, 1327, 1337, 1345, 1350, 1351, 4624, 4625, 4633, 4634, 6262, 6546, 6548, 7139, 7168, 7169, 7170, 7171, 7381, 7386, 9167, 9254, 9377, 10368, 10369, 10479, 23439, 27089, 27091, 27092, 55799, 59284, 59285, 84701, 93589, 170712, 440567								rs1000014, rs10005129, rs1002671, rs1003617, rs1003738, rs10040791, rs10048831, rs10049174, rs1005077, rs10051603, rs1005213, rs1005381, rs10065919, rs1006737, rs10092898, rs1012311, rs10157412, rs10161032, rs10161275, rs10168228, rs10170610, rs10170699, rs10174354, rs10175048, rs10175239, rs10179528, rs10180845, rs10183045, rs10183585, rs10184755, rs10193285, rs10195970, rs1019617, rs10199504, r…
Melanogenesis	characteristic interaction, ultra	64	0.025005	76/101	1.334e-47	434, 1906								rs1022848, rs1023483, rs1040994, rs10456105, rs10456479, rs10947862, rs10947954, rs11753185, rs11970595, rs12200432, rs12216318, rs12524361, rs1317584, rs13199416, rs13211009, rs13217076, rs1331478, rs1360468, rs1413512, rs1413513, rs1548309, rs1626492, rs16872628, rs17592421, rs1931548, rs2012560, rs2050288, rs2050289, rs2070699, rs2095343, rs2180030, rs2327589, rs2490444, rs2516234, rs2516250, …
Legionellosis	pathway	460	0.0276055	47/55	7.726e-24	317, 375, 664, 718, 834, 836, 840, 841, 842, 929, 1195, 1378, 1915, 1917, 1937, 2919, 2920, 3297, 3304, 3306, 3312, 3329, 3553, 3569, 3576, 3592, 3593, 3606, 3684, 3689, 4615, 4790, 4792, 5861, 5970, 7097, 7099, 7100, 7124, 7415, 9554, 10767, 23786, 51128, 54205, 56681, 58484								rs1003199, rs1007573, rs10132268, rs10139376, rs10139469, rs1014021, rs10147603, rs10148758, rs10151495, rs10173422, rs10173678, rs10255691, rs10263896, rs10276962, rs1028593, rs10429953, rs1046747, rs10483336, rs10483341, rs10498516, rs10499563, rs10509984, rs1072035, rs10762340, rs10779340, rs10787498, rs1080199, rs10866712, rs10872428, rs10910746, rs10950917, rs10950919, rs10972300, rs10983657…
GnRH signaling pathway	pathway	2650	0.0282056	86/101	3.207e-62	107, 108, 109, 111, 112, 113, 114, 115, 468, 775, 776, 779, 801, 805, 808, 810, 815, 816, 817, 818, 998, 1081, 1432, 1839, 1956, 2185, 2488, 2767, 2776, 2778, 2796, 2797, 2798, 2885, 3708, 3709, 3710, 3725, 3845, 4214, 4215, 4216, 4313, 4893, 5319, 5320, 5321, 5322, 5330, 5331, 5332, 5337, 5338, 5567, 5568, 5578, 5579, 5580, 5594, 5598, 5599, 5601, 5602, 5603, 5604, 5606, 5608, 5613, 5894, 6416, …								rs10000775, rs10001480, rs10005635, rs1000754, rs10009286, rs10012684, rs10015062, rs10015110, rs10023113, rs10024003, rs10026060, rs10029339, rs10031040, rs10033283, rs10035541, rs10036787, rs10037963, rs10050608, rs10051671, rs10053728, rs10063966, rs10066581, rs1006737, rs10068942, rs10087741, rs10093375, rs10095393, rs10095524, rs10100812, rs10104127, rs1010544, rs10108431, rs10109834, rs1011…
Pancreatic cancer	interaction, high	814	0.0290058	61/70	1.058e-45	207, 208, 572, 598, 673, 675, 998, 1019, 1021, 1147, 1956, 2064, 3551, 3716, 4790, 5228, 5295, 5337, 5594, 5599, 5601, 5602, 5604, 6772, 6774, 7039, 7046, 7048, 7157, 7422, 7424, 8503, 9459, 10000, 23533								rs10001480, rs10006293, rs10006747, rs10024003, rs10026060, rs10029166, rs10029339, rs10033283, rs10037187, rs1003827, rs10040640, rs10043473, rs10056163, rs10064315, rs10070943, rs10071585, rs10075612, rs10078240, rs1011851, rs1019855, rs10199181, rs10230949, rs10234981, rs10244108, rs10244133, rs1025612, rs10256393, rs1026916, rs10269570, rs10269774, rs10281173, rs1036097, rs1036307, rs10435256…
Fanconi anemia pathway	characteristic	208	0.0296059	21/54	0.001785	2175, 2176, 2177, 2178, 2187, 2188, 7398, 9894, 11201, 22909, 29089, 51426, 51455, 55215, 57599, 57697, 79728, 80010, 83990, 84126, 116028								rs10163148, rs10163438, rs10172752, rs1018119, rs10186223, rs1027710, rs10438771, rs10451012, rs10465178, rs10500928, rs10510698, rs10515211, rs10821455, rs10868107, rs10868108, rs10889325, rs10993531, rs11026626, rs11026630, rs11026663, rs11026697, rs11074989, rs11140385, rs11140449, rs11140486, rs11140489, rs1115113, rs11640295, rs11750595, rs11860060, rs12025429, rs12034108, rs120963, rs121262…
Pathogenic Escherichia coli infection	pathway	712	0.0306061	43/58	5.22e-27	25, 60, 71, 929, 998, 999, 1499, 2017, 2534, 3059, 3688, 3875, 4690, 4691, 5578, 6093, 7099, 7100, 7278, 7280, 7430, 7454, 7534, 7846, 8440, 8976, 9076, 9475, 10092, 10094, 10109, 10552, 10971, 23643, 51807, 79861, 81027, 81873, 84617, 84790, 203068, 347688, 347733								rs1010544, rs10167277, rs10171839, rs10180552, rs10182846, rs10187701, rs10194269, rs10198045, rs10198057, rs10203692, rs10205944, rs1022649, rs1035016, rs1037381, rs1039225, rs10431923, rs10451280, rs10490696, rs10491174, rs10491200, rs10492522, rs10495571, rs10495572, rs10495582, rs10512513, rs1051358, rs10513848, rs10754958, rs10783310, rs1078621, rs10793970, rs10795273, rs10808365, rs10827164…
Retinol metabolism	interaction, ultra	43	0.0308062	6/64	0.8311	6121, 9227, 53630, 158835								rs10493440, rs10889758, rs11209241, rs11639552, rs11645428, rs11859133, rs12149653, rs1409993, rs156501, rs156543, rs156553, rs17130691, rs17186765, rs1876031, rs1925953, rs2012235, rs201820, rs2225019, rs2281932, rs276168, rs276169, rs276170, rs3125894, rs3125895, rs3125904, rs4508052, rs47379, rs4889293, rs4889294, rs4926330, rs6564852, rs6564859, rs6564863, rs6828439, rs7192773, rs728894, rs74…
Base excision repair	interaction, ultra	39	0.0322064	6/34	0.1233	5423, 5424, 10714, 27343, 79661, 252969								rs1043180, rs10793091, rs10793092, rs10899024, rs11236133, rs11236173, rs11236181, rs11236187, rs11236188, rs11236190, rs1433972, rs1466785, rs1534862, rs17810889, rs1787091, rs1874546, rs2186955, rs2645444, rs2645446, rs2740444, rs3095802, rs3127245, rs3219341, rs645541, rs6474390, rs6592575, rs659581, rs663016, rs663555, rs674306, rs675450, rs676537, rs7106219, rs7113533, rs7182283, rs7943085, …
B cell receptor signaling pathway	interaction, medium	1061	0.0326065	57/75	2.108e-36	207, 208, 695, 933, 971, 974, 1147, 1380, 2885, 2932, 3551, 3635, 3845, 4067, 4790, 4792, 4793, 4893, 5295, 5336, 5530, 5532, 5533, 5534, 5579, 5594, 5604, 5879, 5880, 6654, 6655, 6850, 7409, 7410, 8503, 8915, 10000, 10451, 11261, 23533, 27071, 29760, 63928, 84433, 118788								rs10005711, rs10011961, rs10030362, rs10031159, rs10031708, rs10037187, rs10040640, rs10043473, rs10056163, rs10064315, rs10070943, rs10071585, rs10075612, rs10078240, rs10089762, rs10100561, rs1011185, rs10114465, rs10114624, rs10119727, rs10132268, rs1013316, rs10145260, rs1014632, rs10147603, rs10204958, rs10210302, rs10218891, rs10229652, rs10240660, rs10241890, rs10252183, rs10267119, rs1027…
Basal transcription factors	pathway	299	0.0330066	37/54	1.769e-21	902, 1022, 2068, 2071, 2957, 2958, 2959, 2960, 2961, 2962, 2963, 2965, 2967, 2968, 2969, 4331, 6873, 6874, 6875, 6878, 6879, 6880, 6882, 6883, 6884, 6908, 8148, 9519, 9569, 27097, 51616, 54457, 83860, 129685, 138474, 387332, 404672								rs10079980, rs10096846, rs10108071, rs10108101, rs10108322, rs10138608, rs10150596, rs10150617, rs10503871, rs10503872, rs10514297, rs1064134, rs10752123, rs10752124, rs10795579, rs10795580, rs10805851, rs10813840, rs10813843, rs10813853, rs10813864, rs10888229, rs10905236, rs10916526, rs10916527, rs10922510, rs10948011, rs11024625, rs11071467, rs1115979, rs11255379, rs11255393, rs11255418, rs112…
Chemokine signaling pathway	interaction, high	2366	0.0330066	152/189	2.734e-102	157, 207, 208, 643, 673, 998, 1147, 1230, 1232, 1233, 1234, 1235, 1236, 1237, 1398, 1399, 1524, 2268, 2786, 2787, 2788, 2791, 2793, 2829, 2868, 2869, 2870, 2885, 2919, 2920, 2932, 3055, 3551, 3576, 3577, 3579, 3702, 3717, 3718, 4067, 4283, 4790, 4792, 4793, 5058, 5196, 5197, 5295, 5330, 5331, 5332, 5473, 5567, 5568, 5594, 5604, 5613, 6093, 6346, 6347, 6348, 6351, 6352, 6354, 6355, 6356, 6357, 635…								rs10000203, rs10000241, rs10006360, rs1000927, rs10012879, rs10016230, rs1002084, rs10037187, rs10038760, rs10040640, rs10043473, rs10054204, rs10056163, rs10064315, rs10070943, rs10071585, rs10075612, rs1007662, rs10078240, rs10079961, rs1008454, rs1008673, rs10089762, rs10100561, rs10116352, rs10119004, rs10119727, rs10131301, rs10132268, rs10138800, rs1014157, rs1014638, rs10147603, rs10147986…
Cysteine and methionine metabolism	interaction, ultra	399	0.0336067	6/36	0.2949	262, 1036, 27430, 29947, 51074, 259307								rs10035923, rs10036020, rs10037398, rs10038480, rs10040860, rs10043595, rs10043887, rs10044138, rs10045204, rs10045246, rs10045267, rs10045546, rs10050717, rs1005164, rs10055339, rs10055514, rs10055677, rs10057217, rs10057889, rs10058433, rs10060573, rs10060669, rs10063607, rs10064772, rs10068788, rs10071045, rs10071625, rs10072565, rs10073086, rs10077053, rs10077863, rs10080124, rs1017213, rs101…
p53 signaling pathway	pathway	1235	0.034807	62/69	2.796e-48	317, 355, 472, 545, 575, 595, 637, 836, 841, 842, 891, 894, 896, 898, 900, 901, 983, 1017, 1019, 1021, 1026, 1029, 1111, 1643, 1647, 3479, 3486, 3732, 4193, 4194, 4616, 5054, 5268, 5366, 5728, 6241, 6477, 7057, 7157, 7161, 7249, 8493, 8795, 9134, 9538, 9540, 10912, 11200, 25898, 27244, 50484, 51246, 51512, 54205, 55240, 56475, 63970, 64065, 64326, 64393, 83667, 143686								rs10010146, rs10012774, rs10017165, rs10018010, rs10018359, rs10025816, rs10026129, rs1002777, rs10030957, rs1003187, rs10034292, rs1003827, rs10052742, rs10060022, rs10067186, rs1007573, rs10082812, rs10085433, rs10093425, rs10164711, rs10172694, rs1017585, rs10176060, rs10176073, rs10188745, rs10189720, rs10196515, rs1019731, rs10207668, rs10225606, rs10230949, rs10233251, rs10234981, rs1023569…
mRNA surveillance pathway	characteristic	378	0.0358072	36/84	3.58e-12	1477, 1478, 1479, 2107, 2935, 4440, 8731, 8732, 9887, 10914, 11051, 11052, 23049, 23381, 26528, 29101, 51585, 51692, 53918, 53981, 55339, 64895, 79869, 81608, 124540								rs10042348, rs10044460, rs10045722, rs10064799, rs10067693, rs10073397, rs10077207, rs10135821, rs10145969, rs1020510, rs10209595, rs1024819, rs1024820, rs10431580, rs10471666, rs10485166, rs10498963, rs10517296, rs10748123, rs10748124, rs10784760, rs10806399, rs10836020, rs10836026, rs10836028, rs10836036, rs10878895, rs10878956, rs10939961, rs10944409, rs10944413, rs11079282, rs11079287, rs1107…
Metabolism of xenobiotics by cytochrome P450	characteristic interaction, medium	6	0.0364073	3/71	0.9955	1572, 8574, 22977, 29785								rs11808495, rs1628289, rs1631931, rs338586, rs4483432, rs9729157
Hematopoietic cell lineage	characteristic interaction, ultra	21	0.040008	63/88	1.821e-37	909, 910, 913, 931, 945, 7066								rs10412123, rs10419722, rs10513797, rs1051756, rs1065457, rs10908647, rs11801558, rs166653, rs1697531, rs17543397, rs17615252, rs1803254, rs1941032, rs2455069, rs273632, rs273641, rs3087213, rs4146870, rs41516545, rs4939364, rs7256201
African trypanosomiasis	pathway	782	0.0404081	28/35	1.359e-19	355, 356, 2150, 2776, 3040, 3043, 3458, 3553, 3569, 3586, 3592, 3593, 3606, 3620, 3910, 4615, 5330, 5331, 5332, 5578, 5579, 5582, 6401, 7124, 7412, 8542, 23236, 169355								rs1003199, rs1003586, rs10089533, rs10099877, rs1010544, rs1013316, rs1014632, rs1022596, rs10255691, rs10263896, rs1030828, rs1040496, rs10451280, rs10458360, rs10485720, rs10485723, rs10485727, rs10485728, rs10491174, rs10491200, rs10492201, rs10493934, rs10493936, rs10499563, rs10504014, rs10509561, rs10512065, rs10512067, rs10512513, rs1055044, rs1076637, rs10780227, rs10781474, rs10784640, r…
Endometrial cancer	interaction, high	435	0.0406081	43/52	1.424e-30	207, 208, 572, 673, 1956, 2064, 2885, 2932, 3611, 5295, 5594, 5604, 5728, 7157, 8312, 8313, 8503, 10000, 23533								rs10037187, rs10040640, rs10043473, rs10056163, rs10064315, rs10070943, rs10071585, rs10075612, rs10078240, rs10244108, rs10244133, rs10256393, rs10281173, rs1034992, rs10430641, rs10487888, rs10488140, rs10488142, rs10509533, rs10514764, rs10515052, rs10515058, rs10515062, rs10515070, rs10515086, rs1076094, rs10788581, rs10803158, rs10803171, rs10805422, rs10805425, rs10899766, rs10927039, rs109…
Shigellosis	interaction, ultra	165	0.0436087	39/62	1.554e-20	998, 9844, 10092, 10109, 81873								rs1016321, rs1017148, rs10171839, rs10224438, rs10238916, rs10239693, rs10255208, rs10256450, rs10257460, rs10267165, rs10268319, rs10274668, rs10277512, rs10279544, rs10282309, rs1035582, rs1035690, rs10488021, rs10488031, rs1051358, rs1078496, rs10917139, rs10917145, rs10917148, rs10917152, rs10951500, rs10986471, rs11761717, rs11767227, rs11769038, rs11973001, rs12532031, rs12673355, rs1270154…
Galactose metabolism	interaction, medium	199	0.0458092	14/27	8.323e-07	231, 2548, 2595, 2683, 3906, 3938, 6476, 8972, 57016								rs10113903, rs1015204, rs10232478, rs10263438, rs1038810, rs1042712, rs10518763, rs1065765, rs10758189, rs10758198, rs10783269, rs10783270, rs10813950, rs10813951, rs10813957, rs10813959, rs1086089, rs1086090, rs1086092, rs10971388, rs10971406, rs10971412, rs10971418, rs1150433, rs1158037, rs11706837, rs11709545, rs11712177, rs11713450, rs11764581, rs1186530, rs11923878, rs12152254, rs12186083, r…
Adipocytokine signaling pathway	pathway	1258	0.0462092	60/69	7.52e-45	32, 207, 208, 948, 1147, 1374, 1375, 2180, 2181, 2182, 2475, 2538, 3551, 3667, 3717, 3952, 3953, 4790, 4792, 4793, 4852, 5105, 5106, 5443, 5465, 5562, 5563, 5564, 5565, 5588, 5599, 5601, 5602, 5781, 5970, 6256, 6257, 6258, 6513, 6517, 6774, 7124, 7133, 7186, 8471, 8660, 9021, 9370, 10000, 10645, 10891, 23205, 23305, 51422, 51703, 57818, 79602, 81616, 84254, 126129								rs10001480, rs10007750, rs10010833, rs10020457, rs10021219, rs10024003, rs10026060, rs10029339, rs10032829, rs10032937, rs10033283, rs10033885, rs1003634, rs1005592, rs10062565, rs10074987, rs10074991, rs1010447, rs10116352, rs10118518, rs10119004, rs1012731, rs10128072, rs10132268, rs1014677, rs10147603, rs1015249, rs10158279, rs10158937, rs1016331, rs10179260, rs10187044, rs10189760, rs10195273…
Basal cell carcinoma	interaction, medium	746	0.0478096	37/55	4.735e-21	650, 652, 1857, 2735, 2736, 2737, 2932, 5727, 7157, 7472, 7473, 7474, 7475, 7476, 7478, 7479, 7480, 7481, 7482, 7483, 7484, 8312, 8313, 8643, 27148, 51384, 51684, 54361, 64399, 80326, 81029, 89780								rs10029738, rs1003876, rs10049173, rs10129157, rs10132541, rs10136885, rs10137772, rs10144925, rs10147611, rs10151226, rs10193725, rs10229523, rs10234444, rs10237371, rs10241082, rs10241688, rs10241947, rs10242164, rs10244735, rs10248949, rs10258186, rs10263647, rs10270906, rs10279985, rs1034992, rs1040479, rs10441105, rs10485704, rs10486727, rs10488181, rs10488187, rs10512248, rs10514764, rs1077…
Endocrine and other factor-regulated calcium reabsorption	interaction, ultra	38	0.0490098	27/49	1.102e-12	486, 9365								rs11216567, rs191924, rs211252, rs2320760, rs2858977, rs2858978, rs3848093, rs385564, rs479991, rs4941701, rs4942922, rs4942924, rs516306, rs540109, rs542624, rs553791, rs554634, rs562020, rs566514, rs571118, rs576404, rs648202, rs650439, rs659117, rs677332, rs684492, rs684868, rs7988462, rs9315193, rs9315202, rs9526838, rs9527023, rs9527024, rs9535698, rs9536313, rs9536368, rs9563081, rs9568680
Alzheimer's disease	pathway	2524	0.0492098	112/167	5.17e-61	102, 317, 351, 355, 489, 498, 509, 517, 518, 539, 572, 637, 775, 776, 779, 801, 805, 808, 810, 823, 824, 836, 840, 841, 842, 1020, 1327, 1337, 1345, 1350, 1351, 2081, 2597, 2776, 2903, 2904, 2905, 2906, 2932, 3416, 3553, 3708, 3709, 3710, 4023, 4035, 4137, 4311, 4694, 4696, 4697, 4698, 4700, 4702, 4704, 4705, 4706, 4710, 4712, 4716, 4718, 4719, 4720, 4723, 4724, 4725, 4726, 4728, 4729, 4731, 4842…								rs10005129, rs10005711, rs10011961, rs10030362, rs10031159, rs10040791, rs10051603, rs1005549, rs10065919, rs1006737, rs1007573, rs10092898, rs1012586, rs10128881, rs10132599, rs1013548, rs10140990, rs10153674, rs10161032, rs10161275, rs10164229, rs10172635, rs10178101, rs10179642, rs10181407, rs10194429, rs10195102, rs10202772, rs1020410, rs10207413, rs10215108, rs10225194, rs1022596, rs1025192,…
