# Supplementary material for: Integrative Pathway-Based Approach for Genome-Wide Association Studies: Identification of New Pathways for Rheumatoid Arthritis and Type 1 Diabetes
Source: PLoS One. 2013 Oct 25;8(10):e78577. doi: 10.1371/journal.pone.0078577 (PMC3808349; doi:10.1371/journal.pone.0078577)
Supplement: Table S5 — Literature comparison. This table presents for each investigated disease the comparison of the MIP analysis results to literature and other pathways analysis tools. The red font indicates that this pathway was found by other pathway analysis tools. No highlighting is used if the pathway-disease association has been reported previously in other literature. A yellow highlighting indicates that other literature reported the pathway-association as a side-effect and orange is used if no supporting literature could be found. Abbreviations: CD = Crohn's disease, RA = rheumatoid arthritis, T1D = type 1 diabetes. (XLSX) [file pone.0078577.s006.xlsx]

## Sheet: CD
Pathway	Best list with all SNPs			Best list with p-value filter 1.0E-3			Best list with p-value filter 1.0E-4			Best list with p-value filter 1.0E-5			Liteature (pubmed link)	Reference	Pathway analysis tool reference	Nominal p-value of GenGen
	Analysis method	No of SNPs	P-value	Analysis method	No of SNPs	P-value	Analysis method	No of SNPs	P-value	Analysis method	No of SNPs	P-value
Antigen processing and presentation	pathway	552	0.00160032	interaction, ultra	346	0.0004	interaction, ultra	348	0.0004	interaction, ultra	351	<=1.0E-06	http://www.ncbi.nlm.nih.gov/pubmed/21406388	Plantinga et al. 2011	Eleftherohorinou et al., Torkamani et al.	0
B cell receptor signaling pathway	interaction, high	750	<=1.0E-06	interaction, high	760	<=1.0E-06	interaction, high	761	<=1.0E-06	interaction, high	762	<=1.0E-06	http://www.ncbi.nlm.nih.gov/pubmed/20806343	Mc Donnell et al. 2011	Eleftherohorinou et al.	0
Endocytosis	interaction, high	1934	<=1.0E-06	interaction, high	1946	<=1.0E-06	characteristic	1446	<=1.0E-06	characteristic	1451	<=1.0E-06	http://www.ncbi.nlm.nih.gov/pubmed/20011071	Utech et al 2012	-	-
Epstein-Barr virus infection	interaction, high	1734	<=1.0E-06	interaction, high	1751	<=1.0E-06	interaction, ultra	694	<=1.0E-06	interaction, ultra	697	<=1.0E-06	http://www.ncbi.nlm.nih.gov/pubmed/21722918	Biank et al. 2011	-	-
Fc epsilon RI signaling pathway	interaction, high	1174	<=1.0E-06	interaction, high	1185	<=1.0E-06	interaction, high	1192	<=1.0E-06	interaction, high	1193	<=1.0E-06	http://www.ncbi.nlm.nih.gov/pubmed/1677342	Senju et al. 1991	-	0
Fc gamma R-mediated phagocytosis	interaction, high	1180	<=1.0E-06	interaction, high	1187	<=1.0E-06	interaction, high	1189	<=1.0E-06	interaction, high	1190	<=1.0E-06	http://www.ncbi.nlm.nih.gov/pubmed/20698223	Tomita et al. 2010	-	-
Glycerolipid metabolism	pathway	1423	0.0030006	pathway	1427	0.00120024	pathway	1428	0.0008	pathway	1429	0.0008	http://www.ncbi.nlm.nih.gov/pubmed/10204610	Morita et al. 1999	-	0
Glycerophospholipid metabolism	pathway	1880	0.0002	pathway	1883	0.0002	pathway	1886	0.0002	pathway	1887	<=1.0E-06	http://www.ncbi.nlm.nih.gov/pubmed/10204610	Morita et al. 1999	-	0
Graft-versus-host disease	pathway	524	0.00440088	interaction, high	443	0.0004	pathway	541	<=1.0E-06	interaction, medium	536	<=1.0E-06	http://www.ncbi.nlm.nih.gov/pubmed/17965060	Fishbein et al. 2008	-	0
Herpes simplex infection	pathway	2020	0.0010002	pathway	2034	<=1.0E-06	pathway	2042	<=1.0E-06	interaction, ultra	958	<=1.0E-06	http://www.ncbi.nlm.nih.gov/pubmed/20567555	Smith et al. 2010	-	-
HTLV-I infection	interaction, ultra	607	<=1.0E-06	interaction, ultra	617	<=1.0E-06	interaction, ultra	619	<=1.0E-06	interaction, ultra	622	<=1.0E-06	http://www.ncbi.nlm.nih.gov/pubmed/9512139	Pospai et al 1998	-	-
Influenza A	pathway	1933	0.00260052	pathway	1947	0.0002	pathway	1957	0.0002	interaction, high	1193	<=1.0E-06	http://www.ncbi.nlm.nih.gov/pubmed/19174786	Lu et al. 2009	-	-
Inositol phosphate metabolism	pathway	1288	0.00340068	pathway	1296	0.00140028	pathway	1297	0.00120024	pathway	1298	0.0006	http://www.ncbi.nlm.nih.gov/pubmed/16436634	Burczynski et al. 2006	-	0
Jak-STAT signaling pathway	interaction, high	1506	<=1.0E-06	interaction, high	1520	<=1.0E-06	interaction, high	1526	<=1.0E-06	interaction, high	1540	<=1.0E-06	http://www.ncbi.nlm.nih.gov/pubmed/12615922	Lovato et al. 2003	Eleftherohorinou et al., Wang et al.	0
Leishmaniasis	pathway	1161	0.00160032	pathway	1173	<=1.0E-06	pathway	1177	<=1.0E-06	interaction, ultra	560	<=1.0E-06	http://www.ncbi.nlm.nih.gov/pubmed/20205812	Lapara et al. 2010	-	-
Neuroactive ligand-receptor interaction	interaction, high	8101	<=1.0E-06	characteristic	2766	<=1.0E-06	interaction, medium	8365	<=1.0E-06	characteristic interaction, high	2091	<=1.0E-06	http://www.ncbi.nlm.nih.gov/pubmed/21085203	Wang et al. 2010	-	-
Non-small cell lung cancer	pathway	1298	<=1.0E-06	interaction, high	485	<=1.0E-06	pathway	1314	<=1.0E-06	pathway	1315	<=1.0E-06	http://annonc.oxfordjournals.org/content/20/3/574.full	Hemminiki et al. 2008	-	0
Pathways in cancer	interaction, medium	5167	<=1.0E-06	interaction, high	3604	<=1.0E-06	interaction, medium	5204	<=1.0E-06	interaction, medium	5205	<=1.0E-06	http://www.ncbi.nlm.nih.gov/pubmed/9305308, http://www.ncbi.nlm.nih.gov/pubmed/21119483	Sarani et al. 1997, William et al. 2010	-	-
Phosphatidylinositol signaling system	pathway	2172	0.0006	pathway	2183	0.0002	pathway	2185	0.0002	pathway	2187	<=1.0E-06	http://www.ncbi.nlm.nih.gov/pubmed/22570785	Cahill et a.l. 2012	-	0
Rheumatoid arthritis	interaction, ultra	407	0.005001	interaction, ultra	416	0.0002	interaction, ultra	418	<=1.0E-06	interaction, ultra	421	<=1.0E-06	http://www.ncbi.nlm.nih.gov/pubmed/20458624	Yüksel et al. 2011	-	-
Small cell lung cancer	interaction, high	521	<=1.0E-06	interaction, high	525	<=1.0E-06	interaction, medium	815	<=1.0E-06	interaction, medium	816	<=1.0E-06	http://annonc.oxfordjournals.org/content/20/3/574.full	Hemminiki et al. 2008	-	0
Staphylococcus aureus infection	pathway	355	0.0002	pathway	364	<=1.0E-06	pathway	366	<=1.0E-06	interaction, ultra	242	<=1.0E-06	http://www.ncbi.nlm.nih.gov/pubmed/11424320	Chiba et al. 2001 (not involved in the disease)	-	-
Tuberculosis	pathway	1894	0.0004	interaction, medium	1578	<=1.0E-06	interaction, medium	1581	<=1.0E-06	pathway	1919	<=1.0E-06	http://www.ncbi.nlm.nih.gov/pubmed/12019037	Chatzicostas et al. 2002	-	-
Type I diabetes mellitus	pathway	762	0.0008	interaction, ultra	406	<=1.0E-06	pathway	782	<=1.0E-06	interaction, ultra	412	<=1.0E-06	http://www.ncbi.nlm.nih.gov/pubmed/12357294	Sipetić et al. 2002	Eleftherohorinou et al., Wang et al.	0
Red font	Found by other pathway analysis tools
Yellow	Reported in literature as side-effect
Orange	Not found in literature
Pathway analysis tool references
Eleftherohorinou et al. (http://www.ncbi.nlm.nih.gov/pubmed/19956648)
Torkamani et al. (http://www.ncbi.nlm.nih.gov/pubmed/18722519)
Wang et al. (http://www.ncbi.nlm.nih.gov/pubmed/21085203)

## Sheet: RA
Pathway	Best list with all SNPs			Best list with p-value filter 1.0E-3			Best list with p-value filter 1.0E-4			Best list with p-value filter 1.0E-5			Liteature (pubmed link)	Reference	Pathway analysis tool reference	Nominal p-value of GenGen
	Analysis method	No of SNPs	P-value	Analysis method	No of SNPs	P-value	Analysis method	No of SNPs	P-value	Analysis method	No of SNPs	P-value
Allograft rejection	interaction, ultra	283	<=1.0E-06	interaction, ultra	298	<=1.0E-06	interaction, high	366	<=1.0E-06	interaction, high	432	<=1.0E-06	http://www.ncbi.nlm.nih.gov/pubmed/12632409	Miosec 2003	-	0
Antigen processing and presentation	interaction, ultra	259	<=1.0E-06	interaction, ultra	274	<=1.0E-06	interaction, ultra	285	<=1.0E-06	pathway	566	<=1.0E-06	http://www.ncbi.nlm.nih.gov/pubmed/10689121	Vejbaesya et al. 2000	Baranzini et al., Eleftherohorinou et al.	0
Apoptosis	interaction, medium	970	0.0030006	interaction, medium	975	0.00140028	interaction, medium	976	0.00140028	interaction, medium	976	0.0014	http://www.ncbi.nlm.nih.gov/pubmed/12810199	Liu et al. 2003	-	0
Asthma	interaction, ultra	118	<=1.0E-06	interaction, ultra	125	<=1.0E-06	interaction, ultra	132	<=1.0E-06	interaction, high	194	<=1.0E-06	-	-	-	0
Autoimmune thyroid disease	interaction, ultra	307	<=1.0E-06	interaction, ultra	322	<=1.0E-06	interaction, ultra	333	<=1.0E-06	interaction, high	480	<=1.0E-06	http://www.ncbi.nlm.nih.gov/pubmed/3841160	Sanders et al. 1985	-	0
Axon guidance	characteristic interaction, high	2690	0.0166033	characteristic interaction, high	2694	0.0112022	characteristic interaction, medium	2880	0.00480096	characteristic interaction, medium	2880	0.00780156	http://www.ncbi.nlm.nih.gov/pubmed/13961979	Kalliomäki et al. 1963	-	0
Calcium signaling pathway	characteristic interaction, ultra	1	0.00720144	pathway	6153	0.005001	pathway	6155	0.00380076	pathway	6157	0.00240048	http://www.ncbi.nlm.nih.gov/pmc/articles/PMC2432102/	Arrol et al. 2008	-	0
Cell adhesion molecules (CAMs)	interaction, high	3264	<=1.0E-06	interaction, ultra	2455	<=1.0E-06	interaction, ultra	2466	<=1.0E-06	interaction, high	3362	<=1.0E-06	http://www.ncbi.nlm.nih.gov/pubmed/8820794	Veale et al. 1996	Baranzini et al., Eleftherohorinou et al.	0
Cytokine-cytokine receptor interaction	pathway	3899	0.00160032	interaction, medium	3738	0.00120024	characteristic	362	0.0008	interaction, medium	3739	0.00120024	http://www.ncbi.nlm.nih.gov/pubmed/17525752	McInnes et al. 2007	Eleftherohorinou et al.	-
Endocytosis	interaction, ultra	621	0.00220044	interaction, ultra	630	0.0004	interaction, ultra	634	<=1.0E-06	pathway	4107	<=1.0E-06	http://www.ncbi.nlm.nih.gov/pubmed/12626425	Zhou et al. 2003	-	-
Epstein-Barr virus infection	interaction, ultra	616	<=1.0E-06	interaction, ultra	634	<=1.0E-06	interaction, ultra	641	<=1.0E-06	interaction, high	1763	<=1.0E-06	http://www.ncbi.nlm.nih.gov/pmc/articles/PMC1526553/	Costenbader et al. 2006	-	-
Graft-versus-host disease	interaction, ultra	299	<=1.0E-06	interaction, ultra	314	<=1.0E-06	interaction, ultra	325	<=1.0E-06	interaction, high	448	<=1.0E-06	http://www.ncbi.nlm.nih.gov/pubmed/11509929	Ratanatharathorn et al. 2001	-	0
Herpes simplex infection	interaction, ultra	868	<=1.0E-06	interaction, ultra	884	<=1.0E-06	interaction, ultra	895	<=1.0E-06	interaction, high	1325	<=1.0E-06	http://www.ncbi.nlm.nih.gov/pubmed/10516720	Oligino et al. 1999	-	-
HTLV-I infection	interaction, ultra	527	<=1.0E-06	interaction, ultra	542	<=1.0E-06	interaction, ultra	553	<=1.0E-06	interaction, high	1487	<=1.0E-06	http://www.ncbi.nlm.nih.gov/pubmed/15686595	Yakova et al. 2005	-	-
Influenza A	pathway	1882	0.0002	interaction, medium	1542	<=1.0E-06	interaction, ultra	402	<=1.0E-06	interaction, high	1196	<=1.0E-06	-		-	-
Intestinal immune network for IgA production	interaction, ultra	301	<=1.0E-06	interaction, ultra	308	<=1.0E-06	interaction, ultra	315	<=1.0E-06	interaction, high	582	<=1.0E-06	http://www.ncbi.nlm.nih.gov/pubmed/8275590	Joergensen et al. 1993	-	-
Leishmaniasis	pathway	1107	0.0008	interaction, high	695	<=1.0E-06	interaction, ultra	501	<=1.0E-06	interaction, high	762	<=1.0E-06	http://www.ncbi.nlm.nih.gov/pubmed/17898884	Pizzorni et al. 2007	-	-
Leukocyte transendothelial migration	characteristic interaction, high	31	0.0156031	characteristic interaction, high	32	0.00960192	interaction, medium	1586	0.0118024	characteristic interaction, high	32	0.00980196	http://www.ncbi.nlm.nih.gov/pubmed/9839694	Aglas et al 1998	Eleftherohorinou et al.	0
MAPK signaling pathway	pathway	6190	0.0342068	pathway	6200	0.0172034	pathway	6201	0.0154031	pathway	6202	<=1.0E-06	http://www.ncbi.nlm.nih.gov/pubmed/18187523	Thalhamer et al. 2008	Eleftherohorinou et al.	-
Measles	interaction, medium	1829	0.0010002	interaction, medium	1838	<=1.0E-06	interaction, medium	1839	<=1.0E-06	pathway	2022	<=1.0E-06	http://www.ncbi.nlm.nih.gov/pubmed/19435971	Rosenau et al. 2009	-	-
Natural killer cell mediated cytotoxicity	interaction, ultra	418	0.0002	characteristic interaction, high	104	<=1.0E-06	characteristic interaction, high	105	<=1.0E-06	interaction, high	1154	<=1.0E-06	http://www.ncbi.nlm.nih.gov/pubmed/2687403, http://www.ncbi.nlm.nih.gov/pubmed/15743495, http://www.ncbi.nlm.nih.gov/pubmed/11975754, http://www.ncbi.nlm.nih.gov/pubmed/15642140	Grunembau et al. 1989, Ellewaut 2005, Flodström et al. 2002, Villanueva et al. 2005	Eleftherohorinou et al.	0
Phagosome	interaction, ultra	622	<=1.0E-06	interaction, high	745	<=1.0E-06	interaction, ultra	649	<=1.0E-06	interaction, high	823	<=1.0E-06	http://www.ncbi.nlm.nih.gov/pubmed/12904288	Alter-Koltunoff et al. 2003	-	-
Rheumatoid arthritis	interaction, ultra	351	0.00320064	interaction, ultra	358	0.0002	interaction, ultra	365	<=1.0E-06	interaction, high	739	<=1.0E-06	:)	-	-	-
Staphylococcus aureus infection	interaction, ultra	166	<=1.0E-06	interaction, ultra	173	<=1.0E-06	interaction, ultra	180	<=1.0E-06	interaction, high	312	<=1.0E-06	http://www.ncbi.nlm.nih.gov/pubmed/10402081	Jackson et al. 1999	-	-
Systemic lupus erythematosus	interaction, ultra	237	<=1.0E-06	interaction, ultra	244	<=1.0E-06	interaction, ultra	251	<=1.0E-06	interaction, high	777	<=1.0E-06	http://www.ncbi.nlm.nih.gov/pubmed/19004043	Icen et al. 2009	-	0
Tight junction	interaction, medium	2514	0.00220044	interaction, medium	2520	0.0008	interaction, medium	2526	0.0002	interaction, medium	2528	<=1.0E-06	-		-	0
Toxoplasmosis	pathway	2312	0.00160032	interaction, medium	1749	0.0006	interaction, high	1498	<=1.0E-06	interaction, high	1558	<=1.0E-06	http://www.ncbi.nlm.nih.gov/pubmed/17067660	Lassoued et al. 2007	-	-
Tuberculosis	pathway	1849	0.0004	interaction, ultra	462	0.0002	interaction, ultra	469	<=1.0E-06	interaction, high	1178	<=1.0E-06	http://www.ncbi.nlm.nih.gov/pubmed/21273108	Baronnet et al. 2011	-	-
Tumor viruses and cancer	pathway	2393	<=1.0E-06	interaction, medium	1552	<=1.0E-06	interaction, medium	1556	<=1.0E-06	interaction, high	1277	<=1.0E-06	http://www.ncbi.nlm.nih.gov/pubmed/17635796, http://www.ncbi.nlm.nih.gov/pubmed/16705109	Bokarewa et al. 2007, Bongartz et al. 2006	-	-
Type I diabetes mellitus	interaction, ultra	321	<=1.0E-06	interaction, ultra	336	<=1.0E-06	interaction, ultra	347	<=1.0E-06	interaction, high	601	<=1.0E-06	http://www.ncbi.nlm.nih.gov/pubmed/6625711, http://www.ncbi.nlm.nih.gov/pubmed/6859961	Rudge 1983, Thomas et al. 1983	Baranzini et al., Eleftherohorinou et al.	0
Viral myocarditis	interaction, ultra	290	<=1.0E-06	interaction, ultra	305	<=1.0E-06	interaction, high	429	<=1.0E-06	interaction, high	495	<=1.0E-06	http://www.ncbi.nlm.nih.gov/pubmed/19165557	Wu et al. 2009	-	-
Red font	Found by other pathway analysis tools
Yellow	Reported in literature as side-effect
Orange	Not found in literature
Pathway analysis tool references
Baranzini et al. (www.ncbi.nlm.nih.gov/pubmed/19286671)
Eleftherohorinou et al. (http://www.ncbi.nlm.nih.gov/pubmed/19956648)
Torkamani et al. (http://www.ncbi.nlm.nih.gov/pubmed/18722519)

## Sheet: T1D
Pathway	Best list with all SNPs			Best list with p-value filter 1.0E-3			Best list with p-value filter 1.0E-4			Best list with p-value filter 1.0E-5			Liteature (pubmed link)	Reference	Pathway analysis tool reference	Nominal p-value of GenGen
	Analysis method	No of SNPs	P-value	Analysis method	No of SNPs	P-value	Analysis method	No of SNPs	P-value	Analysis method	No of SNPs	P-value
Allograft rejection	interaction, ultra	216	<=1.0E-06	interaction, high	286	<=1.0E-06	interaction, medium	389	<=1.0E-06	interaction, high	432	<=1.0E-06	http://www.ncbi.nlm.nih.gov/pubmed/12874472	Marklouf et al. 2003	-	0
Antigen processing and presentation	interaction, ultra	191	<=1.0E-06	interaction, ultra	204	<=1.0E-06	interaction, ultra	220	<=1.0E-06	pathway	566	<=1.0E-06	http://www.ncbi.nlm.nih.gov/pubmed/18984740	Dai et al. 2006	Baranzini et al., Eleftherohorinou et al., Torkamani et al.	0
Asthma	pathway	99	0.00960192	pathway	102	0.00140028	pathway	107	<=1.0E-06	interaction, high	194	<=1.0E-06	http://www.ncbi.nlm.nih.gov/pubmed/21466648	Wahlberg et al. 2011	-	0
Autoimmune thyroid disease	pathway	457	<=1.0E-06	interaction, medium	361	<=1.0E-06	interaction, high	352	<=1.0E-06	interaction, high	480	<=1.0E-06	http://www.ncbi.nlm.nih.gov/pubmed/19328412	Pearce et al. 2011	-	0
Epstein-Barr virus infection	interaction, high	1632	<=1.0E-06	interaction, ultra	581	<=1.0E-06	interaction, ultra	595	<=1.0E-06	interaction, high	1763	<=1.0E-06	http://www.ncbi.nlm.nih.gov/pubmed/1647336	Sairenji et al. 1991	-	-
Galactose metabolism	pathway	549	0.00940188	pathway	552	0.00340068	pathway	554	0.00240048	interaction, medium	199	0.0458092	http://www.ncbi.nlm.nih.gov/pubmed/21501149	Esquivel-Pérez et al. 2011	-	0
Graft-versus-host disease	interaction, high	289	<=1.0E-06	interaction, ultra	245	<=1.0E-06	interaction, high	318	<=1.0E-06	interaction, high	448	<=1.0E-06	http://www.ncbi.nlm.nih.gov/pubmed/17653126	Roncarolo et al. 2007	Eleftherohorinou et al.	0
Herpes simplex infection	interaction, high	1166	<=1.0E-06	interaction, ultra	815	<=1.0E-06	interaction, ultra	831	<=1.0E-06	interaction, high	1325	<=1.0E-06	http://www.ncbi.nlm.nih.gov/pubmed/15997270	Medlicott et al. 2005	-	-
HTLV-I infection	pathway	4075	<=1.0E-06	interaction, high	1349	<=1.0E-06	interaction, ultra	495	<=1.0E-06	interaction, high	1487	<=1.0E-06	http://www.ncbi.nlm.nih.gov/pubmed/12501540	Smikle et al. 2002	-	-
Influenza A	characteristic	133	0.0154031	characteristic	134	0.00920184	interaction, ultra	366	0.00380076	interaction, high	1196	<=1.0E-06	http://www.ncbi.nlm.nih.gov/pubmed/22697090	Piccini et al. 2012	-	-
Intestinal immune network for IgA production	interaction, ultra	274	0.0154031	interaction, ultra	278	0.00360072	interaction, ultra	283	<=1.0E-06	interaction, high	582	<=1.0E-06	http://www.ncbi.nlm.nih.gov/pubmed/1520483	Liblau et al. 1992	-	-
Leishmaniasis	interaction, ultra	460	0.0116023	interaction, ultra	463	0.00560112	interaction, high	669	0.0006	interaction, high	762	<=1.0E-06	http://www.ncbi.nlm.nih.gov/pubmed/21571598	Colomo Rodríguez et al. 2011	-	-
Natural killer cell mediated cytotoxicity	interaction, high	1063	0.00920184	interaction, ultra	384	0.0004	interaction, ultra	392	<=1.0E-06	interaction, high	1154	<=1.0E-06	http://www.ncbi.nlm.nih.gov/pubmed/3527835	Negishi et al. 1986	Eleftherohorinou et al.	0
Phagosome	interaction, ultra	557	0.0254051	interaction, ultra	570	0.0010002	interaction, high	694	<=1.0E-06	interaction, high	823	<=1.0E-06	-	-	-	-
Rheumatoid arthritis	interaction, ultra	321	0.00840168	interaction, ultra	326	0.0008	interaction, ultra	331	<=1.0E-06	interaction, high	739	<=1.0E-06	http://www.ncbi.nlm.nih.gov/pubmed/6625711, http://www.ncbi.nlm.nih.gov/pubmed/6859961	Rudge 1983, Thomas et al. 1983	-	-
RNA transport	characteristic	773	0.00820164	characteristic	776	0.0030006	characteristic	778	0.00140028	characteristic interaction, medium	222	0.0006	http://www.ncbi.nlm.nih.gov/pubmed/8514693	Koivisto et al. 1993	-	-
Shigellosis	interaction, medium	736	0.0240048	pathway	956	0.0156031	pathway	957	0.0116023	interaction, ultra	165	0.0436087	-		-	0
Staphylococcus aureus infection	interaction, ultra	138	0.00360072	interaction, ultra	142	0.0002	interaction, ultra	147	<=1.0E-06	interaction, high	312	<=1.0E-06	http://www.ncbi.nlm.nih.gov/pubmed/16186391	Rich et al. 2005	-	-
Systemic lupus erythematosus	interaction, ultra	197	0.0222044	interaction, ultra	203	0.0020004	interaction, ultra	214	<=1.0E-06	interaction, high	777	<=1.0E-06	http://www.ncbi.nlm.nih.gov/pubmed/11681493	Silveira et al. 2001	-	0
Toxoplasmosis	interaction, ultra	530	0.0080016	interaction, ultra	533	0.0030006	interaction, ultra	538	0.0002	interaction, high	1558	<=1.0E-06	-	-	-	-
Tuberculosis	interaction, ultra	426	0.00120024	interaction, ultra	429	0.0006	interaction, ultra	434	<=1.0E-06	interaction, high	1178	<=1.0E-06	http://www.ncbi.nlm.nih.gov/pubmed/15967589	Broxmeyer 2005	-	-
Tumor viruses and cancer	pathway	2337	<=1.0E-06	interaction, ultra	303	<=1.0E-06	interaction, ultra	320	<=1.0E-06	interaction, high	1277	<=1.0E-06	http://jnci.oxfordjournals.org/content/92/3/192.full	Volkers 2012	-	-
Type I diabetes mellitus	interaction, ultra	254	<=1.0E-06	interaction, ultra	267	<=1.0E-06	interaction, ultra	283	<=1.0E-06	interaction, high	601	<=1.0E-06	:)	-	Baranzini et al., Eleftherohorinou et al.	0
Viral myocarditis	interaction, ultra	224	<=1.0E-06	interaction, ultra	237	<=1.0E-06	interaction, ultra	253	<=1.0E-06	interaction, high	495	<=1.0E-06	http://www.ncbi.nlm.nih.gov/pubmed/21551959	Hiramatsu et al. 2011	-	-
Red font	Found by other pathway analysis tools
Yellow	Reported in literature as side-effect
Orange	Not found in literature
Pathway analysis tool references
Baranzini et al. (www.ncbi.nlm.nih.gov/pubmed/19286671)
Eleftherohorinou et al. (http://www.ncbi.nlm.nih.gov/pubmed/19956648)
Torkamani et al. (http://www.ncbi.nlm.nih.gov/pubmed/18722519)
Wang et al. (http://www.ncbi.nlm.nih.gov/pubmed/21085203)
