# Supplementary material for: Integrative Pathway-Based Approach for Genome-Wide Association Studies: Identification of New Pathways for Rheumatoid Arthritis and Type 1 Diabetes
Source: PLoS One. 2013 Oct 25;8(10):e78577. doi: 10.1371/journal.pone.0078577 (PMC3808349; doi:10.1371/journal.pone.0078577)
Supplement: Table S6 — Sensitivity analysis. This table presents the joined results of all four MIP analyses for each disease. The pathways which kept consistently significant during all analyses in all diseases are highlighted in yellow. Abbreviations: CD = Crohn's disease, RA = rheumatoid arthritis, T1D = type 1 diabetes. (XLSX) [file pone.0078577.s007.xlsx]

## Sheet: CD
Pathway	Best list with all SNPs			Best list with p-value filter 1.0E-3			Best list with p-value filter 1.0E-4			Best list with p-value filter 1.0E-5
	Analysis method	No of SNPs	P-value	Analysis method	No of SNPs	P-value	Analysis method	No of SNPs	P-value	Analysis method	No of SNPs	P-value
Allograft rejection	interaction, ultra	354	<=1.0E-06	interaction, high	424	<=1.0E-06
Alzheimer's disease	pathway	2506	<=1.0E-06	pathway	2509	<=1.0E-06	pathway	2511	<=1.0E-06
Amphetamine addiction	interaction, medium	1647	<=1.0E-06	pathway	2378	<=1.0E-06
Asthma	interaction, ultra	173	<=1.0E-06	interaction, high	186	<=1.0E-06	interaction, high	191	<=1.0E-06
B cell receptor signaling pathway	interaction, high	750	<=1.0E-06	interaction, high	760	<=1.0E-06	interaction, high	761	<=1.0E-06	interaction, high	762	<=1.0E-06
Bacterial invasion of epithelial cells	interaction, high	627	<=1.0E-06	interaction, high	634	<=1.0E-06	interaction, high	635	<=1.0E-06
Calcium signaling pathway	interaction, high	3123	<=1.0E-06	interaction, high	3135	<=1.0E-06	pathway	6155	<=1.0E-06
Carbohydrate digestion and absorption	interaction, high	549	<=1.0E-06	interaction, high	551	<=1.0E-06	interaction, ultra	355	<=1.0E-06
Cell adhesion molecules (CAMs)	interaction, high	3327	<=1.0E-06	interaction, ultra	2517	<=1.0E-06
Chemokine signaling pathway	interaction, high	2326	<=1.0E-06	interaction, high	2342	<=1.0E-06	interaction, high	2346	<=1.0E-06
Cholinergic synapse	interaction, high	1704	<=1.0E-06	interaction, high	1712	<=1.0E-06	interaction, high	1718	<=1.0E-06
Chronic myeloid leukemia	interaction, medium	1209	<=1.0E-06	interaction, high	776	<=1.0E-06	interaction, high	777	<=1.0E-06
Cytokine-cytokine receptor interaction	interaction, ultra	1644	<=1.0E-06	interaction, ultra	1657	<=1.0E-06	interaction, high	3237	<=1.0E-06
Dilated cardiomyopathy	pathway	3127	<=1.0E-06	pathway	3142	<=1.0E-06	pathway	3143	<=1.0E-06
Endocytosis	interaction, high	1934	<=1.0E-06	interaction, high	1946	<=1.0E-06	characteristic	1446	<=1.0E-06	characteristic	1451	<=1.0E-06
Epstein-Barr virus infection	interaction, high	1734	<=1.0E-06	interaction, high	1751	<=1.0E-06	interaction, ultra	694	<=1.0E-06	interaction, ultra	697	<=1.0E-06
Fc epsilon RI signaling pathway	interaction, high	1174	<=1.0E-06	interaction, high	1185	<=1.0E-06	interaction, high	1192	<=1.0E-06	interaction, high	1193	<=1.0E-06
Fc gamma R-mediated phagocytosis	interaction, high	1180	<=1.0E-06	interaction, high	1187	<=1.0E-06	interaction, high	1189	<=1.0E-06	interaction, high	1190	<=1.0E-06
Focal adhesion	interaction, high	2415	<=1.0E-06	interaction, high	2428	<=1.0E-06	interaction, high	2433	<=1.0E-06
Gastric acid secretion	pathway	2265	<=1.0E-06	pathway	2271	<=1.0E-06
Glioma	interaction, high	799	<=1.0E-06	interaction, high	808	<=1.0E-06	interaction, high	809	<=1.0E-06
Glutamatergic synapse	interaction, medium	4055	<=1.0E-06	interaction, medium	4071	<=1.0E-06	interaction, high	3495	<=1.0E-06
Hematopoietic cell lineage	pathway	1050	<=1.0E-06	pathway	1057	<=1.0E-06
HTLV-I infection	interaction, ultra	607	<=1.0E-06	interaction, ultra	617	<=1.0E-06	interaction, ultra	619	<=1.0E-06	interaction, ultra	622	<=1.0E-06
Intestinal immune network for IgA production	interaction, high	563	<=1.0E-06	interaction, ultra	367	<=1.0E-06
Jak-STAT signaling pathway	interaction, high	1506	<=1.0E-06	interaction, high	1520	<=1.0E-06	interaction, high	1526	<=1.0E-06	interaction, high	1540	<=1.0E-06
Leukocyte transendothelial migration	pathway	2861	<=1.0E-06	pathway	2869	<=1.0E-06
MAPK signaling pathway	interaction, medium	5183	<=1.0E-06	interaction, high	4198	<=1.0E-06	interaction, high	4201	<=1.0E-06
Natural killer cell mediated cytotoxicity	interaction, high	1130	<=1.0E-06	interaction, high	1146	<=1.0E-06	interaction, high	1151	<=1.0E-06
Neuroactive ligand-receptor interaction	interaction, high	8101	<=1.0E-06	characteristic	2766	<=1.0E-06	interaction, medium	8365	<=1.0E-06	characteristic interaction, high	2091	<=1.0E-06
Nicotine addiction	interaction, high	1512	<=1.0E-06	interaction, high	1515	<=1.0E-06
Non-small cell lung cancer	pathway	1298	<=1.0E-06	interaction, high	485	<=1.0E-06	pathway	1314	<=1.0E-06	pathway	1315	<=1.0E-06
Oocyte meiosis	pathway	2002	<=1.0E-06	pathway	2008	<=1.0E-06
Osteoclast differentiation	interaction, high	1468	<=1.0E-06	pathway	2539	<=1.0E-06	pathway	2551	<=1.0E-06
Pancreatic secretion	pathway	2515	<=1.0E-06	pathway	2520	<=1.0E-06
Pathways in cancer	interaction, medium	5167	<=1.0E-06	interaction, high	3604	<=1.0E-06	interaction, medium	5204	<=1.0E-06	interaction, medium	5205	<=1.0E-06
Peroxisome	pathway	1172	<=1.0E-06	pathway	1177	<=1.0E-06	interaction, medium	459	<=1.0E-06
Pertussis	interaction, ultra	190	<=1.0E-06	interaction, ultra	191	<=1.0E-06	interaction, ultra	193	<=1.0E-06
Regulation of actin cytoskeleton	interaction, high	2784	<=1.0E-06
Renal cell carcinoma	interaction, medium	955	<=1.0E-06	interaction, medium	960	<=1.0E-06	interaction, medium	961	<=1.0E-06
Retrograde endocannabinoid signaling	pathway	3489	<=1.0E-06	pathway	3497	<=1.0E-06	pathway	3501	<=1.0E-06
Salivary secretion	pathway	2990	<=1.0E-06	pathway	2997	<=1.0E-06	pathway	2999	<=1.0E-06
Serotonergic synapse	pathway	3641	<=1.0E-06	interaction, high	2292	<=1.0E-06	pathway	3655	<=1.0E-06
Small cell lung cancer	interaction, high	521	<=1.0E-06	interaction, high	525	<=1.0E-06	interaction, medium	815	<=1.0E-06	interaction, medium	816	<=1.0E-06
Sphingolipid metabolism	interaction, medium	543	<=1.0E-06	interaction, medium	544	<=1.0E-06
T cell receptor signaling pathway	interaction, high	1551	<=1.0E-06	interaction, medium	1965	<=1.0E-06	interaction, high	1571	<=1.0E-06
Toxoplasmosis	interaction, medium	1781	<=1.0E-06	characteristic interaction, ultra	2	<=1.0E-06
Transcriptional misregulation in cancer	pathway	3721	<=1.0E-06	interaction, medium	2342	<=1.0E-06	interaction, medium	2345	<=1.0E-06
Tumor viruses and cancer	interaction, high	1265	<=1.0E-06	interaction, high	1275	<=1.0E-06	interaction, high	1277	<=1.0E-06
Ubiquitin mediated proteolysis	pathway	2104	<=1.0E-06	pathway	2108	<=1.0E-06
Vascular smooth muscle contraction	interaction, medium	2477	<=1.0E-06	interaction, medium	2486	<=1.0E-06	pathway	3795	<=1.0E-06
Viral myocarditis	interaction, high	467	<=1.0E-06	interaction, high	484	<=1.0E-06
Amyotrophic lateral sclerosis (ALS)	pathway	1250	0.0002	pathway	1253	<=1.0E-06
Arrhythmogenic right ventricular cardiomyopathy (ARVC)	pathway	3748	0.0002	pathway	3759	0.0002	pathway	3760	0.0002
Cocaine addiction	pathway	1535	0.0002	pathway	1545	<=1.0E-06	pathway	1546	<=1.0E-06
ErbB signaling pathway	interaction, high	1792	0.0002	interaction, high	1805	<=1.0E-06	interaction, high	1809	<=1.0E-06
GABAergic synapse	interaction, high	1387	0.0002	interaction, high	1389	0.0002	interaction, high	1390	0.0002
Glycerophospholipid metabolism	pathway	1880	0.0002	pathway	1883	0.0002	pathway	1886	0.0002	pathway	1887	<=1.0E-06
Hedgehog signaling pathway	interaction, medium	1355	0.0002	interaction, medium	1358	<=1.0E-06
Hypertrophic cardiomyopathy (HCM)	pathway	2684	0.0002	pathway	2698	0.0002	pathway	2699	0.0002
Long-term potentiation	pathway	2596	0.0002	pathway	2601	0.0002
Measles	pathway	1987	0.0002	interaction, high	1387	<=1.0E-06	interaction, high	1397	<=1.0E-06
Protein processing in endoplasmic reticulum	pathway	2711	0.0002	pathway	2713	0.0002	pathway	2714	<=1.0E-06
Staphylococcus aureus infection	pathway	355	0.0002	pathway	364	<=1.0E-06	pathway	366	<=1.0E-06	interaction, ultra	242	<=1.0E-06
Systemic lupus erythematosus	interaction, ultra	293	0.0002	interaction, ultra	304	<=1.0E-06
Tight junction	interaction, medium	2520	0.0002	interaction, medium	2531	<=1.0E-06
Wnt signaling pathway	pathway	3870	0.0002	interaction, medium	2828	0.0002	pathway	3877	<=1.0E-06
Acute myeloid leukemia	interaction, high	497	0.0004	interaction, high	508	<=1.0E-06	interaction, high	510	<=1.0E-06
Alcoholism	interaction, high	1412	0.0004	interaction, high	1419	<=1.0E-06
Autoimmune thyroid disease	pathway	589	0.0004	interaction, medium	495	<=1.0E-06
Dopaminergic synapse	pathway	3826	0.0004	pathway	3834	0.0002	interaction, medium	2919	<=1.0E-06
ECM-receptor interaction	pathway	2139	0.0004	pathway	2148	<=1.0E-06
Glycosaminoglycan biosynthesis	interaction, ultra	625	0.0004
Primary bile acid biosynthesis	interaction, medium	210	0.0004
Primary immunodeficiency	interaction, ultra	173	0.0004	interaction, ultra	176	<=1.0E-06
Progesterone-mediated oocyte maturation	pathway	1640	0.0004	pathway	1646	<=1.0E-06	pathway	1647	<=1.0E-06
Tuberculosis	pathway	1894	0.0004	interaction, medium	1578	<=1.0E-06	interaction, medium	1581	<=1.0E-06	pathway	1919	<=1.0E-06
Adherens junction	pathway	2980	0.0006	pathway	2986	<=1.0E-06	pathway	2991	<=1.0E-06
DNA replication	pathway	362	0.0006	pathway	364	0.0002
Phosphatidylinositol signaling system	pathway	2172	0.0006	pathway	2183	0.0002	pathway	2185	0.0002	pathway	2187	<=1.0E-06
Ether lipid metabolism	pathway	823	0.0008	pathway	824	0.0004	pathway	826	0.0004
GnRH signaling pathway	pathway	2639	0.0008	pathway	2650	0.0002	pathway	2654	<=1.0E-06
Morphine addiction	pathway	3246	0.0008	pathway	3258	<=1.0E-06	pathway	3261	<=1.0E-06
Neurotrophin signaling pathway	pathway	2093	0.0008	interaction, medium	1982	<=1.0E-06	interaction, medium	1987	<=1.0E-06
Type I diabetes mellitus	pathway	762	0.0008	interaction, ultra	406	<=1.0E-06	pathway	782	<=1.0E-06	interaction, ultra	412	<=1.0E-06
Amoebiasis	pathway	2458	0.0010002	pathway	2463	0.0002	pathway	2465	<=1.0E-06
Apoptosis	interaction, medium	963	0.0010002	interaction, medium	967	0.0002	interaction, medium	972	<=1.0E-06
Cardiac muscle contraction	pathway	1623	0.0010002	pathway	1631	0.0004	pathway	1632	0.0004
Cell cycle	pathway	1327	0.0010002	pathway	1334	<=1.0E-06
Gap junction	pathway	2874	0.0010002	pathway	2885	0.0002
Herpes simplex infection	pathway	2020	0.0010002	pathway	2034	<=1.0E-06	pathway	2042	<=1.0E-06	interaction, ultra	958	<=1.0E-06
Pancreatic cancer	pathway	1275	0.0010002	pathway	1281	0.0002	pathway	1284	<=1.0E-06
Protein digestion and absorption	interaction, ultra	222	0.0010002	pathway	1532	0.0002
Adipocytokine signaling pathway	pathway	1245	0.00120024	pathway	1253	<=1.0E-06	pathway	1254	<=1.0E-06
NF-kappa B signaling pathway	pathway	1558	0.00120024	pathway	1566	<=1.0E-06
VEGF signaling pathway	pathway	1326	0.00120024	interaction, medium	1142	0.0002	interaction, medium	1143	<=1.0E-06
Antigen processing and presentation	pathway	552	0.00160032	interaction, ultra	346	0.0004	interaction, ultra	348	0.0004	interaction, ultra	351	<=1.0E-06
Axon guidance	pathway	6491	0.00160032	interaction, medium	4145	0.0002	interaction, medium	4155	<=1.0E-06
Endometrial cancer	pathway	1659	0.00160032	interaction, medium	532	0.0004	interaction, medium	533	0.0004
Huntington's disease	interaction, ultra	412	0.00160032
Insulin signaling pathway	interaction, medium	1446	0.00160032	pathway	2061	0.0002	pathway	2066	<=1.0E-06
Leishmaniasis	pathway	1161	0.00160032	pathway	1173	<=1.0E-06	pathway	1177	<=1.0E-06	interaction, ultra	560	<=1.0E-06
Mismatch repair	pathway	317	0.00180036
Complement and coagulation cascades	pathway	759	0.0020004	pathway	761	0.0010002
TGF-beta signaling pathway	pathway	2012	0.0020004	pathway	2015	0.00120024
Bile secretion	pathway	1659	0.00220044	pathway	1662	0.00120024	pathway	1663	0.0010002
Legionellosis	interaction, ultra	148	0.00220044	interaction, ultra	149	0.00160032	interaction, ultra	150	0.0010002
Influenza A	pathway	1933	0.00260052	pathway	1947	0.0002	pathway	1957	0.0002	interaction, high	1193	<=1.0E-06
Melanoma	pathway	1845	0.00260052	pathway	1851	0.0008	pathway	1852	0.0006
Mineral absorption	interaction, ultra	106	0.00260052	pathway	756	0.0020004
Phagosome	pathway	1977	0.00260052	pathway	1991	0.0006	pathway	1996	0.0004
Dorso-ventral axis formation	pathway	618	0.0030006	pathway	622	0.0006	pathway	623	0.0006
Endocrine and other factor-regulated calcium reabsorption	pathway	1439	0.0030006	pathway	1446	0.0008
Glycerolipid metabolism	pathway	1423	0.0030006	pathway	1427	0.00120024	pathway	1428	0.0008	pathway	1429	0.0008
Malaria	pathway	902	0.00320064	pathway	906	0.0010002	interaction, ultra	344	0.0008
N-Glycan biosynthesis	pathway	1116	0.00320064	pathway	1123	0.00160032	pathway	1124	0.00160032
Prion diseases	pathway	1147	0.00320064	pathway	1152	0.0006	pathway	1156	0.0002
Inositol phosphate metabolism	pathway	1288	0.00340068	pathway	1296	0.00140028	pathway	1297	0.00120024	pathway	1298	0.0006
Butanoate metabolism	characteristic	36	0.00360072
Aminoacyl-tRNA biosynthesis	characteristic	337	0.00420084	characteristic	339	0.00220044
Arginine and proline metabolism	interaction, medium	277	0.00420084
Long-term depression	pathway	2548	0.00420084	pathway	2549	0.00340068	pathway	2551	0.00260052
Graft-versus-host disease	pathway	524	0.00440088	interaction, high	443	0.0004	pathway	541	<=1.0E-06	interaction, medium	536	<=1.0E-06
Starch and sucrose metabolism	interaction, high	482	0.00440088	interaction, high	483	0.0030006	interaction, high	484	0.0020004
Galactose metabolism	interaction, ultra	151	0.00460092	interaction, ultra	153	0.0030006	pathway	552	0.0002
Prostate cancer	pathway	1689	0.00460092	pathway	1695	0.0006	pathway	1696	0.0004
Renin-angiotensin system	pathway	273	0.00480096	pathway	278	0.0010002
Rheumatoid arthritis	interaction, ultra	407	0.005001	interaction, ultra	416	0.0002	interaction, ultra	418	<=1.0E-06	interaction, ultra	421	<=1.0E-06
Aldosterone-regulated sodium reabsorption	interaction, high	416	0.00540108	interaction, high	417	0.00360072	interaction, high	418	0.00220044
Pathogenic Escherichia coli infection	pathway	705	0.00540108	pathway	707	0.00260052	pathway	711	0.0010002
SNARE interactions in vesicular transport	pathway	414	0.00560112
Melanogenesis	pathway	2543	0.00580116	pathway	2549	0.00340068
Drug metabolism	characteristic interaction, ultra	52	0.00640128	characteristic interaction, ultra	53	0.00220044
Type II diabetes mellitus	pathway	1168	0.00680136	pathway	1174	0.00160032	pathway	1179	0.0002
Steroid hormone biosynthesis	interaction, medium	378	0.0070014	interaction, ultra	63	0.0002	interaction, ultra	64	0.0002
Chagas disease (American trypanosomiasis)	pathway	1983	0.00720144	pathway	1989	0.0030006	pathway	1998	0.0004
mTOR signaling pathway	interaction, high	700	0.00720144	interaction, high	705	0.0020004	interaction, high	706	0.00140028
Toll-like receptor signaling pathway	characteristic interaction, ultra	1	0.00780156	pathway	1295	0.00560112	pathway	1300	0.00160032
p53 signaling pathway	pathway	1234	0.0080016	pathway	1236	0.00540108
Pantothenate and CoA biosynthesis	characteristic interaction, high	21	0.00820164
Purine metabolism	pathway	3302	0.00820164	pathway	3313	0.00140028	pathway	3316	0.00120024
Ubiquinone and other terpenoid-quinone biosynthesis	interaction, high	15	0.00860172
Alanine, aspartate and glutamate metabolism	interaction, medium	212	0.00920184
Basal cell carcinoma	pathway	1276	0.00920184	pathway	1278	0.00580116
Pyrimidine metabolism	interaction, high	404	0.00920184
Shigellosis	interaction, medium	725	0.0114023	interaction, medium	731	0.00320064	pathway	944	0.0004
Fructose and mannose metabolism	pathway	597	0.0118024	pathway	598	0.0090018	pathway	602	0.00320064
Base excision repair	interaction, medium	99	0.0124025
Lysosome	interaction, ultra	465	0.0130026	interaction, ultra	466	0.00880176
Arachidonic acid metabolism	interaction, ultra	102	0.0134027	interaction, ultra	103	0.00620124	interaction, ultra	104	0.00260052
Glycosylphosphatidylinositol(GPI)-anchor biosynthesis	characteristic interaction, high	11	0.0134027
Amino sugar and nucleotide sugar metabolism	characteristic interaction, ultra	13	0.0140028	characteristic interaction, ultra	14	0.00120024
Lysine degradation	characteristic interaction, ultra	10	0.0146029
Fat digestion and absorption	pathway	1019	0.015003
ABC transporters	pathway	731	0.0162032	pathway	732	0.0134027
Mucin type O-Glycan biosynthesis	pathway	1235	0.0162032	pathway	1240	0.00680136
Homologous recombination	interaction, medium	103	0.0172034
RNA transport	pathway	1689	0.0172034	pathway	1690	0.0138028	pathway	1691	0.0108022
PPAR signaling pathway	pathway	873	0.0176035	pathway	875	0.0114023
Oxidative phosphorylation	characteristic	57	0.0184037
Fanconi anemia pathway	pathway	493	0.0196039	pathway	494	0.015203
Non-homologous end-joining	pathway	135	0.0196039
Sulfur metabolism	interaction, ultra	109	0.020204
Retinol metabolism	characteristic interaction, ultra	15	0.0204041
Notch signaling pathway	pathway	621	0.0220044
Proteasome	pathway	380	0.0256051
mRNA surveillance pathway	characteristic	376	0.0258052	characteristic	379	0.0116023
Pentose phosphate pathway	pathway	416	0.0262052	pathway	417	0.0170034
Folate biosynthesis	interaction, medium	119	0.0266053
alpha-Linolenic acid metabolism	interaction, high	407	0.0274055	interaction, high	408	0.0206041
Taste transduction	pathway	1012	0.0280056	pathway	1017	0.0130026
Selenocompound metabolism	interaction, ultra	29	0.0294059
Linoleic acid metabolism	interaction, high	404	0.0304061	interaction, high	405	0.0224045
Taurine and hypotaurine metabolism	interaction, ultra	35	0.0304061	interaction, ultra	36	0.0194039	interaction, ultra	37	0.00960192
Protein export	characteristic interaction, medium	31	0.0326065
Hepatitis C	pathway	1510	0.0340068	pathway	1518	0.010002	pathway	1521	0.0060012
Tryptophan metabolism	interaction, medium	362	0.0376075
Nucleotide excision repair	interaction, ultra	96	0.0378076
Glyoxylate and dicarboxylate metabolism	interaction, ultra	117	0.0424085	interaction, ultra	120	0.0112022	interaction, ultra	121	0.00660132
Ribosome	pathway	949	0.0442088	characteristic	951	0.0192038	pathway	953	0.0132026
Colorectal cancer	pathway	1570	0.0446089	pathway	1572	0.0360072	pathway	1573	0.0310062
Steroid biosynthesis	characteristic	16	0.045009
Glycine, serine and threonine metabolism	pathway	385	0.045209	pathway	388	0.0184037
Other glycan degradation	characteristic interaction, ultra	18	0.0482096	pathway	95	0.0358072
Thiamine metabolism	pathway	149	0.0486097	pathway	150	0.0346069

## Sheet: RA
Pathway	Best list with all SNPs			Best list with p-value filter 1.0E-3			Best list with p-value filter 1.0E-4			Best list with p-value filter 1.0E-5
	Analysis method	No of SNPs	P-value	Analysis method	No of SNPs	P-value	Analysis method	No of SNPs	P-value	Analysis method	No of SNPs	P-value
Acute myeloid leukemia	interaction, medium	692	0.0006	interaction, medium	694	0.0004
Adherens junction	interaction, high	1531	0.0186037	interaction, medium	1860	0.0136027	interaction, medium	1861	0.0108022
Allograft rejection	interaction, ultra	283	<=1.0E-06	interaction, ultra	298	<=1.0E-06	interaction, high	366	<=1.0E-06	interaction, high	432	<=1.0E-06
Amoebiasis	pathway	2458	0.0128026	pathway	2462	0.00780156	pathway	2462	0.0078
Amphetamine addiction	pathway	2368	0.039808	pathway	2375	0.0176035
Amyotrophic lateral sclerosis (ALS)	characteristic	90	0.00840168	characteristic	90	0.00920184	characteristic	90	0.00840168
Antigen processing and presentation	interaction, ultra	259	<=1.0E-06	interaction, ultra	274	<=1.0E-06	interaction, ultra	285	<=1.0E-06	pathway	566	<=1.0E-06
Apoptosis	interaction, medium	970	0.0030006	interaction, medium	975	0.00140028	interaction, medium	976	0.00140028	interaction, medium	976	0.0014
Arrhythmogenic right ventricular cardiomyopathy (ARVC)	pathway	3751	0.0286057	pathway	3755	0.0184037	pathway	3757	0.0132
Asthma	interaction, ultra	118	<=1.0E-06	interaction, ultra	125	<=1.0E-06	interaction, ultra	132	<=1.0E-06	interaction, high	194	<=1.0E-06
Autoimmune thyroid disease	interaction, ultra	307	<=1.0E-06	interaction, ultra	322	<=1.0E-06	interaction, ultra	333	<=1.0E-06	interaction, high	480	<=1.0E-06
Axon guidance	characteristic interaction, high	2690	0.0166033	characteristic interaction, high	2694	0.0112022	characteristic interaction, medium	2880	0.00480096	characteristic interaction, medium	2880	0.00780156
B cell receptor signaling pathway	interaction, medium	1061	0.0326065
Bacterial invasion of epithelial cells	interaction, high	637	0.00120024	interaction, high	640	0.0002
Basal transcription factors	characteristic interaction, high	1	0.0390078	pathway	299	0.0330066
Base excision repair	interaction, ultra	39	0.0322064
Butanoate metabolism	characteristic	34	0.0006	characteristic	34	0.0006
Calcium signaling pathway	characteristic interaction, ultra	1	0.00720144	pathway	6153	0.005001	pathway	6155	0.00380076	pathway	6157	0.00240048
Carbohydrate digestion and absorption	interaction, medium	658	0.00180036
Cardiac muscle contraction	pathway	1624	0.0332066	pathway	1627	0.0216043	pathway	1629	0.0146
Cell adhesion molecules (CAMs)	interaction, high	3264	<=1.0E-06	interaction, ultra	2455	<=1.0E-06	interaction, ultra	2466	<=1.0E-06	interaction, high	3362	<=1.0E-06
Cell cycle	characteristic	175	0.0110022	characteristic	175	0.0134027
Chagas disease (American trypanosomiasis)	interaction, high	1044	0.014803	interaction, high	1045	0.0130026	interaction, high	1045	0.013
Cholinergic synapse	pathway	3439	0.0020004	pathway	3450	0.0006
Chronic myeloid leukemia	interaction, high	781	0.0106021	interaction, ultra	148	0.00660132	interaction, ultra	148	0.00660132
Cysteine and methionine metabolism	interaction, ultra	399	0.0336067
Cytokine-cytokine receptor interaction	pathway	3899	0.00160032	interaction, medium	3738	0.00120024	characteristic	362	0.0008	interaction, medium	3739	0.00120024
Dilated cardiomyopathy	pathway	3134	0.010202	pathway	3141	0.00540108	pathway	3143	0.00380076
ECM-receptor interaction	pathway	2131	0.0208042	pathway	2137	0.00880176	interaction, high	629	<=1.0E-06
Endocytosis	interaction, ultra	621	0.00220044	interaction, ultra	630	0.0004	interaction, ultra	634	<=1.0E-06	pathway	4107	<=1.0E-06
Endometrial cancer	interaction, high	435	0.0406081
Epstein-Barr virus infection	interaction, ultra	616	<=1.0E-06	interaction, ultra	634	<=1.0E-06	interaction, ultra	641	<=1.0E-06	interaction, high	1763	<=1.0E-06
ErbB signaling pathway	interaction, high	1813	0.015203
Fanconi anemia pathway	characteristic	208	0.0338068	characteristic	208	0.0296059
Fatty acid biosynthesis	pathway	109	0.015203
Fc gamma R-mediated phagocytosis	interaction, ultra	132	0.0144029	interaction, ultra	134	0.00780156
Focal adhesion	pathway	4514	0.00620124	pathway	4521	0.00360072	interaction, high	2445	<=1.0E-06
Gastric acid secretion	pathway	2255	0.0194039	pathway	2261	0.00940188	pathway	2262	0.00780156
Glioma	interaction, medium	1118	0.00140028	interaction, medium	1118	0.00140028
Graft-versus-host disease	interaction, ultra	299	<=1.0E-06	interaction, ultra	314	<=1.0E-06	interaction, ultra	325	<=1.0E-06	interaction, high	448	<=1.0E-06
Hematopoietic cell lineage	characteristic interaction, ultra	21	0.0370074	characteristic interaction, ultra	21	0.040008	interaction, high	912	<=1.0E-06
Hepatitis C	interaction, high	985	0.00520104	interaction, high	986	0.00360072
Herpes simplex infection	interaction, ultra	868	<=1.0E-06	interaction, ultra	884	<=1.0E-06	interaction, ultra	895	<=1.0E-06	interaction, high	1325	<=1.0E-06
Homologous recombination	interaction, medium	103	0.00880176
HTLV-I infection	interaction, ultra	527	<=1.0E-06	interaction, ultra	542	<=1.0E-06	interaction, ultra	553	<=1.0E-06	interaction, high	1487	<=1.0E-06
Hypertrophic cardiomyopathy (HCM)	pathway	2695	0.0112022	pathway	2699	0.00660132	pathway	2701	0.00460092
Influenza A	pathway	1882	0.0002	interaction, medium	1542	<=1.0E-06	interaction, ultra	402	<=1.0E-06	interaction, high	1196	<=1.0E-06
Insulin signaling pathway	pathway	2060	0.00180036	pathway	2064	0.0008
Intestinal immune network for IgA production	interaction, ultra	301	<=1.0E-06	interaction, ultra	308	<=1.0E-06	interaction, ultra	315	<=1.0E-06	interaction, high	582	<=1.0E-06
Jak-STAT signaling pathway	pathway	2589	0.00120024	pathway	2595	0.0004
Legionellosis	pathway	460	0.0276055	pathway	461	<=1.0E-06
Leishmaniasis	pathway	1107	0.0008	interaction, high	695	<=1.0E-06	interaction, ultra	501	<=1.0E-06	interaction, high	762	<=1.0E-06
Leukocyte transendothelial migration	characteristic interaction, high	31	0.0156031	characteristic interaction, high	32	0.00960192	interaction, medium	1586	0.0118024	characteristic interaction, high	32	0.00980196
Lipoic acid metabolism	pathway	19	0.0120024	pathway	19	0.012
MAPK signaling pathway	pathway	6190	0.0342068	pathway	6200	0.0172034	pathway	6201	0.0154031	pathway	6202	<=1.0E-06
Measles	interaction, medium	1829	0.0010002	interaction, medium	1838	<=1.0E-06	interaction, medium	1839	<=1.0E-06	pathway	2022	<=1.0E-06
Melanogenesis	characteristic interaction, ultra	64	0.025005	characteristic interaction, ultra	64	0.025005	characteristic interaction, ultra	64	0.0228046
Melanoma	interaction, high	1511	0.0210042	interaction, high	1511	0.021
Metabolism of xenobiotics by cytochrome P450	characteristic interaction, medium	6	0.0276055	characteristic interaction, medium	6	0.0364073
mRNA surveillance pathway	characteristic	378	0.044809	characteristic	378	0.0358072	pathway	1250	0.0314
mTOR signaling pathway	pathway	1175	0.0110022
Natural killer cell mediated cytotoxicity	interaction, ultra	418	0.0002	characteristic interaction, high	104	<=1.0E-06	characteristic interaction, high	105	<=1.0E-06	interaction, high	1154	<=1.0E-06
Neuroactive ligand-receptor interaction	interaction, ultra	1131	0.0260052	interaction, ultra	1138	0.00920184
Neurotrophin signaling pathway	interaction, medium	1973	0.0244049	pathway	2101	0.0146029	pathway	2102	0.0126025
Non-small cell lung cancer	interaction, high	493	0.0110022
Osteoclast differentiation	pathway	2565	0.00620124	pathway	2569	0.00380076	pathway	2570	0.0030006
p53 signaling pathway	pathway	1234	0.0414083	pathway	1235	0.034807
Pancreatic cancer	interaction, high	814	0.0290058	interaction, high	814	0.029
Pancreatic secretion	pathway	2508	0.0226045	pathway	2511	0.0176035
Pantothenate and CoA biosynthesis	characteristic	78	0.0008	characteristic	79	0.0004	characteristic	79	<=1.0E-06
Pathogenic Escherichia coli infection	pathway	710	0.045209	pathway	712	0.0306061	pathway	712	0.0306
Pathways in cancer	interaction, high	3626	0.00160032	interaction, medium	5226	0.0004	interaction, medium	5228	0.0004
Peroxisome	pathway	1171	0.010002	pathway	1178	0.00260052
Phagosome	interaction, ultra	622	<=1.0E-06	interaction, high	745	<=1.0E-06	interaction, ultra	649	<=1.0E-06	interaction, high	823	<=1.0E-06
Phototransduction	characteristic	23	0.0186037	characteristic	23	0.0214043	characteristic	23	0.0198
Prostate cancer	pathway	1694	0.00360072	pathway	1696	0.00280056
Protein digestion and absorption	interaction, ultra	217	0.00120024	interaction, ultra	221	<=1.0E-06
Renin-angiotensin system	interaction, ultra	74	0.0194039
Retinol metabolism	interaction, ultra	43	0.0308062
Rheumatoid arthritis	interaction, ultra	351	0.00320064	interaction, ultra	358	0.0002	interaction, ultra	365	<=1.0E-06	interaction, high	739	<=1.0E-06
RNA degradation	interaction, ultra	527	0.00760152
RNA transport	characteristic interaction, medium	220	0.00260052	characteristic interaction, medium	222	0.0006	characteristic interaction, medium	222	0.0006
Salivary secretion	pathway	2983	0.0060012	pathway	2990	0.00180036
Serotonergic synapse	characteristic	117	0.0138028	characteristic	117	0.014803	characteristic	117	0.0138028
Small cell lung cancer	interaction, high	528	0.00160032	interaction, high	529	0.0010002
Staphylococcus aureus infection	interaction, ultra	166	<=1.0E-06	interaction, ultra	173	<=1.0E-06	interaction, ultra	180	<=1.0E-06	interaction, high	312	<=1.0E-06
Starch and sucrose metabolism	interaction, high	479	0.0332066	interaction, high	481	0.0214043	interaction, high	481	0.0214
Steroid hormone biosynthesis	characteristic	51	0.00320064	characteristic	51	0.00280056
Systemic lupus erythematosus	interaction, ultra	237	<=1.0E-06	interaction, ultra	244	<=1.0E-06	interaction, ultra	251	<=1.0E-06	interaction, high	777	<=1.0E-06
T cell receptor signaling pathway	interaction, medium	1985	0.0160032	interaction, medium	1991	0.00620124
Tight junction	interaction, medium	2514	0.00220044	interaction, medium	2520	0.0008	interaction, medium	2526	0.0002	interaction, medium	2528	<=1.0E-06
Toll-like receptor signaling pathway	interaction, high	1092	0.0236047	interaction, medium	1105	0.0178036	characteristic interaction, high	2	<=1.0E-06
Toxoplasmosis	pathway	2312	0.00160032	interaction, medium	1749	0.0006	interaction, high	1498	<=1.0E-06	interaction, high	1558	<=1.0E-06
Transcriptional misregulation in cancer	interaction, ultra	864	0.00560112	pathway	3719	0.00360072	pathway	3720	0.00260052
Tuberculosis	pathway	1849	0.0004	interaction, ultra	462	0.0002	interaction, ultra	469	<=1.0E-06	interaction, high	1178	<=1.0E-06
Tumor viruses and cancer	pathway	2393	<=1.0E-06	interaction, medium	1552	<=1.0E-06	interaction, medium	1556	<=1.0E-06	interaction, high	1277	<=1.0E-06
Type I diabetes mellitus	interaction, ultra	321	<=1.0E-06	interaction, ultra	336	<=1.0E-06	interaction, ultra	347	<=1.0E-06	interaction, high	601	<=1.0E-06
Type II diabetes mellitus	pathway	1178	0.010002
Vascular smooth muscle contraction	pathway	3786	0.0476095	pathway	3796	0.0196039
Viral myocarditis	interaction, ultra	290	<=1.0E-06	interaction, ultra	305	<=1.0E-06	interaction, high	429	<=1.0E-06	interaction, high	495	<=1.0E-06

## Sheet: T1D
Pathway	Best list with all SNPs			Best list with p-value filter 1.0E-3			Best list with p-value filter 1.0E-4			Best list with p-value filter 1.0E-5
	Analysis method	No of SNPs	P-value	Analysis method	No of SNPs	P-value	Analysis method	No of SNPs	P-value	Analysis method	No of SNPs	P-value
Acute myeloid leukemia	interaction, high	514	0.0384077	interaction, medium	694	0.0004
Allograft rejection	interaction, ultra	216	<=1.0E-06	interaction, high	286	<=1.0E-06	interaction, medium	389	<=1.0E-06	interaction, high	432	<=1.0E-06
Amoebiasis	interaction, high	1003	0.04981	pathway	2462	0.00780156
Antigen processing and presentation	interaction, ultra	191	<=1.0E-06	interaction, ultra	204	<=1.0E-06	interaction, ultra	220	<=1.0E-06	pathway	566	<=1.0E-06
Asthma	pathway	99	0.00960192	pathway	102	0.00140028	pathway	107	<=1.0E-06	interaction, high	194	<=1.0E-06
Autoimmune thyroid disease	pathway	457	<=1.0E-06	interaction, medium	361	<=1.0E-06	interaction, high	352	<=1.0E-06	interaction, high	480	<=1.0E-06
B cell receptor signaling pathway	interaction, high	765	0.0312062	interaction, high	767	0.0190038	interaction, medium	1061	0.0326065
Bacterial invasion of epithelial cells	interaction, high	641	0.0276055	interaction, ultra	234	0.0204041	interaction, high	640	0.0002
Basal cell carcinoma	pathway	1284	0.00120024	pathway	1288	0.0002	interaction, medium	746	0.0478096
Butanoate metabolism	characteristic interaction, ultra	4	0.00880176	interaction, ultra	7	0.0006	characteristic	34	0.0006
Calcium signaling pathway	characteristic interaction, medium	1	0.0118024	characteristic interaction, medium	2	<=1.0E-06	pathway	6157	0.00240048
Chemokine signaling pathway	interaction, high	2353	0.00160032	interaction, high	2361	0.0006	interaction, high	2366	0.0330066
Cytokine-cytokine receptor interaction	pathway	3890	0.00140028	pathway	3900	0.0002	interaction, medium	3739	0.00120024
Endocrine and other factor-regulated calcium reabsorption	interaction, ultra	38	0.0366073	pathway	1442	0.0410082
Epstein-Barr virus infection	interaction, high	1632	<=1.0E-06	interaction, ultra	581	<=1.0E-06	interaction, ultra	595	<=1.0E-06	interaction, high	1763	<=1.0E-06
Galactose metabolism	pathway	549	0.00940188	pathway	552	0.00340068	pathway	554	0.00240048	interaction, medium	199	0.0458092
Graft-versus-host disease	interaction, high	289	<=1.0E-06	interaction, ultra	245	<=1.0E-06	interaction, high	318	<=1.0E-06	interaction, high	448	<=1.0E-06
Hematopoietic cell lineage	pathway	1026	0.0374075	interaction, high	912	<=1.0E-06
Herpes simplex infection	interaction, high	1166	<=1.0E-06	interaction, ultra	815	<=1.0E-06	interaction, ultra	831	<=1.0E-06	interaction, high	1325	<=1.0E-06
Homologous recombination	characteristic	149	0.0264053	interaction, medium	103	0.00880176
HTLV-I infection	pathway	4075	<=1.0E-06	interaction, high	1349	<=1.0E-06	interaction, ultra	495	<=1.0E-06	interaction, high	1487	<=1.0E-06
Influenza A	characteristic	133	0.0154031	characteristic	134	0.00920184	interaction, ultra	366	0.00380076	interaction, high	1196	<=1.0E-06
Intestinal immune network for IgA production	interaction, ultra	274	0.0154031	interaction, ultra	278	0.00360072	interaction, ultra	283	<=1.0E-06	interaction, high	582	<=1.0E-06
Jak-STAT signaling pathway	interaction, medium	1751	<=1.0E-06	interaction, medium	1755	<=1.0E-06	pathway	2595	0.0004
Leishmaniasis	interaction, ultra	460	0.0116023	interaction, ultra	463	0.00560112	interaction, high	669	0.0006	interaction, high	762	<=1.0E-06
MAPK signaling pathway	characteristic	751	0.0322064	characteristic	756	0.0132026	pathway	6202	<=1.0E-06
Measles	interaction, medium	1832	0.0174035	interaction, high	1403	0.0060012	pathway	2022	<=1.0E-06
Melanogenesis	pathway	2530	0.0312062	pathway	2534	0.0208042	characteristic interaction, ultra	64	0.0228046
Natural killer cell mediated cytotoxicity	interaction, high	1063	0.00920184	interaction, ultra	384	0.0004	interaction, ultra	392	<=1.0E-06	interaction, high	1154	<=1.0E-06
Osteoclast differentiation	interaction, high	1493	0.00880176	interaction, high	1501	0.00220044	pathway	2570	0.0030006
Phagosome	interaction, ultra	557	0.0254051	interaction, ultra	570	0.0010002	interaction, high	694	<=1.0E-06	interaction, high	823	<=1.0E-06
Rheumatoid arthritis	interaction, ultra	321	0.00840168	interaction, ultra	326	0.0008	interaction, ultra	331	<=1.0E-06	interaction, high	739	<=1.0E-06
Ribosome	characteristic interaction, ultra	1	0.0216043	characteristic interaction, medium	33	0.0494099
RNA transport	characteristic	773	0.00820164	characteristic	776	0.0030006	characteristic	778	0.00140028	characteristic interaction, medium	222	0.0006
Shigellosis	interaction, medium	736	0.0240048	pathway	956	0.0156031	pathway	957	0.0116023	interaction, ultra	165	0.0436087
Staphylococcus aureus infection	interaction, ultra	138	0.00360072	interaction, ultra	142	0.0002	interaction, ultra	147	<=1.0E-06	interaction, high	312	<=1.0E-06
Systemic lupus erythematosus	interaction, ultra	197	0.0222044	interaction, ultra	203	0.0020004	interaction, ultra	214	<=1.0E-06	interaction, high	777	<=1.0E-06
T cell receptor signaling pathway	interaction, high	1578	0.00680136	pathway	2244	0.0010002	interaction, medium	1991	0.00620124
Toll-like receptor signaling pathway	characteristic interaction, high	1	0.0326065	characteristic interaction, high	1	0.0276055	characteristic interaction, high	2	<=1.0E-06
Toxoplasmosis	interaction, ultra	530	0.0080016	interaction, ultra	533	0.0030006	interaction, ultra	538	0.0002	interaction, high	1558	<=1.0E-06
Tuberculosis	interaction, ultra	426	0.00120024	interaction, ultra	429	0.0006	interaction, ultra	434	<=1.0E-06	interaction, high	1178	<=1.0E-06
Tumor viruses and cancer	pathway	2337	<=1.0E-06	interaction, ultra	303	<=1.0E-06	interaction, ultra	320	<=1.0E-06	interaction, high	1277	<=1.0E-06
Type I diabetes mellitus	interaction, ultra	254	<=1.0E-06	interaction, ultra	267	<=1.0E-06	interaction, ultra	283	<=1.0E-06	interaction, high	601	<=1.0E-06
Viral myocarditis	interaction, ultra	224	<=1.0E-06	interaction, ultra	237	<=1.0E-06	interaction, ultra	253	<=1.0E-06	interaction, high	495	<=1.0E-06

## Sheet: Best_consistent_pathways
Pathway	p-value
	Crohn's disease	Rheumatoid arthritis	Type 1 diabetes
Allograft rejection	-	<=1.0E-06	<=1.0E-06
Antigen processing and presentation	0.00160032	<=1.0E-06	<=1.0E-06
Apoptosis	-	0.0030006	-
Asthma	-	<=1.0E-06	0.00960192
Autoimmune thyroid disease	-	<=1.0E-06	<=1.0E-06
Axon guidance	-	0.0166033	-
B cell receptor signaling pathway	<=1.0E-06	-	-
Calcium signaling pathway	-	0.00720144	-
Cell adhesion molecules (CAMs)	-	<=1.0E-06	-
Cytokine-cytokine receptor interaction	-	0.00160032	-
Endocytosis	<=1.0E-06	0.00220044	-
Epstein-Barr virus infection	<=1.0E-06	<=1.0E-06	<=1.0E-06
Fc epsilon RI signaling pathway	<=1.0E-06	-	-
Fc gamma R-mediated phagocytosis	<=1.0E-06	-	-
Galactose metabolism	-	-	0.00940188
Glycerolipid metabolism	0.0030006	-	-
Glycerophospholipid metabolism	0.0002	-	-
Graft-versus-host disease	0.00440088	<=1.0E-06	<=1.0E-06
Herpes simplex infection	0.0010002	<=1.0E-06	<=1.0E-06
HTLV-I infection	<=1.0E-06	<=1.0E-06	<=1.0E-06
Influenza A	0.00260052	0.0002	0.0154031
Inositol phosphate metabolism	0.00340068	-	-
Intestinal immune network for IgA production	-	<=1.0E-06	0.0154031
Jak-STAT signaling pathway	<=1.0E-06	-	-
Leishmaniasis	0.00160032	0.0008	0.0116023
Leukocyte transendothelial migration	-	0.0156031	-
MAPK signaling pathway	-	0.0342068	-
Measles	-	0.0010002	-
Natural killer cell mediated cytotoxicity	-	0.0002	0.00920184
Neuroactive ligand-receptor interaction	<=1.0E-06	-	-
Non-small cell lung cancer	<=1.0E-06	-	-
Pathways in cancer	<=1.0E-06	-	-
Phagosome	-	<=1.0E-06	0.0254051
Phosphatidylinositol signaling system	0.0006	-	-
Rheumatoid arthritis	0.005001	0.00320064	0.00840168
RNA transport	-	-	0.00820164
Shigellosis	-	-	0.0240048
Small cell lung cancer	<=1.0E-06	-	-
Staphylococcus aureus infection	0.0002	<=1.0E-06	0.00360072
Systemic lupus erythematosus	-	<=1.0E-06	0.0222044
Tight junction	-	0.00220044	-
Toxoplasmosis	-	0.00160032	0.0080016
Tuberculosis	0.0004	0.0004	0.00120024
Tumor viruses and cancer	-	<=1.0E-06	<=1.0E-06
Type I diabetes mellitus	0.0008	<=1.0E-06	<=1.0E-06
Viral myocarditis	-	<=1.0E-06	<=1.0E-06
